# Supplementary material for: Effects of ivermectin treatment of backyard chickens on mosquito dynamics and West Nile virus transmission
Source: PLoS Negl Trop Dis. 2022 Mar 25;16(3):e0010260. doi: 10.1371/journal.pntd.0010260 (PMC9012369; doi:10.1371/journal.pntd.0010260)
Supplement: S1 Dataset — Daily number of surviving Cx. tarsalis (Kern National Wildlife Reserve (KNWR) colony) following an artificial bloodmeal with serial dilutions of ivermectin (IVM; ng/mL). NA: not assessed. (CSV) [file pntd.0010260.s004.csv]

IVM_conc	day_postbm	num_alive
0	0	57
0	1	57
0	2	57
0	3	57
0	4	56
0	5	56
0	6	55
0	7	50
0	8	49
0	9	47
37.5	0	9
37.5	1	9
37.5	2	9
37.5	3	9
37.5	4	9
37.5	5	9
37.5	6	8
37.5	7	7
75	0	23
75	1	21
75	2	5
75	3	3
75	4	3
75	5	2
75	6	2
75	7	2
150	0	23
150	1	20
150	2	3
150	3	0
150	4	0
150	5	0
150	6	0
150	7	0
300	0	50
300	1	45
300	2	13
300	3	2
300	4	0
300	5	0
300	6	0
300	7	0
300	8	0
300	9	0
600	0	38
600	1	36
600	2	8
600	3	0
600	4	0
600	5	0
600	6	0
600	7	0
600	8	0
600	9	0
