# Supplementary material for: Effects of ivermectin treatment of backyard chickens on mosquito dynamics and West Nile virus transmission
Source: PLoS Negl Trop Dis. 2022 Mar 25;16(3):e0010260. doi: 10.1371/journal.pntd.0010260 (PMC9012369; doi:10.1371/journal.pntd.0010260)
Supplement: S2 Dataset — Date of blood sample collection and final test result for presence of IgG antibodies. (CSV) [file pntd.0010260.s005.csv]

chicken_id	flock_id	treatment	bleed_id	sample_date	collected_by	whole_blood	comments	WNV_status
3329	1	IVM-Treated	47327	6/28/2019	Karen Holcomb, Chris Barker	N		Negative
3329	1	IVM-Treated	47494	7/19/2019	Karen Holcomb, Chris Barker	N		Negative
3329	1	IVM-Treated	47541	7/26/2019	Karen Holcomb, Chris Barker	N		Negative
3329	1	IVM-Treated	47667	8/9/2019	Karen Holcomb, Chris Barker	N		Negative
3329	1	IVM-Treated	47789	8/23/2019	Karen Holcomb, Chris Barker	N		Negative
3329	1	IVM-Treated	47913	9/6/2019	Karen Holcomb, Chris Barker	N		Negative
3329	1	IVM-Treated	47984	9/16/2019	Karen Holcomb, Chris Barker	N		Negative
3332	1	IVM-Treated	47327	6/28/2019	Karen Holcomb, Chris Barker	N		Negative
3332	1	IVM-Treated	47494	7/19/2019	Karen Holcomb, Chris Barker	N		Negative
3332	1	IVM-Treated	47541	7/26/2019	Karen Holcomb, Chris Barker	N		Negative
3332	1	IVM-Treated	47667	8/9/2019	Karen Holcomb, Chris Barker	N		Negative
3332	1	IVM-Treated	47789	8/23/2019	Karen Holcomb, Chris Barker	N		Negative
3332	1	IVM-Treated	47913	9/6/2019	Karen Holcomb, Chris Barker	N		Negative
3332	1	IVM-Treated	47984	9/16/2019	Karen Holcomb, Chris Barker	N		Negative
3334	1	IVM-Treated	47327	6/28/2019	Karen Holcomb, Chris Barker	N		Positive
3339	1	IVM-Treated	47327	6/28/2019	Karen Holcomb, Chris Barker	N		Positive
3344	1	IVM-Treated	47327	6/28/2019	Karen Holcomb, Chris Barker	N		Negative
3344	1	IVM-Treated	47494	7/19/2019	Karen Holcomb, Chris Barker	N		Negative
3344	1	IVM-Treated	47541	7/26/2019	Karen Holcomb, Chris Barker	N		Negative
3344	1	IVM-Treated	47667	8/9/2019	Karen Holcomb, Chris Barker	N		Negative
3344	1	IVM-Treated	47789	8/23/2019	Karen Holcomb, Chris Barker	N		Negative
3344	1	IVM-Treated	47913	9/6/2019	Karen Holcomb, Chris Barker	N		Positive
3347	1	IVM-Treated	47327	6/28/2019	Karen Holcomb, Chris Barker	N		Negative
3347	1	IVM-Treated	47494	7/19/2019	Karen Holcomb, Chris Barker	N		Negative
3347	1	IVM-Treated	47541	7/26/2019	Karen Holcomb, Chris Barker	N		Negative
3347	1	IVM-Treated	47667	8/9/2019	Karen Holcomb, Chris Barker	N		Negative
3347	1	IVM-Treated	47789	8/23/2019	Karen Holcomb, Chris Barker	N		Negative
3347	1	IVM-Treated	47913	9/6/2019	Karen Holcomb, Chris Barker	N		Negative
3347	1	IVM-Treated	47984	9/16/2019	Karen Holcomb, Chris Barker	N		Negative
3324	2	Untreated	47325	6/28/2019	Karen Holcomb, Chris Barker	N		Negative
3324	2	Untreated	47515	7/24/2019	Karen Holcomb, Chris Barker	N		Negative
3324	2	Untreated	47665	8/9/2019	Karen Holcomb, Chris Barker	N		Negative
3324	2	Untreated	47787	8/23/2019	Karen Holcomb, Chris Barker	N		Negative
3324	2	Untreated	47911	9/6/2019	Karen Holcomb, Chris Barker	N		Negative
3324	2	Untreated	47982	9/16/2019	Karen Holcomb, Chris Barker	N		Negative
3333	2	Untreated	47325	6/28/2019	Karen Holcomb, Chris Barker	N		Negative
3333	2	Untreated	47515	7/24/2019	Karen Holcomb, Chris Barker	N		Negative
3333	2	Untreated	47665	8/9/2019	Karen Holcomb, Chris Barker	N		Negative
3333	2	Untreated	47787	8/23/2019	Karen Holcomb, Chris Barker	N		Positive
3335	2	Untreated	47325	6/28/2019	Karen Holcomb, Chris Barker	N		Negative
3335	2	Untreated	47515	7/24/2019	Karen Holcomb, Chris Barker	N		Negative
3335	2	Untreated	47665	8/9/2019	Karen Holcomb, Chris Barker	N		Negative
3335	2	Untreated	47787	8/23/2019	Karen Holcomb, Chris Barker	N		Negative
3335	2	Untreated	47911	9/6/2019	Karen Holcomb, Chris Barker	N		Negative
3335	2	Untreated	47982	9/16/2019	Karen Holcomb, Chris Barker	N		Positive
3341	2	Untreated	47325	6/28/2019	Karen Holcomb, Chris Barker	N		Negative
3341	2	Untreated	47515	7/24/2019	Karen Holcomb, Chris Barker	N		Negative
3341	2	Untreated	47665	8/9/2019	Karen Holcomb, Chris Barker	N		Negative
3341	2	Untreated	47787	8/23/2019	Karen Holcomb, Chris Barker	N		Negative
3341	2	Untreated	47911	9/6/2019	Karen Holcomb, Chris Barker	N		Negative
3341	2	Untreated	48005	9/13/2019	Asli Mete	Y	whole blood collected at necropsy	Negative
3348	2	Untreated	47325	6/28/2019	Karen Holcomb, Chris Barker	N		Negative
3348	2	Untreated	47515	7/24/2019	Karen Holcomb, Chris Barker	N		Negative
3348	2	Untreated	47665	8/9/2019	Karen Holcomb, Chris Barker	N		Negative
3348	2	Untreated	47787	8/23/2019	Karen Holcomb, Chris Barker	N		Negative
3348	2	Untreated	47911	9/6/2019	Karen Holcomb, Chris Barker	N		Negative
3348	2	Untreated	47982	9/16/2019	Karen Holcomb, Chris Barker	N		Positive
3375	2	Untreated	47325	6/28/2019	Karen Holcomb, Chris Barker	N		Negative
3375	2	Untreated	47515	7/24/2019	Karen Holcomb, Chris Barker	N		Negative
3375	2	Untreated	47665	8/9/2019	Karen Holcomb, Chris Barker	N		Negative
3375	2	Untreated	47787	8/23/2019	Karen Holcomb, Chris Barker	N		Positive
3331	3	Untreated	47326	6/28/2019	Karen Holcomb, Chris Barker	N		Negative
3331	3	Untreated	47512	7/24/2019	Karen Holcomb, Chris Barker	N		Negative
3331	3	Untreated	47666	8/9/2019	Karen Holcomb, Chris Barker	N		Negative
3331	3	Untreated	47788	8/23/2019	Karen Holcomb, Chris Barker	N		Negative
3331	3	Untreated	47912	9/6/2019	Karen Holcomb, Chris Barker	N		Negative
3331	3	Untreated	48006	9/13/2019	Asli Mete	Y	whole blood collected at necropsy	Negative
3336	3	Untreated	47326	6/28/2019	Karen Holcomb, Chris Barker	N		Negative
3336	3	Untreated	47512	7/24/2019	Karen Holcomb, Chris Barker	N		Negative
3336	3	Untreated	47666	8/9/2019	Karen Holcomb, Chris Barker	N		Negative
3336	3	Untreated	47788	8/23/2019	Karen Holcomb, Chris Barker	N		Negative
3336	3	Untreated	47912	9/6/2019	Karen Holcomb, Chris Barker	N		Negative
3336	3	Untreated	48006	9/13/2019	Asli Mete	Y	whole blood collected at necropsy	Negative
3337	3	Untreated	47326	6/28/2019	Karen Holcomb, Chris Barker	N		Negative
3337	3	Untreated	47512	7/24/2019	Karen Holcomb, Chris Barker	N		Negative
3337	3	Untreated	47666	8/9/2019	Karen Holcomb, Chris Barker	N		Negative
3337	3	Untreated	47788	8/23/2019	Karen Holcomb, Chris Barker	N		Negative
3337	3	Untreated	47912	9/6/2019	Karen Holcomb, Chris Barker	N		Negative
3337	3	Untreated	47983	9/16/2019	Karen Holcomb, Chris Barker	N		Negative
3338	3	Untreated	47326	6/28/2019	Karen Holcomb, Chris Barker	N		Negative
3338	3	Untreated	47512	7/24/2019	Karen Holcomb, Chris Barker	N		Negative
3338	3	Untreated	47666	8/9/2019	Karen Holcomb, Chris Barker	N		Negative
3338	3	Untreated	47788	8/23/2019	Karen Holcomb, Chris Barker	N		Negative
3338	3	Untreated	47912	9/6/2019	Karen Holcomb, Chris Barker	N		Negative
3338	3	Untreated	47983	9/16/2019	Karen Holcomb, Chris Barker	N		Negative
3342	3	Untreated	47326	6/28/2019	Karen Holcomb, Chris Barker	N		Negative
3342	3	Untreated	47512	7/24/2019	Karen Holcomb, Chris Barker	N		Negative
3342	3	Untreated	47666	8/9/2019	Karen Holcomb, Chris Barker	N		Negative
3342	3	Untreated	47788	8/23/2019	Karen Holcomb, Chris Barker	N		Negative
3342	3	Untreated	47912	9/6/2019	Karen Holcomb, Chris Barker	N		Negative
3342	3	Untreated	48006	9/13/2019	Asli Mete	Y	whole blood collected at necropsy	Negative
3346	3	Untreated	47326	6/28/2019	Karen Holcomb, Chris Barker	N		Negative
3346	3	Untreated	47512	7/24/2019	Karen Holcomb, Chris Barker	N		Negative
3346	3	Untreated	47666	8/9/2019	Karen Holcomb, Chris Barker	N		Negative
3346	3	Untreated	47788	8/23/2019	Karen Holcomb, Chris Barker	N		Negative
3346	3	Untreated	47912	9/6/2019	Karen Holcomb, Chris Barker	N		Negative
3346	3	Untreated	47983	9/16/2019	Karen Holcomb, Chris Barker	N		Negative
3319	4	Untreated	47323	6/28/2019	Karen Holcomb, Chris Barker	N		Negative
3319	4	Untreated	47511	7/24/2019	Karen Holcomb, Chris Barker	N		Negative
3319	4	Untreated	47663	8/9/2019	Karen Holcomb, Chris Barker	N		Negative
3319	4	Untreated	47785	8/23/2019	Karen Holcomb, Chris Barker	N		Negative
3319	4	Untreated	47909	9/6/2019	Karen Holcomb, Chris Barker	N		Negative
3319	4	Untreated	47980	9/16/2019	Karen Holcomb, Chris Barker	N		Negative
3320	4	Untreated	47323	6/28/2019	Karen Holcomb, Chris Barker	N		Positive
3321	4	Untreated	47323	6/28/2019	Karen Holcomb, Chris Barker	N		Positive
3322	4	Untreated	47323	6/28/2019	Karen Holcomb, Chris Barker	N		Negative
3322	4	Untreated	47511	7/24/2019	Karen Holcomb, Chris Barker	N		Negative
3322	4	Untreated	47663	8/9/2019	Karen Holcomb, Chris Barker	N		Negative
3322	4	Untreated	47785	8/23/2019	Karen Holcomb, Chris Barker	N		Negative
3322	4	Untreated	47909	9/6/2019	Karen Holcomb, Chris Barker	N		Positive
3323	4	Untreated	47323	6/28/2019	Karen Holcomb, Chris Barker	N		Negative
3323	4	Untreated	47511	7/24/2019	Karen Holcomb, Chris Barker	N		Negative
3323	4	Untreated	47663	8/9/2019	Karen Holcomb, Chris Barker	N		Negative
3323	4	Untreated	47785	8/23/2019	Karen Holcomb, Chris Barker	N		Positive
3349	4	Untreated	47323	6/28/2019	Karen Holcomb, Chris Barker	N		Positive
3353	4	Untreated	47511	7/24/2019	Karen Holcomb, Chris Barker	N		Negative
3353	4	Untreated	47663	8/9/2019	Karen Holcomb, Chris Barker	N		Negative
3353	4	Untreated	47785	8/23/2019	Karen Holcomb, Chris Barker	N		Negative
3353	4	Untreated	47909	9/6/2019	Karen Holcomb, Chris Barker	N		Negative
3353	4	Untreated	47980	9/16/2019	Karen Holcomb, Chris Barker	N		Negative
3353	4	Untreated	NA	7/17/2019		N	chicken transferred from reserve to replace seropositive	NA
3357	4	Untreated	47511	7/24/2019	Karen Holcomb, Chris Barker	N		Negative
3357	4	Untreated	47663	8/9/2019	Karen Holcomb, Chris Barker	N		Negative
3357	4	Untreated	47785	8/23/2019	Karen Holcomb, Chris Barker	N		Negative
3357	4	Untreated	47909	9/6/2019	Karen Holcomb, Chris Barker	N		Negative
3357	4	Untreated	47980	9/16/2019	Karen Holcomb, Chris Barker	N		Negative
3357	4	Untreated	NA	7/17/2019		N	chicken transferred from reserve to replace seropositive	NA
3359	4	Untreated	47511	7/24/2019	Karen Holcomb, Chris Barker	N		Negative
3359	4	Untreated	47663	8/9/2019	Karen Holcomb, Chris Barker	N		Negative
3359	4	Untreated	47785	8/23/2019	Karen Holcomb, Chris Barker	N		Negative
3359	4	Untreated	47909	9/6/2019	Karen Holcomb, Chris Barker	N		Negative
3359	4	Untreated	47980	9/16/2019	Karen Holcomb, Chris Barker	N		Negative
3359	4	Untreated	NA	7/17/2019		N	chicken transferred from reserve to replace seropositive	NA
3327	5	IVM-Treated	47324	6/28/2019	Karen Holcomb, Chris Barker	N		Negative
3327	5	IVM-Treated	47493	7/19/2019	Karen Holcomb, Chris Barker	N		Negative
3327	5	IVM-Treated	47543	7/26/2019	Karen Holcomb, Chris Barker	N		Negative
3327	5	IVM-Treated	47664	8/9/2019	Karen Holcomb, Chris Barker	N		Negative
3327	5	IVM-Treated	47786	8/23/2019	Karen Holcomb, Chris Barker	N		Negative
3327	5	IVM-Treated	47910	9/6/2019	Karen Holcomb, Chris Barker	N		Positive
3328	5	IVM-Treated	47324	6/28/2019	Karen Holcomb, Chris Barker	N		Negative
3328	5	IVM-Treated	47493	7/19/2019	Karen Holcomb, Chris Barker	N		Negative
3328	5	IVM-Treated	47543	7/26/2019	Karen Holcomb, Chris Barker	N		Negative
3328	5	IVM-Treated	47664	8/9/2019	Karen Holcomb, Chris Barker	N		Negative
3328	5	IVM-Treated	47786	8/23/2019	Karen Holcomb, Chris Barker	N		Negative
3328	5	IVM-Treated	47910	9/6/2019	Karen Holcomb, Chris Barker	N		Negative
3328	5	IVM-Treated	48004	9/13/2019	Asli Mete	Y	whole blood collected at necropsy	Negative
3330	5	IVM-Treated	47324	6/28/2019	Karen Holcomb, Chris Barker	N		Positive
3340	5	IVM-Treated	47324	6/28/2019	Karen Holcomb, Chris Barker	N		Negative
3343	5	IVM-Treated	47324	6/28/2019	Karen Holcomb, Chris Barker	N		Negative
3343	5	IVM-Treated	47493	7/19/2019	Karen Holcomb, Chris Barker	N		Negative
3343	5	IVM-Treated	47543	7/26/2019	Karen Holcomb, Chris Barker	N		Negative
3343	5	IVM-Treated	47664	8/9/2019	Karen Holcomb, Chris Barker	N		Negative
3343	5	IVM-Treated	47786	8/23/2019	Karen Holcomb, Chris Barker	N		Negative
3343	5	IVM-Treated	47910	9/6/2019	Karen Holcomb, Chris Barker	N		Negative
3343	5	IVM-Treated	48004	9/13/2019	Asli Mete	Y	whole blood collected at necropsy	Negative
3345	5	IVM-Treated	47324	6/28/2019	Karen Holcomb, Chris Barker	N		Negative
3345	5	IVM-Treated	47493	7/19/2019	Karen Holcomb, Chris Barker	N		Negative
3345	5	IVM-Treated	47543	7/26/2019	Karen Holcomb, Chris Barker	N		Negative
3345	5	IVM-Treated	47664	8/9/2019	Karen Holcomb, Chris Barker	N		Negative
3345	5	IVM-Treated	47786	8/23/2019	Karen Holcomb, Chris Barker	N		Negative
3345	5	IVM-Treated	47910	9/6/2019	Karen Holcomb, Chris Barker	N		Negative
3345	5	IVM-Treated	47981	9/16/2019	Karen Holcomb, Chris Barker	N		Negative
3352	5	IVM-Treated	47493	7/19/2019	Karen Holcomb, Chris Barker	N		Negative
3352	5	IVM-Treated	47543	7/26/2019	Karen Holcomb, Chris Barker	N		Negative
3352	5	IVM-Treated	47664	8/9/2019	Karen Holcomb, Chris Barker	N		Negative
3352	5	IVM-Treated	47786	8/23/2019	Karen Holcomb, Chris Barker	N		Negative
3352	5	IVM-Treated	47910	9/6/2019	Karen Holcomb, Chris Barker	N		Negative
3352	5	IVM-Treated	48004	9/13/2019	Asli Mete	Y	whole blood collected at necropsy	Negative
3307	6	IVM-Treated	47321	6/28/2019	Karen Holcomb, Chris Barker	N		Negative
3307	6	IVM-Treated	47492	7/19/2019	Karen Holcomb, Chris Barker	N		Negative
3307	6	IVM-Treated	47544	7/26/2019	Karen Holcomb, Chris Barker	N		Negative
3307	6	IVM-Treated	47661	8/9/2019	Karen Holcomb, Chris Barker	N		Negative
3307	6	IVM-Treated	47783	8/23/2019	Karen Holcomb, Chris Barker	N		Negative
3307	6	IVM-Treated	47907	9/6/2019	Karen Holcomb, Chris Barker	N		Negative
3307	6	IVM-Treated	48003	9/13/2019	Asli Mete	Y	whole blood collected at necropsy	Negative
3308	6	IVM-Treated	47321	6/28/2019	Karen Holcomb, Chris Barker	N		Positive
3309	6	IVM-Treated	47321	6/28/2019	Karen Holcomb, Chris Barker	N		Negative
3309	6	IVM-Treated	47492	7/19/2019	Karen Holcomb, Chris Barker	N		Negative
3309	6	IVM-Treated	47544	7/26/2019	Karen Holcomb, Chris Barker	N		Negative
3309	6	IVM-Treated	47661	8/9/2019	Karen Holcomb, Chris Barker	N		Negative
3309	6	IVM-Treated	47783	8/23/2019	Karen Holcomb, Chris Barker	N		Negative
3309	6	IVM-Treated	47907	9/6/2019	Karen Holcomb, Chris Barker	N		Negative
3309	6	IVM-Treated	48003	9/13/2019	Asli Mete	Y	whole blood collected at necropsy	Positive
3310	6	IVM-Treated	47321	6/28/2019	Karen Holcomb, Chris Barker	N		Negative
3310	6	IVM-Treated	47492	7/19/2019	Karen Holcomb, Chris Barker	N		Negative
3310	6	IVM-Treated	47544	7/26/2019	Karen Holcomb, Chris Barker	N		Negative
3310	6	IVM-Treated	47661	8/9/2019	Karen Holcomb, Chris Barker	N		Negative
3310	6	IVM-Treated	47783	8/23/2019	Karen Holcomb, Chris Barker	N		Negative
3310	6	IVM-Treated	47907	9/6/2019	Karen Holcomb, Chris Barker	N		Negative
3310	6	IVM-Treated	47978	9/16/2019	Karen Holcomb, Chris Barker	N		Negative
3311	6	IVM-Treated	47321	6/28/2019	Karen Holcomb, Chris Barker	N		Negative
3311	6	IVM-Treated	47492	7/19/2019	Karen Holcomb, Chris Barker	N		Negative
3311	6	IVM-Treated	47544	7/26/2019	Karen Holcomb, Chris Barker	N		Negative
3311	6	IVM-Treated	47661	8/9/2019	Karen Holcomb, Chris Barker	N		Negative
3311	6	IVM-Treated	47783	8/23/2019	Karen Holcomb, Chris Barker	N		Negative
3311	6	IVM-Treated	47907	9/6/2019	Karen Holcomb, Chris Barker	N		Negative
3311	6	IVM-Treated	47978	9/16/2019	Karen Holcomb, Chris Barker	N		Negative
3312	6	IVM-Treated	47321	6/28/2019	Karen Holcomb, Chris Barker	N		Negative
3312	6	IVM-Treated	47492	7/19/2019	Karen Holcomb, Chris Barker	N		Negative
3312	6	IVM-Treated	47544	7/26/2019	Karen Holcomb, Chris Barker	N		Negative
3312	6	IVM-Treated	47661	8/9/2019	Karen Holcomb, Chris Barker	N		Negative
3312	6	IVM-Treated	47783	8/23/2019	Karen Holcomb, Chris Barker	N		Negative
3312	6	IVM-Treated	47907	9/6/2019	Karen Holcomb, Chris Barker	N		Negative
3312	6	IVM-Treated	48003	9/13/2019	Asli Mete	Y	whole blood collected at necropsy	Negative
3301	7	IVM-Treated	47320	6/28/2019	Karen Holcomb, Chris Barker	N		Negative
3301	7	IVM-Treated	47491	7/19/2019	Karen Holcomb, Chris Barker	N		Negative
3301	7	IVM-Treated	47542	7/26/2019	Karen Holcomb, Chris Barker	N		Negative
3301	7	IVM-Treated	47660	8/9/2019	Karen Holcomb, Chris Barker	N		Negative
3301	7	IVM-Treated	47782	8/23/2019	Karen Holcomb, Chris Barker	N		Negative
3301	7	IVM-Treated	47906	9/6/2019	Karen Holcomb, Chris Barker	N		Negative
3301	7	IVM-Treated	47977	9/16/2019	Karen Holcomb, Chris Barker	N		Negative
3302	7	IVM-Treated	47320	6/28/2019	Karen Holcomb, Chris Barker	N		Negative
3302	7	IVM-Treated	47491	7/19/2019	Karen Holcomb, Chris Barker	N		Negative
3302	7	IVM-Treated	47542	7/26/2019	Karen Holcomb, Chris Barker	N		Negative
3302	7	IVM-Treated	47660	8/9/2019	Karen Holcomb, Chris Barker	N		Negative
3302	7	IVM-Treated	47782	8/23/2019	Karen Holcomb, Chris Barker	N		Negative
3302	7	IVM-Treated	47906	9/6/2019	Karen Holcomb, Chris Barker	N		Negative
3302	7	IVM-Treated	47977	9/16/2019	Karen Holcomb, Chris Barker	N		Negative
3303	7	IVM-Treated	47320	6/28/2019	Karen Holcomb, Chris Barker	N		Positive
3304	7	IVM-Treated	47320	6/28/2019	Karen Holcomb, Chris Barker	N		Positive
3305	7	IVM-Treated	47320	6/28/2019	Karen Holcomb, Chris Barker	N		Positive
3306	7	IVM-Treated	47320	6/28/2019	Karen Holcomb, Chris Barker	N		Negative
3306	7	IVM-Treated	47491	7/19/2019	Karen Holcomb, Chris Barker	N		Negative
3306	7	IVM-Treated	47542	7/26/2019	Karen Holcomb, Chris Barker	N		Negative
3306	7	IVM-Treated	47660	8/9/2019	Karen Holcomb, Chris Barker	N		Negative
3306	7	IVM-Treated	47782	8/23/2019	Karen Holcomb, Chris Barker	N		Negative
3306	7	IVM-Treated	47906	9/6/2019	Karen Holcomb, Chris Barker	N		Negative
3313	8	Untreated	47322	6/28/2019	Karen Holcomb, Chris Barker	N		Positive
3314	8	Untreated	47322	6/28/2019	Karen Holcomb, Chris Barker	N		Negative
3314	8	Untreated	47510	7/24/2019	Karen Holcomb, Chris Barker	N		Negative
3314	8	Untreated	47662	8/9/2019	Karen Holcomb, Chris Barker	N		Negative
3314	8	Untreated	47784	8/23/2019	Karen Holcomb, Chris Barker	N		Negative
3314	8	Untreated	47908	9/6/2019	Karen Holcomb, Chris Barker	N		Positive
3315	8	Untreated	47322	6/28/2019	Karen Holcomb, Chris Barker	N		Positive
3316	8	Untreated	47322	6/28/2019	Karen Holcomb, Chris Barker	N		Negative
3316	8	Untreated	47510	7/24/2019	Karen Holcomb, Chris Barker	N		Negative
3316	8	Untreated	47662	8/9/2019	Karen Holcomb, Chris Barker	N		Negative
3316	8	Untreated	47784	8/23/2019	Karen Holcomb, Chris Barker	N		Negative
3316	8	Untreated	47908	9/6/2019	Karen Holcomb, Chris Barker	N		Positive
3317	8	Untreated	47322	6/28/2019	Karen Holcomb, Chris Barker	N		Negative
3317	8	Untreated	47510	7/24/2019	Karen Holcomb, Chris Barker	N		Negative
3317	8	Untreated	47662	8/9/2019	Karen Holcomb, Chris Barker	N		Negative
3317	8	Untreated	47784	8/23/2019	Karen Holcomb, Chris Barker	N		Negative
3317	8	Untreated	47908	9/6/2019	Karen Holcomb, Chris Barker	N		Positive
3318	8	Untreated	47322	6/28/2019	Karen Holcomb, Chris Barker	N		Positive
3354	8	Untreated	47510	7/24/2019	Karen Holcomb, Chris Barker	N		Negative
3354	8	Untreated	47662	8/9/2019	Karen Holcomb, Chris Barker	N		Negative
3354	8	Untreated	47784	8/23/2019	Karen Holcomb, Chris Barker	N		Negative
3354	8	Untreated	47908	9/6/2019	Karen Holcomb, Chris Barker	N		Negative
3354	8	Untreated	47979	9/16/2019	Karen Holcomb, Chris Barker	N		Negative
3354	8	Untreated	NA	7/17/2019		N	chicken transferred from reserve to replace seropositive	NA
3358	8	Untreated	47510	7/24/2019	Karen Holcomb, Chris Barker	N		Negative
3358	8	Untreated	47662	8/9/2019	Karen Holcomb, Chris Barker	N		Negative
3358	8	Untreated	47784	8/23/2019	Karen Holcomb, Chris Barker	N		Negative
3358	8	Untreated	47908	9/6/2019	Karen Holcomb, Chris Barker	N		Positive
3358	8	Untreated	NA	7/17/2019		N	chicken transferred from reserve to replace seropositive	NA
3372	8	Untreated	47510	7/24/2019	Karen Holcomb, Chris Barker	N		Negative
3372	8	Untreated	47662	8/9/2019	Karen Holcomb, Chris Barker	N		Negative
3372	8	Untreated	47784	8/23/2019	Karen Holcomb, Chris Barker	N		Negative
3372	8	Untreated	47908	9/6/2019	Karen Holcomb, Chris Barker	N		Positive
3372	8	Untreated	NA	7/17/2019		N	chicken transferred from reserve to replace seropositive	NA
