# Supplementary material for: Effects of ivermectin treatment of backyard chickens on mosquito dynamics and West Nile virus transmission
Source: PLoS Negl Trop Dis. 2022 Mar 25;16(3):e0010260. doi: 10.1371/journal.pntd.0010260 (PMC9012369; doi:10.1371/journal.pntd.0010260)
Supplement: S3 Dataset — Quantification of ivermectin in serum samples using high-performance liquid chromatography. (CSV) [file pntd.0010260.s006.csv]

chicken_id	flock_id	treatment	sample_date	sample_id	IVM_conc	sample_condition	Notes
3301	7	IVM-Treated	7/19/2019	1	55.7939898	blood contamination
3302	7	IVM-Treated	7/19/2019	2	16.24493981	blood contamination
3303	7	IVM-Treated	7/19/2019	3	84.86842851
3304	7	IVM-Treated	7/19/2019	4	53.45717751
3305	7	IVM-Treated	7/19/2019	5	18.96223307
3306	7	IVM-Treated	7/19/2019	6	117.7404868
3301	7	IVM-Treated	7/26/2019	25	66.28567778
3302	7	IVM-Treated	7/26/2019	26	37.45300926
3303	7	IVM-Treated	7/26/2019	27	12.4041791
3304	7	IVM-Treated	7/26/2019	28	36.81188384
3305	7	IVM-Treated	7/26/2019	29	71.06415932
3306	7	IVM-Treated	7/26/2019	30	46.80924615
3301	7	IVM-Treated	8/9/2019	49	39.33743866	blood contamination
3302	7	IVM-Treated	8/9/2019	50	10.25910526	Clot
3303	7	IVM-Treated	8/9/2019	51	8.048121324	blood contamination
3304	7	IVM-Treated	8/9/2019	52	16.36897061	Mosty blood clot - little serum
3305	7	IVM-Treated	8/9/2019	53	8.785115968
3306	7	IVM-Treated	8/9/2019	54	15.7655937
3301	7	IVM-Treated	8/23/2019	79	21.74543642
3302	7	IVM-Treated	8/23/2019	80	LOQ
3303	7	IVM-Treated	8/23/2019	81	6.523201511
3304	7	IVM-Treated	8/23/2019	82	10.10331777
3305	7	IVM-Treated	8/23/2019	83	9.803726452
3306	7	IVM-Treated	8/23/2019	84	LOQ	blood contamination and chunks
3301	7	IVM-Treated	9/6/2019	127	17.54816204
3302	7	IVM-Treated	9/6/2019	128	LOQ	clot - not enough volume
3303	7	IVM-Treated	9/6/2019	129	LOQ	clot - not enough volume
3304	7	IVM-Treated	9/6/2019	130	LOQ	clot
3305	7	IVM-Treated	9/6/2019	131	19.66627267	cloudy
3306	7	IVM-Treated	9/6/2019	132	LOQ	blood contamination
3301	7	IVM-Treated	9/16/2019	151	25.762956	mostly clot but able to get serum
3302	7	IVM-Treated	9/16/2019	152	LOQ	blood contamination and chunks very red	wild mosquito bioassay
3303	7	IVM-Treated	9/16/2019	153	6.577127949
3304	7	IVM-Treated	9/16/2019	154	LOQ	blood contamination
3305	7	IVM-Treated	9/16/2019	155	6.025879922
3306	7	IVM-Treated	9/16/2019	156	7.943264362
3307	6	IVM-Treated	7/19/2019	7	19.33342671	white chunky layer on top
3308	6	IVM-Treated	7/19/2019	8	64.69185197
3309	6	IVM-Treated	7/19/2019	9	116.4941869
3310	6	IVM-Treated	7/19/2019	10	18.81842923
3311	6	IVM-Treated	7/19/2019	11	53.95150319
3312	6	IVM-Treated	7/19/2019	12	50.11673431
3307	6	IVM-Treated	7/26/2019	31	47.28260043
3308	6	IVM-Treated	7/26/2019	32	93.29383517
3309	6	IVM-Treated	7/26/2019	33	125.8294524
3310	6	IVM-Treated	7/26/2019	34	38.73526011
3311	6	IVM-Treated	7/26/2019	35	107.7071735
3312	6	IVM-Treated	7/26/2019	36	64.10764889
3307	6	IVM-Treated	8/9/2019	55	19.97185581
3308	6	IVM-Treated	8/9/2019	56	148.043	cloudy
3309	6	IVM-Treated	8/9/2019	57	92.69764845
3310	6	IVM-Treated	8/9/2019	58	55.55132083
3311	6	IVM-Treated	8/9/2019	59	44.37656464	Mosty blood clot - little serum
3312	6	IVM-Treated	8/9/2019	60	7.901321578
3307	6	IVM-Treated	8/23/2019	85	14.04294361
3308	6	IVM-Treated	8/23/2019	86	31.76377012	blood contamination
3309	6	IVM-Treated	8/23/2019	87	31.63494585
3310	6	IVM-Treated	8/23/2019	88	15.26527619
3311	6	IVM-Treated	8/23/2019	89	29.42995375
3312	6	IVM-Treated	8/23/2019	90	LOQ	chunks
3307	6	IVM-Treated	9/6/2019	133	7.092425017
3308	6	IVM-Treated	9/6/2019	134	58.39444245
3309	6	IVM-Treated	9/6/2019	135	65.56665862
3310	6	IVM-Treated	9/6/2019	136	7.86537062	clots and chunks
3311	6	IVM-Treated	9/6/2019	137	17.36241543	blood contamination
3312	6	IVM-Treated	9/6/2019	138	10.77739824	blood contamination
3308	6	IVM-Treated	9/16/2019	157	32.31202223	blood contamination and chunks very red	wild mosquito bioassay
3310	6	IVM-Treated	9/16/2019	158	6.481258727	blood contamination
3311	6	IVM-Treated	9/16/2019	159	26.06853915	clots and blood contamination
3307	6	IVM-Treated	9/13/2019	191	29.76549602		necropsied
3312	6	IVM-Treated	9/13/2019	192	102.4283745		necropsied
3309	6	IVM-Treated	9/13/2019	193	17.40196148	cloudy	necropsied
3314	8	Untreated	8/9/2019	73	0	blood contamination
3316	8	Untreated	8/9/2019	74	0	blood contamination
3317	8	Untreated	8/9/2019	75	0	blood contamination
3354	8	Untreated	8/9/2019	76	0	blood contamination
3358	8	Untreated	8/9/2019	77	0	mostly clot but able to get serum
3372	8	Untreated	8/9/2019	78	0
3314	8	Untreated	8/23/2019	103	0	blood contamination
3316	8	Untreated	8/23/2019	104	0
3317	8	Untreated	8/23/2019	105	0
3354	8	Untreated	8/23/2019	106	0
3358	8	Untreated	8/23/2019	107	0
3372	8	Untreated	8/23/2019	108	0
3314	8	Untreated	9/16/2019	169	0	clot but had enough volume
3316	8	Untreated	9/16/2019	170	0		wild mosquito bioassay
3317	8	Untreated	9/16/2019	171	0	blood contamination and chunks, red tint, but enough volume
3354	8	Untreated	9/16/2019	172	0	very red, blood contamination, and clots
3358	8	Untreated	9/16/2019	173	0	clots and blood contamination
3372	8	Untreated	9/16/2019	174	0	very red, blood contamination, and clots
3319	4	Untreated	8/23/2019	109	0	blood contamination
3322	4	Untreated	8/23/2019	110	0
3323	4	Untreated	8/23/2019	111	0
3353	4	Untreated	8/23/2019	112	0
3357	4	Untreated	8/23/2019	113	0
3359	4	Untreated	8/23/2019	114	0
3319	4	Untreated	9/16/2019	181	0	mostly clot but able to get serum
3322	4	Untreated	9/16/2019	182	0	blood contamination
3323	4	Untreated	9/16/2019	183	0
3353	4	Untreated	9/16/2019	184	0	very red, blood, and clots
3357	4	Untreated	9/16/2019	185	0	blood contamination	wild mosquito bioassay
3359	4	Untreated	9/16/2019	186	0	very red, blood contamination, and clots
3327	5	IVM-Treated	7/19/2019	13	28.72891006
3328	5	IVM-Treated	7/19/2019	14	74.22484773
3330	5	IVM-Treated	7/19/2019	15	16.56340538	tinted red and visible blood cells
3343	5	IVM-Treated	7/19/2019	16	25.18474476
3345	5	IVM-Treated	7/19/2019	17	11.13391191
3352	5	IVM-Treated	7/19/2019	18	28.09377646
3327	5	IVM-Treated	7/26/2019	37	103.2552465
3328	5	IVM-Treated	7/26/2019	38	122.5728948
3330	5	IVM-Treated	7/26/2019	39	35.15813976
3343	5	IVM-Treated	7/26/2019	40	15.45311995
3345	5	IVM-Treated	7/26/2019	41	32.86926209
3352	5	IVM-Treated	7/26/2019	42	130.3053467
3327	5	IVM-Treated	8/9/2019	61	39.44229562
3328	5	IVM-Treated	8/9/2019	62	14.31856763	blood contamination
3330	5	IVM-Treated	8/9/2019	63	18.22224251
3343	5	IVM-Treated	8/9/2019	64	59.03257195
3345	5	IVM-Treated	8/9/2019	65	18.21025886
3352	5	IVM-Treated	8/9/2019	66	23.45909876	blood contamination
3327	5	IVM-Treated	8/23/2019	91	10.87027155
3328	5	IVM-Treated	8/23/2019	92	16.07716867
3330	5	IVM-Treated	8/23/2019	93	27.20698616
3343	5	IVM-Treated	8/23/2019	94	15.93935666
3345	5	IVM-Treated	8/23/2019	95	6.750890914
3352	5	IVM-Treated	8/23/2019	96	19.95987216
3327	5	IVM-Treated	9/6/2019	139	9.159605117
3328	5	IVM-Treated	9/6/2019	140	LOQ
3330	5	IVM-Treated	9/6/2019	141	0
3343	5	IVM-Treated	9/6/2019	142	0	blood contamination
3345	5	IVM-Treated	9/6/2019	143	0
3352	5	IVM-Treated	9/6/2019	144	LOQ
3327	5	IVM-Treated	9/16/2019	160	16.95107654		wild mosquito bioassay
3330	5	IVM-Treated	9/16/2019	161	86.8992582	pipetted around clot
3345	5	IVM-Treated	9/16/2019	162	33.58828125
3343	5	IVM-Treated	9/13/2019	196	0		necropsied
3352	5	IVM-Treated	9/13/2019	197	22.01956248		necropsied
3328	5	IVM-Treated	9/13/2019	198	0		necropsied
3324	2	Untreated	8/23/2019	115	0
3333	2	Untreated	8/23/2019	116	0
3335	2	Untreated	8/23/2019	117	0
3341	2	Untreated	8/23/2019	118	0
3348	2	Untreated	8/23/2019	119	0
3375	2	Untreated	8/23/2019	120	0
3324	2	Untreated	9/16/2019	175	0		wild mosquito bioassay
3335	2	Untreated	9/16/2019	176	0
3348	2	Untreated	9/16/2019	177	0
3375	2	Untreated	9/13/2019	187	0		necropsied
3341	2	Untreated	9/13/2019	188	0		necropsied
3333	2	Untreated	9/13/2019	189	failed		necropsied
3331	3	Untreated	8/23/2019	121	0	orange
3336	3	Untreated	8/23/2019	122	0
3337	3	Untreated	8/23/2019	123	0	blood contamination
3338	3	Untreated	8/23/2019	124	0	blood contamination
3342	3	Untreated	8/23/2019	125	0
3346	3	Untreated	8/23/2019	126	0
3337	3	Untreated	9/16/2019	178	0	cloudy	wild mosquito bioassay
3338	3	Untreated	9/16/2019	179	0	giant clot but enough volume
3346	3	Untreated	9/16/2019	180	0
3331	3	Untreated	9/13/2019	190	0	cloudy and chunky	necropsied
3336	3	Untreated	9/13/2019	194	0	cloudy	necropsied
3342	3	Untreated	9/13/2019	195	0	cloudy	necropsied
3329	1	IVM-Treated	7/19/2019	19	39.49622206
3332	1	IVM-Treated	7/19/2019	20	24.54961116	weird clot
3334	1	IVM-Treated	7/19/2019	21	76.79234533
3339	1	IVM-Treated	7/19/2019	22	35.54461256
3344	1	IVM-Treated	7/19/2019	23	132.4923633	chunky layer
3347	1	IVM-Treated	7/19/2019	24	155.1834098
3329	1	IVM-Treated	7/26/2019	43	23.36922137
3332	1	IVM-Treated	7/26/2019	44	8.182937417	not enough volume
3334	1	IVM-Treated	7/26/2019	45	10.39092544	mostly blood clot - no sera
3339	1	IVM-Treated	7/26/2019	46	22.71311638
3344	1	IVM-Treated	7/26/2019	47	50.88967991
3347	1	IVM-Treated	7/26/2019	48	11.89187794	signficant blood contamintion
3329	1	IVM-Treated	8/9/2019	67	20.04675364
3332	1	IVM-Treated	8/9/2019	68	33.92981535	blood contamination
3334	1	IVM-Treated	8/9/2019	69	30.01415682	mostly clot
3339	1	IVM-Treated	8/9/2019	70	59.00261282
3344	1	IVM-Treated	8/9/2019	71	30.214883
3347	1	IVM-Treated	8/9/2019	72	27.51256931	mostly clot but able to get serum
3329	1	IVM-Treated	8/23/2019	97	25.4903279
3332	1	IVM-Treated	8/23/2019	98	LOQ
3334	1	IVM-Treated	8/23/2019	99	LOQ
3339	1	IVM-Treated	8/23/2019	100	LOQ
3344	1	IVM-Treated	8/23/2019	101	60.40170428
3347	1	IVM-Treated	8/23/2019	102	5.86410061	mostly clot but able to get serum
3329	1	IVM-Treated	9/6/2019	145	39.70593598
3332	1	IVM-Treated	9/6/2019	146	6.41834455	clot - not enough volume
3334	1	IVM-Treated	9/6/2019	147	LOQ
3339	1	IVM-Treated	9/6/2019	148	LOQ	blood contamination
3344	1	IVM-Treated	9/6/2019	149	28.47725335	mostly clot but able to get serum
3347	1	IVM-Treated	9/6/2019	150	31.30239949	all clot
3329	1	IVM-Treated	9/16/2019	163	11.9038616	blood contamination and clots
3332	1	IVM-Treated	9/16/2019	164	19.33342671
3334	1	IVM-Treated	9/16/2019	165	14.33055128	clots and blood contamination - mostly got clot in sample not enough volume
3339	1	IVM-Treated	9/16/2019	166	23.236802		wild mosquito bioassay
3344	1	IVM-Treated	9/16/2019	167	39.06780647	blood contamination
3347	1	IVM-Treated	9/16/2019	168	LOQ	clot - not enough volume
