# Supplementary material for: Effects of ivermectin treatment of backyard chickens on mosquito dynamics and West Nile virus transmission
Source: PLoS Negl Trop Dis. 2022 Mar 25;16(3):e0010260. doi: 10.1371/journal.pntd.0010260 (PMC9012369; doi:10.1371/journal.pntd.0010260)
Supplement: S4 Dataset — Daily number of field-caught surviving Cx. tarsalis following a bloodmeal on a randomly selected chicken from each flock. Serum ivermectin (IVM; ng/mL) indicated. LOQ: limit of quantification (5 ng/mL). (CSV) [file pntd.0010260.s007.csv]

flock_id	IVM_conc	day_postbm	num_alive
1	23.24	0	39
1	23.24	1	36
1	23.24	2	28
1	23.24	3	23
1	23.24	4	22
1	23.24	5	21
1	23.24	6	17
1	23.24	7	15
1	23.24	8	14
1	23.24	9	10
1	23.24	10	7
1	23.24	11	7
2	0	0	139
2	0	1	132
2	0	2	122
2	0	3	114
2	0	4	105
2	0	5	97
2	0	6	88
2	0	7	79
2	0	8	66
2	0	9	59
2	0	10	42
2	0	11	36
3	0	0	95
3	0	1	93
3	0	2	82
3	0	3	66
3	0	4	61
3	0	5	53
3	0	6	46
3	0	7	39
3	0	8	35
3	0	9	29
3	0	10	19
3	0	11	16
4	0	0	108
4	0	1	107
4	0	2	87
4	0	3	75
4	0	4	72
4	0	5	63
4	0	6	57
4	0	7	49
4	0	8	42
4	0	9	38
4	0	10	30
4	0	11	23
5	16.95	0	105
5	16.95	1	97
5	16.95	2	78
5	16.95	3	70
5	16.95	4	65
5	16.95	5	62
5	16.95	6	56
5	16.95	7	48
5	16.95	8	45
5	16.95	9	35
5	16.95	10	24
5	16.95	11	20
6	32.31	0	128
6	32.31	1	123
6	32.31	2	75
6	32.31	3	55
6	32.31	4	52
6	32.31	5	47
6	32.31	6	39
6	32.31	7	31
6	32.31	8	28
6	32.31	9	24
6	32.31	10	18
6	32.31	11	14
7	LOQ	0	183
7	LOQ	1	180
7	LOQ	2	163
7	LOQ	3	139
7	LOQ	4	110
7	LOQ	5	78
7	LOQ	6	67
7	LOQ	7	62
7	LOQ	8	52
7	LOQ	9	44
7	LOQ	10	31
7	LOQ	11	20
8	0	0	123
8	0	1	122
8	0	2	97
8	0	3	74
8	0	4	64
8	0	5	52
8	0	6	47
8	0	7	39
8	0	8	34
8	0	9	28
8	0	10	15
8	0	11	12
