# Supplementary material for: Effects of ivermectin treatment of backyard chickens on mosquito dynamics and West Nile virus transmission
Source: PLoS Negl Trop Dis. 2022 Mar 25;16(3):e0010260. doi: 10.1371/journal.pntd.0010260 (PMC9012369; doi:10.1371/journal.pntd.0010260)
Supplement: S5 Dataset — Grading of ovarian dissections. (CSV) [file pntd.0010260.s008.csv]

collection_id	flock_id	treatment	trap_location	collection_date	slide_id	ovary_id	grade	parous	nulliparous	intermediate	egg	only_egg	unkown_ovary	other
1869184	7	IVM-Treated	near1	7/16/2019	369	5	M	FALSE	FALSE	FALSE	FALSE	FALSE	TRUE	FALSE
1869184	7	IVM-Treated	near1	7/16/2019	368	10	M	FALSE	FALSE	FALSE	FALSE	FALSE	TRUE	FALSE
1869184	7	IVM-Treated	near1	7/16/2019	368	5	Ot/Ob	FALSE	FALSE	FALSE	FALSE	FALSE	TRUE	FALSE
1869184	7	IVM-Treated	near1	7/16/2019	369	6	M	FALSE	FALSE	FALSE	FALSE	FALSE	TRUE	FALSE
1869184	7	IVM-Treated	near1	7/16/2019	369	10	M	FALSE	FALSE	FALSE	FALSE	FALSE	TRUE	FALSE
1869184	7	IVM-Treated	near1	7/16/2019	369	7	I	FALSE	FALSE	TRUE	FALSE	FALSE	FALSE	FALSE
1869184	7	IVM-Treated	near1	7/16/2019	368	6	M	FALSE	FALSE	FALSE	FALSE	FALSE	TRUE	FALSE
1869184	7	IVM-Treated	near1	7/16/2019	368	2	R/I	FALSE	FALSE	TRUE	FALSE	FALSE	FALSE	FALSE
1869184	7	IVM-Treated	near1	7/16/2019	368	3	Ob	FALSE	FALSE	FALSE	FALSE	FALSE	TRUE	FALSE
1869184	7	IVM-Treated	near1	7/16/2019	370	3	M	FALSE	FALSE	FALSE	FALSE	FALSE	TRUE	FALSE
1869184	7	IVM-Treated	near1	7/16/2019	370	5	R/I	FALSE	FALSE	TRUE	FALSE	FALSE	FALSE	FALSE
1869184	7	IVM-Treated	near1	7/16/2019	369	1	Ot/Ob	FALSE	FALSE	FALSE	FALSE	FALSE	TRUE	FALSE
1869184	7	IVM-Treated	near1	7/16/2019	369	2	R/P	TRUE	FALSE	FALSE	FALSE	FALSE	FALSE	FALSE
1869184	7	IVM-Treated	near1	7/16/2019	369	3	I	FALSE	FALSE	TRUE	FALSE	FALSE	FALSE	FALSE
1869184	7	IVM-Treated	near1	7/16/2019	368	1	R/P	TRUE	FALSE	FALSE	FALSE	FALSE	FALSE	FALSE
1869184	7	IVM-Treated	near1	7/16/2019	368	8	N	FALSE	TRUE	FALSE	FALSE	FALSE	FALSE	FALSE
1869184	7	IVM-Treated	near1	7/16/2019	369	8	R/I	FALSE	FALSE	TRUE	FALSE	FALSE	FALSE	FALSE
1869184	7	IVM-Treated	near1	7/16/2019	370	1	M	FALSE	FALSE	FALSE	FALSE	FALSE	TRUE	FALSE
1869184	7	IVM-Treated	near1	7/16/2019	368	9	R/N	FALSE	TRUE	FALSE	FALSE	FALSE	FALSE	FALSE
1869184	7	IVM-Treated	near1	7/16/2019	370	2	R/I	FALSE	FALSE	TRUE	FALSE	FALSE	FALSE	FALSE
1869184	7	IVM-Treated	near1	7/16/2019	370	4	M	FALSE	FALSE	FALSE	FALSE	FALSE	TRUE	FALSE
1869184	7	IVM-Treated	near1	7/16/2019	369	4	P	TRUE	FALSE	FALSE	FALSE	FALSE	FALSE	FALSE
1869184	7	IVM-Treated	near1	7/16/2019	368	7	Ob	FALSE	FALSE	FALSE	FALSE	FALSE	TRUE	FALSE
1869184	7	IVM-Treated	near1	7/16/2019	369	9	M/Ob	FALSE	FALSE	FALSE	FALSE	FALSE	TRUE	FALSE
1869184	7	IVM-Treated	near1	7/16/2019	368	4	P	TRUE	FALSE	FALSE	FALSE	FALSE	FALSE	FALSE
1869190	7	IVM-Treated	near3	7/16/2019	380	8	Ot	FALSE	FALSE	FALSE	FALSE	FALSE	FALSE	TRUE
1869190	7	IVM-Treated	near3	7/16/2019	380	1	R/P	TRUE	FALSE	FALSE	FALSE	FALSE	FALSE	FALSE
1869190	7	IVM-Treated	near3	7/16/2019	380	6	M	FALSE	FALSE	FALSE	FALSE	FALSE	TRUE	FALSE
1869190	7	IVM-Treated	near3	7/16/2019	380	3	R/I	FALSE	FALSE	TRUE	FALSE	FALSE	FALSE	FALSE
1869190	7	IVM-Treated	near3	7/16/2019	381	1	R/I	FALSE	FALSE	TRUE	FALSE	FALSE	FALSE	FALSE
1869190	7	IVM-Treated	near3	7/16/2019	381	3	P	TRUE	FALSE	FALSE	FALSE	FALSE	FALSE	FALSE
1869190	7	IVM-Treated	near3	7/16/2019	380	4	R/N	FALSE	TRUE	FALSE	FALSE	FALSE	FALSE	FALSE
1869190	7	IVM-Treated	near3	7/16/2019	381	2	R/I	FALSE	FALSE	TRUE	FALSE	FALSE	FALSE	FALSE
1869190	7	IVM-Treated	near3	7/16/2019	380	5	M	FALSE	FALSE	FALSE	FALSE	FALSE	TRUE	FALSE
1869190	7	IVM-Treated	near3	7/16/2019	380	10	R/N	FALSE	TRUE	FALSE	FALSE	FALSE	FALSE	FALSE
1869190	7	IVM-Treated	near3	7/16/2019	380	7	R/I	FALSE	FALSE	TRUE	FALSE	FALSE	FALSE	FALSE
1869190	7	IVM-Treated	near3	7/16/2019	381	4	R/P	TRUE	FALSE	FALSE	FALSE	FALSE	FALSE	FALSE
1869190	7	IVM-Treated	near3	7/16/2019	380	9	R/N	FALSE	TRUE	FALSE	FALSE	FALSE	FALSE	FALSE
1869190	7	IVM-Treated	near3	7/16/2019	380	2	R/P	TRUE	FALSE	FALSE	FALSE	FALSE	FALSE	FALSE
1869186	7	IVM-Treated	far1	7/16/2019	377	5	R/P	TRUE	FALSE	FALSE	FALSE	FALSE	FALSE	FALSE
1869186	7	IVM-Treated	far1	7/16/2019	377	1	M	FALSE	FALSE	FALSE	FALSE	FALSE	TRUE	FALSE
1869186	7	IVM-Treated	far1	7/16/2019	377	2	R/P	TRUE	FALSE	FALSE	FALSE	FALSE	FALSE	FALSE
1869186	7	IVM-Treated	far1	7/16/2019	377	3	R/P	TRUE	FALSE	FALSE	FALSE	FALSE	FALSE	FALSE
1869186	7	IVM-Treated	far1	7/16/2019	377	6	R/I	FALSE	FALSE	TRUE	FALSE	FALSE	FALSE	FALSE
1869186	7	IVM-Treated	far1	7/16/2019	377	10	R/P	TRUE	FALSE	FALSE	FALSE	FALSE	FALSE	FALSE
1869186	7	IVM-Treated	far1	7/16/2019	377	7	R/I	FALSE	FALSE	TRUE	FALSE	FALSE	FALSE	FALSE
1869186	7	IVM-Treated	far1	7/16/2019	377	8	R/P	TRUE	FALSE	FALSE	FALSE	FALSE	FALSE	FALSE
1869186	7	IVM-Treated	far1	7/16/2019	377	9	P	TRUE	FALSE	FALSE	FALSE	FALSE	FALSE	FALSE
1869186	7	IVM-Treated	far1	7/16/2019	377	4	R/P	TRUE	FALSE	FALSE	FALSE	FALSE	FALSE	FALSE
1869200	7	IVM-Treated	far3	7/16/2019	378	2	Ot	FALSE	FALSE	FALSE	FALSE	FALSE	FALSE	TRUE
1869200	7	IVM-Treated	far3	7/16/2019	378	10	R/N	FALSE	TRUE	FALSE	FALSE	FALSE	FALSE	FALSE
1869200	7	IVM-Treated	far3	7/16/2019	379	10	P	TRUE	FALSE	FALSE	FALSE	FALSE	FALSE	FALSE
1869200	7	IVM-Treated	far3	7/16/2019	378	6	I	FALSE	FALSE	TRUE	FALSE	FALSE	FALSE	FALSE
1869200	7	IVM-Treated	far3	7/16/2019	379	6	P/egg?	TRUE	FALSE	FALSE	TRUE	FALSE	FALSE	FALSE
1869200	7	IVM-Treated	far3	7/16/2019	379	2	R/P	TRUE	FALSE	FALSE	FALSE	FALSE	FALSE	FALSE
1869200	7	IVM-Treated	far3	7/16/2019	378	3	R/N	FALSE	TRUE	FALSE	FALSE	FALSE	FALSE	FALSE
1869200	7	IVM-Treated	far3	7/16/2019	378	9	Ot	FALSE	FALSE	FALSE	FALSE	FALSE	FALSE	TRUE
1869200	7	IVM-Treated	far3	7/16/2019	378	4	R/N	FALSE	TRUE	FALSE	FALSE	FALSE	FALSE	FALSE
1869200	7	IVM-Treated	far3	7/16/2019	378	7	Ot	FALSE	FALSE	FALSE	FALSE	FALSE	FALSE	TRUE
1869200	7	IVM-Treated	far3	7/16/2019	378	5	Ot	FALSE	FALSE	FALSE	FALSE	FALSE	FALSE	TRUE
1869200	7	IVM-Treated	far3	7/16/2019	379	5	M	FALSE	FALSE	FALSE	FALSE	FALSE	TRUE	FALSE
1869200	7	IVM-Treated	far3	7/16/2019	379	8	R/P	TRUE	FALSE	FALSE	FALSE	FALSE	FALSE	FALSE
1869200	7	IVM-Treated	far3	7/16/2019	379	4	R/I	FALSE	FALSE	TRUE	FALSE	FALSE	FALSE	FALSE
1869200	7	IVM-Treated	far3	7/16/2019	379	3	M	FALSE	FALSE	FALSE	FALSE	FALSE	TRUE	FALSE
1869200	7	IVM-Treated	far3	7/16/2019	379	9	R/P	TRUE	FALSE	FALSE	FALSE	FALSE	FALSE	FALSE
1869200	7	IVM-Treated	far3	7/16/2019	379	1	R/P	TRUE	FALSE	FALSE	FALSE	FALSE	FALSE	FALSE
1869200	7	IVM-Treated	far3	7/16/2019	379	11	N	FALSE	TRUE	FALSE	FALSE	FALSE	FALSE	FALSE
1869200	7	IVM-Treated	far3	7/16/2019	379	7	R/N	FALSE	TRUE	FALSE	FALSE	FALSE	FALSE	FALSE
1869200	7	IVM-Treated	far3	7/16/2019	378	8	Ot	FALSE	FALSE	FALSE	FALSE	FALSE	FALSE	TRUE
1875229	7	IVM-Treated	near1	7/23/2019	310	2	R	FALSE	FALSE	FALSE	FALSE	FALSE	TRUE	FALSE
1875229	7	IVM-Treated	near1	7/23/2019	309	2	I	FALSE	FALSE	TRUE	FALSE	FALSE	FALSE	FALSE
1875229	7	IVM-Treated	near1	7/23/2019	309	3	Ot/Ob	FALSE	FALSE	FALSE	FALSE	FALSE	TRUE	FALSE
1875229	7	IVM-Treated	near1	7/23/2019	309	4	Ot	FALSE	FALSE	FALSE	FALSE	FALSE	FALSE	TRUE
1875229	7	IVM-Treated	near1	7/23/2019	309	6	I	FALSE	FALSE	TRUE	FALSE	FALSE	FALSE	FALSE
1875229	7	IVM-Treated	near1	7/23/2019	309	7	Ot	FALSE	FALSE	FALSE	FALSE	FALSE	FALSE	TRUE
1875229	7	IVM-Treated	near1	7/23/2019	309	1	M	FALSE	FALSE	FALSE	FALSE	FALSE	TRUE	FALSE
1875229	7	IVM-Treated	near1	7/23/2019	309	9	M/Ob	FALSE	FALSE	FALSE	FALSE	FALSE	TRUE	FALSE
1875229	7	IVM-Treated	near1	7/23/2019	310	1	R/N	FALSE	TRUE	FALSE	FALSE	FALSE	FALSE	FALSE
1875229	7	IVM-Treated	near1	7/23/2019	309	8	Ot	FALSE	FALSE	FALSE	FALSE	FALSE	FALSE	TRUE
1875229	7	IVM-Treated	near1	7/23/2019	309	10	Ot	FALSE	FALSE	FALSE	FALSE	FALSE	FALSE	TRUE
1875229	7	IVM-Treated	near1	7/23/2019	309	5	B/Ob	FALSE	FALSE	FALSE	FALSE	FALSE	TRUE	FALSE
1886531	7	IVM-Treated	near1	8/6/2019	14	6	Ot/Ob	FALSE	FALSE	FALSE	FALSE	FALSE	TRUE	FALSE
1886531	7	IVM-Treated	near1	8/6/2019	14	8	Ot	FALSE	FALSE	FALSE	FALSE	FALSE	FALSE	TRUE
1886531	7	IVM-Treated	near1	8/6/2019	14	5	Ot	FALSE	FALSE	FALSE	FALSE	FALSE	FALSE	TRUE
1886531	7	IVM-Treated	near1	8/6/2019	13	5	Ot	FALSE	FALSE	FALSE	FALSE	FALSE	FALSE	TRUE
1886531	7	IVM-Treated	near1	8/6/2019	14	2	Ob/Ot	FALSE	FALSE	FALSE	FALSE	FALSE	TRUE	FALSE
1886531	7	IVM-Treated	near1	8/6/2019	14	4	P	TRUE	FALSE	FALSE	FALSE	FALSE	FALSE	FALSE
1886531	7	IVM-Treated	near1	8/6/2019	13	7	Ot	FALSE	FALSE	FALSE	FALSE	FALSE	FALSE	TRUE
1886531	7	IVM-Treated	near1	8/6/2019	13	2	Ot/Ob	FALSE	FALSE	FALSE	FALSE	FALSE	TRUE	FALSE
1886531	7	IVM-Treated	near1	8/6/2019	13	4	Ot	FALSE	FALSE	FALSE	FALSE	FALSE	FALSE	TRUE
1886531	7	IVM-Treated	near1	8/6/2019	13	10	Ob	FALSE	FALSE	FALSE	FALSE	FALSE	TRUE	FALSE
1886531	7	IVM-Treated	near1	8/6/2019	13	6	Ob/R	FALSE	FALSE	FALSE	FALSE	FALSE	TRUE	FALSE
1886531	7	IVM-Treated	near1	8/6/2019	15	2	Ot/Ep	FALSE	FALSE	FALSE	FALSE	FALSE	FALSE	TRUE
1886531	7	IVM-Treated	near1	8/6/2019	14	7	Ot	FALSE	FALSE	FALSE	FALSE	FALSE	FALSE	TRUE
1886531	7	IVM-Treated	near1	8/6/2019	13	8	Ot	FALSE	FALSE	FALSE	FALSE	FALSE	FALSE	TRUE
1886531	7	IVM-Treated	near1	8/6/2019	13	9	Ot	FALSE	FALSE	FALSE	FALSE	FALSE	FALSE	TRUE
1886531	7	IVM-Treated	near1	8/6/2019	14	9	Ot	FALSE	FALSE	FALSE	FALSE	FALSE	FALSE	TRUE
1886531	7	IVM-Treated	near1	8/6/2019	13	3	Ot	FALSE	FALSE	FALSE	FALSE	FALSE	FALSE	TRUE
1886531	7	IVM-Treated	near1	8/6/2019	13	1	Ot	FALSE	FALSE	FALSE	FALSE	FALSE	FALSE	TRUE
1886531	7	IVM-Treated	near1	8/6/2019	14	1	B	FALSE	FALSE	FALSE	FALSE	FALSE	TRUE	FALSE
1886531	7	IVM-Treated	near1	8/6/2019	15	4	Ot/Ep	FALSE	FALSE	FALSE	FALSE	FALSE	FALSE	TRUE
1886531	7	IVM-Treated	near1	8/6/2019	14	3	Ot	FALSE	FALSE	FALSE	FALSE	FALSE	FALSE	TRUE
1886531	7	IVM-Treated	near1	8/6/2019	15	3	Ob	FALSE	FALSE	FALSE	FALSE	FALSE	TRUE	FALSE
1886531	7	IVM-Treated	near1	8/6/2019	14	10	Ot	FALSE	FALSE	FALSE	FALSE	FALSE	FALSE	TRUE
1886531	7	IVM-Treated	near1	8/6/2019	15	1	Ot	FALSE	FALSE	FALSE	FALSE	FALSE	FALSE	TRUE
1886534	7	IVM-Treated	far1	8/6/2019	24	1	Ot	FALSE	FALSE	FALSE	FALSE	FALSE	FALSE	TRUE
1886534	7	IVM-Treated	far1	8/6/2019	24	8	Ot/Ob	FALSE	FALSE	FALSE	FALSE	FALSE	TRUE	FALSE
1886534	7	IVM-Treated	far1	8/6/2019	25	2	P	TRUE	FALSE	FALSE	FALSE	FALSE	FALSE	FALSE
1886534	7	IVM-Treated	far1	8/6/2019	23	8	Ot	FALSE	FALSE	FALSE	FALSE	FALSE	FALSE	TRUE
1886534	7	IVM-Treated	far1	8/6/2019	24	6	Ot	FALSE	FALSE	FALSE	FALSE	FALSE	FALSE	TRUE
1886534	7	IVM-Treated	far1	8/6/2019	25	1	Ot/Ob	FALSE	FALSE	FALSE	FALSE	FALSE	TRUE	FALSE
1886534	7	IVM-Treated	far1	8/6/2019	24	9	R	FALSE	FALSE	FALSE	FALSE	FALSE	TRUE	FALSE
1886534	7	IVM-Treated	far1	8/6/2019	25	3	Ot/Ob	FALSE	FALSE	FALSE	FALSE	FALSE	TRUE	FALSE
1886534	7	IVM-Treated	far1	8/6/2019	23	7	R/Ob	FALSE	FALSE	FALSE	FALSE	FALSE	TRUE	FALSE
1886534	7	IVM-Treated	far1	8/6/2019	24	7	Ot/Ob	FALSE	FALSE	FALSE	FALSE	FALSE	TRUE	FALSE
1886534	7	IVM-Treated	far1	8/6/2019	23	9	Ot/Ob	FALSE	FALSE	FALSE	FALSE	FALSE	TRUE	FALSE
1886534	7	IVM-Treated	far1	8/6/2019	24	3	R	FALSE	FALSE	FALSE	FALSE	FALSE	TRUE	FALSE
1886534	7	IVM-Treated	far1	8/6/2019	24	5	R/Ob	FALSE	FALSE	FALSE	FALSE	FALSE	TRUE	FALSE
1886534	7	IVM-Treated	far1	8/6/2019	24	10	Ot	FALSE	FALSE	FALSE	FALSE	FALSE	FALSE	TRUE
1886534	7	IVM-Treated	far1	8/6/2019	23	3	Ot/Ob	FALSE	FALSE	FALSE	FALSE	FALSE	TRUE	FALSE
1886534	7	IVM-Treated	far1	8/6/2019	23	1	Ob/Ot	FALSE	FALSE	FALSE	FALSE	FALSE	TRUE	FALSE
1886534	7	IVM-Treated	far1	8/6/2019	24	4	Ot	FALSE	FALSE	FALSE	FALSE	FALSE	FALSE	TRUE
1886534	7	IVM-Treated	far1	8/6/2019	23	10	Ot	FALSE	FALSE	FALSE	FALSE	FALSE	FALSE	TRUE
1886534	7	IVM-Treated	far1	8/6/2019	25	4	Ob	FALSE	FALSE	FALSE	FALSE	FALSE	TRUE	FALSE
1886534	7	IVM-Treated	far1	8/6/2019	23	4	P	TRUE	FALSE	FALSE	FALSE	FALSE	FALSE	FALSE
1886534	7	IVM-Treated	far1	8/6/2019	23	5	R	FALSE	FALSE	FALSE	FALSE	FALSE	TRUE	FALSE
1886534	7	IVM-Treated	far1	8/6/2019	23	2	R/Ob	FALSE	FALSE	FALSE	FALSE	FALSE	TRUE	FALSE
1886534	7	IVM-Treated	far1	8/6/2019	23	6	Ob	FALSE	FALSE	FALSE	FALSE	FALSE	TRUE	FALSE
1886534	7	IVM-Treated	far1	8/6/2019	24	2	Ot/Ob	FALSE	FALSE	FALSE	FALSE	FALSE	TRUE	FALSE
1886525	7	IVM-Treated	far2	8/6/2019	16	9	Ob/Ot	FALSE	FALSE	FALSE	FALSE	FALSE	TRUE	FALSE
1886525	7	IVM-Treated	far2	8/6/2019	16	5	Ob	FALSE	FALSE	FALSE	FALSE	FALSE	TRUE	FALSE
1886525	7	IVM-Treated	far2	8/6/2019	21	9	Ot/Ob	FALSE	FALSE	FALSE	FALSE	FALSE	TRUE	FALSE
1886525	7	IVM-Treated	far2	8/6/2019	21	5	Ot	FALSE	FALSE	FALSE	FALSE	FALSE	FALSE	TRUE
1886525	7	IVM-Treated	far2	8/6/2019	16	8	Ot	FALSE	FALSE	FALSE	FALSE	FALSE	FALSE	TRUE
1886525	7	IVM-Treated	far2	8/6/2019	21	3	Ot	FALSE	FALSE	FALSE	FALSE	FALSE	FALSE	TRUE
1886525	7	IVM-Treated	far2	8/6/2019	16	6	Ob/Ot/G	FALSE	FALSE	FALSE	FALSE	FALSE	TRUE	FALSE
1886525	7	IVM-Treated	far2	8/6/2019	16	4	Ot	FALSE	FALSE	FALSE	FALSE	FALSE	FALSE	TRUE
1886525	7	IVM-Treated	far2	8/6/2019	22	3	Ot	FALSE	FALSE	FALSE	FALSE	FALSE	FALSE	TRUE
1886525	7	IVM-Treated	far2	8/6/2019	22	1	Ob	FALSE	FALSE	FALSE	FALSE	FALSE	TRUE	FALSE
1886525	7	IVM-Treated	far2	8/6/2019	16	10	N	FALSE	TRUE	FALSE	FALSE	FALSE	FALSE	FALSE
1886525	7	IVM-Treated	far2	8/6/2019	21	6	Ot	FALSE	FALSE	FALSE	FALSE	FALSE	FALSE	TRUE
1886525	7	IVM-Treated	far2	8/6/2019	16	3	Ot/R	FALSE	FALSE	FALSE	FALSE	FALSE	FALSE	TRUE
1886525	7	IVM-Treated	far2	8/6/2019	21	8	Ot	FALSE	FALSE	FALSE	FALSE	FALSE	FALSE	TRUE
1886525	7	IVM-Treated	far2	8/6/2019	21	10	Ot	FALSE	FALSE	FALSE	FALSE	FALSE	FALSE	TRUE
1886525	7	IVM-Treated	far2	8/6/2019	16	2	Ot	FALSE	FALSE	FALSE	FALSE	FALSE	FALSE	TRUE
1886525	7	IVM-Treated	far2	8/6/2019	16	11	Ot/Ob	FALSE	FALSE	FALSE	FALSE	FALSE	TRUE	FALSE
1886525	7	IVM-Treated	far2	8/6/2019	22	2	R	FALSE	FALSE	FALSE	FALSE	FALSE	TRUE	FALSE
1886525	7	IVM-Treated	far2	8/6/2019	21	2	Ot	FALSE	FALSE	FALSE	FALSE	FALSE	FALSE	TRUE
1886525	7	IVM-Treated	far2	8/6/2019	16	1	Ot	FALSE	FALSE	FALSE	FALSE	FALSE	FALSE	TRUE
1886525	7	IVM-Treated	far2	8/6/2019	16	7	Ot	FALSE	FALSE	FALSE	FALSE	FALSE	FALSE	TRUE
1886525	7	IVM-Treated	far2	8/6/2019	22	4	R	FALSE	FALSE	FALSE	FALSE	FALSE	TRUE	FALSE
1886525	7	IVM-Treated	far2	8/6/2019	21	7	Ot	FALSE	FALSE	FALSE	FALSE	FALSE	FALSE	TRUE
1886525	7	IVM-Treated	far2	8/6/2019	21	1	Ot	FALSE	FALSE	FALSE	FALSE	FALSE	FALSE	TRUE
1886525	7	IVM-Treated	far2	8/6/2019	21	4	Ot	FALSE	FALSE	FALSE	FALSE	FALSE	FALSE	TRUE
1886532	7	IVM-Treated	far3	8/6/2019	20	9	B	FALSE	FALSE	FALSE	FALSE	FALSE	TRUE	FALSE
1886532	7	IVM-Treated	far3	8/6/2019	20	8	R/Ob	FALSE	FALSE	FALSE	FALSE	FALSE	TRUE	FALSE
1886532	7	IVM-Treated	far3	8/6/2019	20	1	R	FALSE	FALSE	FALSE	FALSE	FALSE	TRUE	FALSE
1886532	7	IVM-Treated	far3	8/6/2019	20	6	Ot	FALSE	FALSE	FALSE	FALSE	FALSE	FALSE	TRUE
1886532	7	IVM-Treated	far3	8/6/2019	20	7	Ot	FALSE	FALSE	FALSE	FALSE	FALSE	FALSE	TRUE
1886532	7	IVM-Treated	far3	8/6/2019	20	3	Ot	FALSE	FALSE	FALSE	FALSE	FALSE	FALSE	TRUE
1886532	7	IVM-Treated	far3	8/6/2019	20	4	Ot	FALSE	FALSE	FALSE	FALSE	FALSE	FALSE	TRUE
1886532	7	IVM-Treated	far3	8/6/2019	20	5	R	FALSE	FALSE	FALSE	FALSE	FALSE	TRUE	FALSE
1886532	7	IVM-Treated	far3	8/6/2019	20	2	Ot	FALSE	FALSE	FALSE	FALSE	FALSE	FALSE	TRUE
1890963	7	IVM-Treated	near1	8/13/2019	126	5	N	FALSE	TRUE	FALSE	FALSE	FALSE	FALSE	FALSE
1890963	7	IVM-Treated	near1	8/13/2019	124	8	I	FALSE	FALSE	TRUE	FALSE	FALSE	FALSE	FALSE
1890963	7	IVM-Treated	near1	8/13/2019	125	4	I	FALSE	FALSE	TRUE	FALSE	FALSE	FALSE	FALSE
1890963	7	IVM-Treated	near1	8/13/2019	124	2	P	TRUE	FALSE	FALSE	FALSE	FALSE	FALSE	FALSE
1890963	7	IVM-Treated	near1	8/13/2019	125	9	I	FALSE	FALSE	TRUE	FALSE	FALSE	FALSE	FALSE
1890963	7	IVM-Treated	near1	8/13/2019	124	6	R/P	TRUE	FALSE	FALSE	FALSE	FALSE	FALSE	FALSE
1890963	7	IVM-Treated	near1	8/13/2019	124	10	R/P	TRUE	FALSE	FALSE	FALSE	FALSE	FALSE	FALSE
1890963	7	IVM-Treated	near1	8/13/2019	125	10	P	TRUE	FALSE	FALSE	FALSE	FALSE	FALSE	FALSE
1890963	7	IVM-Treated	near1	8/13/2019	126	1	N	FALSE	TRUE	FALSE	FALSE	FALSE	FALSE	FALSE
1890963	7	IVM-Treated	near1	8/13/2019	126	4	I	FALSE	FALSE	TRUE	FALSE	FALSE	FALSE	FALSE
1890963	7	IVM-Treated	near1	8/13/2019	124	5	P	TRUE	FALSE	FALSE	FALSE	FALSE	FALSE	FALSE
1890963	7	IVM-Treated	near1	8/13/2019	124	9	P	TRUE	FALSE	FALSE	FALSE	FALSE	FALSE	FALSE
1890963	7	IVM-Treated	near1	8/13/2019	126	6	Ot	FALSE	FALSE	FALSE	FALSE	FALSE	FALSE	TRUE
1890963	7	IVM-Treated	near1	8/13/2019	125	1	P	TRUE	FALSE	FALSE	FALSE	FALSE	FALSE	FALSE
1890963	7	IVM-Treated	near1	8/13/2019	124	4	I	FALSE	FALSE	TRUE	FALSE	FALSE	FALSE	FALSE
1890963	7	IVM-Treated	near1	8/13/2019	124	1	N	FALSE	TRUE	FALSE	FALSE	FALSE	FALSE	FALSE
1890963	7	IVM-Treated	near1	8/13/2019	125	5	B	FALSE	FALSE	FALSE	FALSE	FALSE	TRUE	FALSE
1890963	7	IVM-Treated	near1	8/13/2019	125	8	R/N	FALSE	TRUE	FALSE	FALSE	FALSE	FALSE	FALSE
1890963	7	IVM-Treated	near1	8/13/2019	125	7	P	TRUE	FALSE	FALSE	FALSE	FALSE	FALSE	FALSE
1890963	7	IVM-Treated	near1	8/13/2019	124	3	I	FALSE	FALSE	TRUE	FALSE	FALSE	FALSE	FALSE
1890963	7	IVM-Treated	near1	8/13/2019	125	2	P	TRUE	FALSE	FALSE	FALSE	FALSE	FALSE	FALSE
1890963	7	IVM-Treated	near1	8/13/2019	124	7	P	TRUE	FALSE	FALSE	FALSE	FALSE	FALSE	FALSE
1890963	7	IVM-Treated	near1	8/13/2019	125	6	Ob	FALSE	FALSE	FALSE	FALSE	FALSE	TRUE	FALSE
1890963	7	IVM-Treated	near1	8/13/2019	125	3	I	FALSE	FALSE	TRUE	FALSE	FALSE	FALSE	FALSE
1890963	7	IVM-Treated	near1	8/13/2019	126	2	P	TRUE	FALSE	FALSE	FALSE	FALSE	FALSE	FALSE
1890963	7	IVM-Treated	near1	8/13/2019	126	3	Ot	FALSE	FALSE	FALSE	FALSE	FALSE	FALSE	TRUE
1890952	7	IVM-Treated	near3	8/13/2019	159	3	I	FALSE	FALSE	TRUE	FALSE	FALSE	FALSE	FALSE
1890952	7	IVM-Treated	near3	8/13/2019	159	7	Ob	FALSE	FALSE	FALSE	FALSE	FALSE	TRUE	FALSE
1890952	7	IVM-Treated	near3	8/13/2019	160	2	P	TRUE	FALSE	FALSE	FALSE	FALSE	FALSE	FALSE
1890952	7	IVM-Treated	near3	8/13/2019	160	3	I	FALSE	FALSE	TRUE	FALSE	FALSE	FALSE	FALSE
1890952	7	IVM-Treated	near3	8/13/2019	160	6	N	FALSE	TRUE	FALSE	FALSE	FALSE	FALSE	FALSE
1890952	7	IVM-Treated	near3	8/13/2019	160	4	N	FALSE	TRUE	FALSE	FALSE	FALSE	FALSE	FALSE
1890952	7	IVM-Treated	near3	8/13/2019	159	6	I	FALSE	FALSE	TRUE	FALSE	FALSE	FALSE	FALSE
1890952	7	IVM-Treated	near3	8/13/2019	159	10	P	TRUE	FALSE	FALSE	FALSE	FALSE	FALSE	FALSE
1890952	7	IVM-Treated	near3	8/13/2019	159	1	I	FALSE	FALSE	TRUE	FALSE	FALSE	FALSE	FALSE
1890952	7	IVM-Treated	near3	8/13/2019	159	8	I	FALSE	FALSE	TRUE	FALSE	FALSE	FALSE	FALSE
1890952	7	IVM-Treated	near3	8/13/2019	159	5	P	TRUE	FALSE	FALSE	FALSE	FALSE	FALSE	FALSE
1890952	7	IVM-Treated	near3	8/13/2019	159	4	I	FALSE	FALSE	TRUE	FALSE	FALSE	FALSE	FALSE
1890952	7	IVM-Treated	near3	8/13/2019	159	9	I	FALSE	FALSE	TRUE	FALSE	FALSE	FALSE	FALSE
1890952	7	IVM-Treated	near3	8/13/2019	160	1	I	FALSE	FALSE	TRUE	FALSE	FALSE	FALSE	FALSE
1890952	7	IVM-Treated	near3	8/13/2019	160	5	R/I	FALSE	FALSE	TRUE	FALSE	FALSE	FALSE	FALSE
1890952	7	IVM-Treated	near3	8/13/2019	159	2	P/eggs	TRUE	FALSE	FALSE	TRUE	FALSE	FALSE	FALSE
1890955	7	IVM-Treated	far1	8/13/2019	133	7	N	FALSE	TRUE	FALSE	FALSE	FALSE	FALSE	FALSE
1890955	7	IVM-Treated	far1	8/13/2019	135	2	N	FALSE	TRUE	FALSE	FALSE	FALSE	FALSE	FALSE
1890955	7	IVM-Treated	far1	8/13/2019	134	6	I	FALSE	FALSE	TRUE	FALSE	FALSE	FALSE	FALSE
1890955	7	IVM-Treated	far1	8/13/2019	134	2	I	FALSE	FALSE	TRUE	FALSE	FALSE	FALSE	FALSE
1890955	7	IVM-Treated	far1	8/13/2019	133	9	P	TRUE	FALSE	FALSE	FALSE	FALSE	FALSE	FALSE
1890955	7	IVM-Treated	far1	8/13/2019	133	3	I	FALSE	FALSE	TRUE	FALSE	FALSE	FALSE	FALSE
1890955	7	IVM-Treated	far1	8/13/2019	134	8	P	TRUE	FALSE	FALSE	FALSE	FALSE	FALSE	FALSE
1890955	7	IVM-Treated	far1	8/13/2019	134	10	P	TRUE	FALSE	FALSE	FALSE	FALSE	FALSE	FALSE
1890955	7	IVM-Treated	far1	8/13/2019	133	2	N	FALSE	TRUE	FALSE	FALSE	FALSE	FALSE	FALSE
1890955	7	IVM-Treated	far1	8/13/2019	134	9	P	TRUE	FALSE	FALSE	FALSE	FALSE	FALSE	FALSE
1890955	7	IVM-Treated	far1	8/13/2019	133	8	P	TRUE	FALSE	FALSE	FALSE	FALSE	FALSE	FALSE
1890955	7	IVM-Treated	far1	8/13/2019	133	10	P	TRUE	FALSE	FALSE	FALSE	FALSE	FALSE	FALSE
1890955	7	IVM-Treated	far1	8/13/2019	134	4	P	TRUE	FALSE	FALSE	FALSE	FALSE	FALSE	FALSE
1890955	7	IVM-Treated	far1	8/13/2019	133	6	I	FALSE	FALSE	TRUE	FALSE	FALSE	FALSE	FALSE
1890955	7	IVM-Treated	far1	8/13/2019	135	3	N	FALSE	TRUE	FALSE	FALSE	FALSE	FALSE	FALSE
1890955	7	IVM-Treated	far1	8/13/2019	134	5	I	FALSE	FALSE	TRUE	FALSE	FALSE	FALSE	FALSE
1890955	7	IVM-Treated	far1	8/13/2019	133	4	B	FALSE	FALSE	FALSE	FALSE	FALSE	TRUE	FALSE
1890955	7	IVM-Treated	far1	8/13/2019	134	7	P	TRUE	FALSE	FALSE	FALSE	FALSE	FALSE	FALSE
1890955	7	IVM-Treated	far1	8/13/2019	133	5	P	TRUE	FALSE	FALSE	FALSE	FALSE	FALSE	FALSE
1890955	7	IVM-Treated	far1	8/13/2019	135	5	P	TRUE	FALSE	FALSE	FALSE	FALSE	FALSE	FALSE
1890955	7	IVM-Treated	far1	8/13/2019	135	4	P	TRUE	FALSE	FALSE	FALSE	FALSE	FALSE	FALSE
1890955	7	IVM-Treated	far1	8/13/2019	133	1	P	TRUE	FALSE	FALSE	FALSE	FALSE	FALSE	FALSE
1890955	7	IVM-Treated	far1	8/13/2019	135	1	I	FALSE	FALSE	TRUE	FALSE	FALSE	FALSE	FALSE
1890955	7	IVM-Treated	far1	8/13/2019	134	1	P	TRUE	FALSE	FALSE	FALSE	FALSE	FALSE	FALSE
1890955	7	IVM-Treated	far1	8/13/2019	134	3	I	FALSE	FALSE	TRUE	FALSE	FALSE	FALSE	FALSE
1890953	7	IVM-Treated	far2	8/13/2019	158	2	I	FALSE	FALSE	TRUE	FALSE	FALSE	FALSE	FALSE
1890953	7	IVM-Treated	far2	8/13/2019	157	3	P	TRUE	FALSE	FALSE	FALSE	FALSE	FALSE	FALSE
1890953	7	IVM-Treated	far2	8/13/2019	157	5	I	FALSE	FALSE	TRUE	FALSE	FALSE	FALSE	FALSE
1890953	7	IVM-Treated	far2	8/13/2019	157	7	P	TRUE	FALSE	FALSE	FALSE	FALSE	FALSE	FALSE
1890953	7	IVM-Treated	far2	8/13/2019	158	4	I	FALSE	FALSE	TRUE	FALSE	FALSE	FALSE	FALSE
1890953	7	IVM-Treated	far2	8/13/2019	158	3	Eggs	FALSE	FALSE	FALSE	TRUE	TRUE	FALSE	FALSE
1890953	7	IVM-Treated	far2	8/13/2019	157	9	I	FALSE	FALSE	TRUE	FALSE	FALSE	FALSE	FALSE
1890953	7	IVM-Treated	far2	8/13/2019	157	2	P	TRUE	FALSE	FALSE	FALSE	FALSE	FALSE	FALSE
1890953	7	IVM-Treated	far2	8/13/2019	157	10	I	FALSE	FALSE	TRUE	FALSE	FALSE	FALSE	FALSE
1890953	7	IVM-Treated	far2	8/13/2019	158	1	P	TRUE	FALSE	FALSE	FALSE	FALSE	FALSE	FALSE
1890953	7	IVM-Treated	far2	8/13/2019	157	1	P	TRUE	FALSE	FALSE	FALSE	FALSE	FALSE	FALSE
1890953	7	IVM-Treated	far2	8/13/2019	157	6	I	FALSE	FALSE	TRUE	FALSE	FALSE	FALSE	FALSE
1890953	7	IVM-Treated	far2	8/13/2019	157	4	P	TRUE	FALSE	FALSE	FALSE	FALSE	FALSE	FALSE
1890953	7	IVM-Treated	far2	8/13/2019	157	8	I	FALSE	FALSE	TRUE	FALSE	FALSE	FALSE	FALSE
1890957	7	IVM-Treated	far3	8/13/2019	155	5	P	TRUE	FALSE	FALSE	FALSE	FALSE	FALSE	FALSE
1890957	7	IVM-Treated	far3	8/13/2019	156	3	P	TRUE	FALSE	FALSE	FALSE	FALSE	FALSE	FALSE
1890957	7	IVM-Treated	far3	8/13/2019	156	5	R/P	TRUE	FALSE	FALSE	FALSE	FALSE	FALSE	FALSE
1890957	7	IVM-Treated	far3	8/13/2019	156	2	P	TRUE	FALSE	FALSE	FALSE	FALSE	FALSE	FALSE
1890957	7	IVM-Treated	far3	8/13/2019	154	1	P	TRUE	FALSE	FALSE	FALSE	FALSE	FALSE	FALSE
1890957	7	IVM-Treated	far3	8/13/2019	154	3	I	FALSE	FALSE	TRUE	FALSE	FALSE	FALSE	FALSE
1890957	7	IVM-Treated	far3	8/13/2019	154	8	P	TRUE	FALSE	FALSE	FALSE	FALSE	FALSE	FALSE
1890957	7	IVM-Treated	far3	8/13/2019	155	2	P	TRUE	FALSE	FALSE	FALSE	FALSE	FALSE	FALSE
1890957	7	IVM-Treated	far3	8/13/2019	155	3	I	FALSE	FALSE	TRUE	FALSE	FALSE	FALSE	FALSE
1890957	7	IVM-Treated	far3	8/13/2019	156	4	P	TRUE	FALSE	FALSE	FALSE	FALSE	FALSE	FALSE
1890957	7	IVM-Treated	far3	8/13/2019	154	5	R/P	TRUE	FALSE	FALSE	FALSE	FALSE	FALSE	FALSE
1890957	7	IVM-Treated	far3	8/13/2019	156	7	R/P	TRUE	FALSE	FALSE	FALSE	FALSE	FALSE	FALSE
1890957	7	IVM-Treated	far3	8/13/2019	154	4	N	FALSE	TRUE	FALSE	FALSE	FALSE	FALSE	FALSE
1890957	7	IVM-Treated	far3	8/13/2019	155	10	I	FALSE	FALSE	TRUE	FALSE	FALSE	FALSE	FALSE
1890957	7	IVM-Treated	far3	8/13/2019	155	8	P	TRUE	FALSE	FALSE	FALSE	FALSE	FALSE	FALSE
1890957	7	IVM-Treated	far3	8/13/2019	155	1	I/blood	FALSE	FALSE	TRUE	FALSE	FALSE	FALSE	FALSE
1890957	7	IVM-Treated	far3	8/13/2019	156	1	P/eggs?	TRUE	FALSE	FALSE	TRUE	FALSE	FALSE	FALSE
1890957	7	IVM-Treated	far3	8/13/2019	154	2	I	FALSE	FALSE	TRUE	FALSE	FALSE	FALSE	FALSE
1890957	7	IVM-Treated	far3	8/13/2019	155	7	P	TRUE	FALSE	FALSE	FALSE	FALSE	FALSE	FALSE
1890957	7	IVM-Treated	far3	8/13/2019	156	6	I	FALSE	FALSE	TRUE	FALSE	FALSE	FALSE	FALSE
1890957	7	IVM-Treated	far3	8/13/2019	154	10	I	FALSE	FALSE	TRUE	FALSE	FALSE	FALSE	FALSE
1890957	7	IVM-Treated	far3	8/13/2019	154	9	P/egg?	TRUE	FALSE	FALSE	TRUE	FALSE	FALSE	FALSE
1890957	7	IVM-Treated	far3	8/13/2019	155	4	I	FALSE	FALSE	TRUE	FALSE	FALSE	FALSE	FALSE
1890957	7	IVM-Treated	far3	8/13/2019	154	6	R/P	TRUE	FALSE	FALSE	FALSE	FALSE	FALSE	FALSE
1890957	7	IVM-Treated	far3	8/13/2019	155	6	P	TRUE	FALSE	FALSE	FALSE	FALSE	FALSE	FALSE
1890957	7	IVM-Treated	far3	8/13/2019	154	7	I	FALSE	FALSE	TRUE	FALSE	FALSE	FALSE	FALSE
1890957	7	IVM-Treated	far3	8/13/2019	155	9	I	FALSE	FALSE	TRUE	FALSE	FALSE	FALSE	FALSE
1890957	7	IVM-Treated	far3	8/13/2019	156	8	P/degraded egg?	TRUE	FALSE	FALSE	TRUE	FALSE	FALSE	FALSE
1895386	7	IVM-Treated	near1	8/20/2019	108	3	N	FALSE	TRUE	FALSE	FALSE	FALSE	FALSE	FALSE
1895386	7	IVM-Treated	near1	8/20/2019	107	3	N	FALSE	TRUE	FALSE	FALSE	FALSE	FALSE	FALSE
1895386	7	IVM-Treated	near1	8/20/2019	108	2	I	FALSE	FALSE	TRUE	FALSE	FALSE	FALSE	FALSE
1895386	7	IVM-Treated	near1	8/20/2019	107	8	N	FALSE	TRUE	FALSE	FALSE	FALSE	FALSE	FALSE
1895386	7	IVM-Treated	near1	8/20/2019	107	9	N	FALSE	TRUE	FALSE	FALSE	FALSE	FALSE	FALSE
1895386	7	IVM-Treated	near1	8/20/2019	107	6	P/egg?	TRUE	FALSE	FALSE	TRUE	FALSE	FALSE	FALSE
1895386	7	IVM-Treated	near1	8/20/2019	108	7	I	FALSE	FALSE	TRUE	FALSE	FALSE	FALSE	FALSE
1895386	7	IVM-Treated	near1	8/20/2019	108	6	P	TRUE	FALSE	FALSE	FALSE	FALSE	FALSE	FALSE
1895386	7	IVM-Treated	near1	8/20/2019	108	5	I	FALSE	FALSE	TRUE	FALSE	FALSE	FALSE	FALSE
1895386	7	IVM-Treated	near1	8/20/2019	107	2	P	TRUE	FALSE	FALSE	FALSE	FALSE	FALSE	FALSE
1895386	7	IVM-Treated	near1	8/20/2019	107	7	I	FALSE	FALSE	TRUE	FALSE	FALSE	FALSE	FALSE
1895386	7	IVM-Treated	near1	8/20/2019	107	5	P	TRUE	FALSE	FALSE	FALSE	FALSE	FALSE	FALSE
1895386	7	IVM-Treated	near1	8/20/2019	108	1	I	FALSE	FALSE	TRUE	FALSE	FALSE	FALSE	FALSE
1895386	7	IVM-Treated	near1	8/20/2019	108	8	P	TRUE	FALSE	FALSE	FALSE	FALSE	FALSE	FALSE
1895386	7	IVM-Treated	near1	8/20/2019	107	4	N	FALSE	TRUE	FALSE	FALSE	FALSE	FALSE	FALSE
1895386	7	IVM-Treated	near1	8/20/2019	108	4	P	TRUE	FALSE	FALSE	FALSE	FALSE	FALSE	FALSE
1895386	7	IVM-Treated	near1	8/20/2019	107	10	P	TRUE	FALSE	FALSE	FALSE	FALSE	FALSE	FALSE
1895386	7	IVM-Treated	near1	8/20/2019	107	1	I	FALSE	FALSE	TRUE	FALSE	FALSE	FALSE	FALSE
1895387	7	IVM-Treated	far1	8/20/2019	106	7	P	TRUE	FALSE	FALSE	FALSE	FALSE	FALSE	FALSE
1895387	7	IVM-Treated	far1	8/20/2019	106	5	P	TRUE	FALSE	FALSE	FALSE	FALSE	FALSE	FALSE
1895387	7	IVM-Treated	far1	8/20/2019	106	8	I	FALSE	FALSE	TRUE	FALSE	FALSE	FALSE	FALSE
1895387	7	IVM-Treated	far1	8/20/2019	106	10	P	TRUE	FALSE	FALSE	FALSE	FALSE	FALSE	FALSE
1895387	7	IVM-Treated	far1	8/20/2019	106	6	I	FALSE	FALSE	TRUE	FALSE	FALSE	FALSE	FALSE
1895387	7	IVM-Treated	far1	8/20/2019	106	3	P/R/egg?	TRUE	FALSE	FALSE	TRUE	FALSE	FALSE	FALSE
1895387	7	IVM-Treated	far1	8/20/2019	106	1	I	FALSE	FALSE	TRUE	FALSE	FALSE	FALSE	FALSE
1895387	7	IVM-Treated	far1	8/20/2019	106	4	I	FALSE	FALSE	TRUE	FALSE	FALSE	FALSE	FALSE
1895387	7	IVM-Treated	far1	8/20/2019	106	2	P	TRUE	FALSE	FALSE	FALSE	FALSE	FALSE	FALSE
1895387	7	IVM-Treated	far1	8/20/2019	106	9	P	TRUE	FALSE	FALSE	FALSE	FALSE	FALSE	FALSE
1895387	7	IVM-Treated	far1	8/20/2019	106	11	P	TRUE	FALSE	FALSE	FALSE	FALSE	FALSE	FALSE
1895400	7	IVM-Treated	far2	8/20/2019	201	9	P	TRUE	FALSE	FALSE	FALSE	FALSE	FALSE	FALSE
1895400	7	IVM-Treated	far2	8/20/2019	202	5	P	TRUE	FALSE	FALSE	FALSE	FALSE	FALSE	FALSE
1895400	7	IVM-Treated	far2	8/20/2019	201	5	P	TRUE	FALSE	FALSE	FALSE	FALSE	FALSE	FALSE
1895400	7	IVM-Treated	far2	8/20/2019	201	2	I	FALSE	FALSE	TRUE	FALSE	FALSE	FALSE	FALSE
1895400	7	IVM-Treated	far2	8/20/2019	202	2	N	FALSE	TRUE	FALSE	FALSE	FALSE	FALSE	FALSE
1895400	7	IVM-Treated	far2	8/20/2019	202	1	N	FALSE	TRUE	FALSE	FALSE	FALSE	FALSE	FALSE
1895400	7	IVM-Treated	far2	8/20/2019	202	6	R/N	FALSE	TRUE	FALSE	FALSE	FALSE	FALSE	FALSE
1895400	7	IVM-Treated	far2	8/20/2019	201	3	P	TRUE	FALSE	FALSE	FALSE	FALSE	FALSE	FALSE
1895400	7	IVM-Treated	far2	8/20/2019	201	10	P	TRUE	FALSE	FALSE	FALSE	FALSE	FALSE	FALSE
1895400	7	IVM-Treated	far2	8/20/2019	202	3	I	FALSE	FALSE	TRUE	FALSE	FALSE	FALSE	FALSE
1895400	7	IVM-Treated	far2	8/20/2019	201	1	B	FALSE	FALSE	FALSE	FALSE	FALSE	TRUE	FALSE
1895400	7	IVM-Treated	far2	8/20/2019	202	4	P/egg?	TRUE	FALSE	FALSE	TRUE	FALSE	FALSE	FALSE
1895400	7	IVM-Treated	far2	8/20/2019	201	8	Ot	FALSE	FALSE	FALSE	FALSE	FALSE	FALSE	TRUE
1895400	7	IVM-Treated	far2	8/20/2019	201	7	P	TRUE	FALSE	FALSE	FALSE	FALSE	FALSE	FALSE
1895400	7	IVM-Treated	far2	8/20/2019	202	7	R/P	TRUE	FALSE	FALSE	FALSE	FALSE	FALSE	FALSE
1895400	7	IVM-Treated	far2	8/20/2019	201	6	P	TRUE	FALSE	FALSE	FALSE	FALSE	FALSE	FALSE
1895400	7	IVM-Treated	far2	8/20/2019	201	4	P	TRUE	FALSE	FALSE	FALSE	FALSE	FALSE	FALSE
1895389	7	IVM-Treated	far3	8/20/2019	118	3	I	FALSE	FALSE	TRUE	FALSE	FALSE	FALSE	FALSE
1895389	7	IVM-Treated	far3	8/20/2019	119	3	P	TRUE	FALSE	FALSE	FALSE	FALSE	FALSE	FALSE
1895389	7	IVM-Treated	far3	8/20/2019	119	2	I	FALSE	FALSE	TRUE	FALSE	FALSE	FALSE	FALSE
1895389	7	IVM-Treated	far3	8/20/2019	119	4	I	FALSE	FALSE	TRUE	FALSE	FALSE	FALSE	FALSE
1895389	7	IVM-Treated	far3	8/20/2019	118	6	P	TRUE	FALSE	FALSE	FALSE	FALSE	FALSE	FALSE
1895389	7	IVM-Treated	far3	8/20/2019	118	5	P	TRUE	FALSE	FALSE	FALSE	FALSE	FALSE	FALSE
1895389	7	IVM-Treated	far3	8/20/2019	118	8	P	TRUE	FALSE	FALSE	FALSE	FALSE	FALSE	FALSE
1895389	7	IVM-Treated	far3	8/20/2019	118	4	P	TRUE	FALSE	FALSE	FALSE	FALSE	FALSE	FALSE
1895389	7	IVM-Treated	far3	8/20/2019	119	5	R/P	TRUE	FALSE	FALSE	FALSE	FALSE	FALSE	FALSE
1895389	7	IVM-Treated	far3	8/20/2019	118	7	B	FALSE	FALSE	FALSE	FALSE	FALSE	TRUE	FALSE
1895389	7	IVM-Treated	far3	8/20/2019	118	2	N	FALSE	TRUE	FALSE	FALSE	FALSE	FALSE	FALSE
1895389	7	IVM-Treated	far3	8/20/2019	119	1	P	TRUE	FALSE	FALSE	FALSE	FALSE	FALSE	FALSE
1895389	7	IVM-Treated	far3	8/20/2019	118	1	P	TRUE	FALSE	FALSE	FALSE	FALSE	FALSE	FALSE
1900538	7	IVM-Treated	near1	8/27/2019	443	4	P	TRUE	FALSE	FALSE	FALSE	FALSE	FALSE	FALSE
1900538	7	IVM-Treated	near1	8/27/2019	443	2	I	FALSE	FALSE	TRUE	FALSE	FALSE	FALSE	FALSE
1900538	7	IVM-Treated	near1	8/27/2019	443	6	P	TRUE	FALSE	FALSE	FALSE	FALSE	FALSE	FALSE
1900538	7	IVM-Treated	near1	8/27/2019	443	7	I	FALSE	FALSE	TRUE	FALSE	FALSE	FALSE	FALSE
1900538	7	IVM-Treated	near1	8/27/2019	443	1	Ob	FALSE	FALSE	FALSE	FALSE	FALSE	TRUE	FALSE
1900538	7	IVM-Treated	near1	8/27/2019	444	2	P	TRUE	FALSE	FALSE	FALSE	FALSE	FALSE	FALSE
1900538	7	IVM-Treated	near1	8/27/2019	445	4	P	TRUE	FALSE	FALSE	FALSE	FALSE	FALSE	FALSE
1900538	7	IVM-Treated	near1	8/27/2019	444	5	P/egg?	TRUE	FALSE	FALSE	TRUE	FALSE	FALSE	FALSE
1900538	7	IVM-Treated	near1	8/27/2019	444	7	P	TRUE	FALSE	FALSE	FALSE	FALSE	FALSE	FALSE
1900538	7	IVM-Treated	near1	8/27/2019	444	8	I	FALSE	FALSE	TRUE	FALSE	FALSE	FALSE	FALSE
1900538	7	IVM-Treated	near1	8/27/2019	445	1	P	TRUE	FALSE	FALSE	FALSE	FALSE	FALSE	FALSE
1900538	7	IVM-Treated	near1	8/27/2019	443	3	P	TRUE	FALSE	FALSE	FALSE	FALSE	FALSE	FALSE
1900538	7	IVM-Treated	near1	8/27/2019	444	3	R/I	FALSE	FALSE	TRUE	FALSE	FALSE	FALSE	FALSE
1900538	7	IVM-Treated	near1	8/27/2019	444	6	P	TRUE	FALSE	FALSE	FALSE	FALSE	FALSE	FALSE
1900538	7	IVM-Treated	near1	8/27/2019	445	3	P	TRUE	FALSE	FALSE	FALSE	FALSE	FALSE	FALSE
1900538	7	IVM-Treated	near1	8/27/2019	443	5	N	FALSE	TRUE	FALSE	FALSE	FALSE	FALSE	FALSE
1900538	7	IVM-Treated	near1	8/27/2019	444	1	I	FALSE	FALSE	TRUE	FALSE	FALSE	FALSE	FALSE
1900538	7	IVM-Treated	near1	8/27/2019	445	2	P	TRUE	FALSE	FALSE	FALSE	FALSE	FALSE	FALSE
1900538	7	IVM-Treated	near1	8/27/2019	444	4	P	TRUE	FALSE	FALSE	FALSE	FALSE	FALSE	FALSE
1900538	7	IVM-Treated	near1	8/27/2019	443	8	R/P	TRUE	FALSE	FALSE	FALSE	FALSE	FALSE	FALSE
1900542	7	IVM-Treated	far3	8/27/2019	438	2	P	TRUE	FALSE	FALSE	FALSE	FALSE	FALSE	FALSE
1900542	7	IVM-Treated	far3	8/27/2019	438	6	B	FALSE	FALSE	FALSE	FALSE	FALSE	TRUE	FALSE
1900542	7	IVM-Treated	far3	8/27/2019	439	1	P	TRUE	FALSE	FALSE	FALSE	FALSE	FALSE	FALSE
1900542	7	IVM-Treated	far3	8/27/2019	438	5	I	FALSE	FALSE	TRUE	FALSE	FALSE	FALSE	FALSE
1900542	7	IVM-Treated	far3	8/27/2019	438	8	P	TRUE	FALSE	FALSE	FALSE	FALSE	FALSE	FALSE
1900542	7	IVM-Treated	far3	8/27/2019	439	2	B	FALSE	FALSE	FALSE	FALSE	FALSE	TRUE	FALSE
1900542	7	IVM-Treated	far3	8/27/2019	439	3	P	TRUE	FALSE	FALSE	FALSE	FALSE	FALSE	FALSE
1900542	7	IVM-Treated	far3	8/27/2019	438	3	B	FALSE	FALSE	FALSE	FALSE	FALSE	TRUE	FALSE
1900542	7	IVM-Treated	far3	8/27/2019	438	7	P	TRUE	FALSE	FALSE	FALSE	FALSE	FALSE	FALSE
1900542	7	IVM-Treated	far3	8/27/2019	439	4	R/B	FALSE	FALSE	FALSE	FALSE	FALSE	TRUE	FALSE
1900542	7	IVM-Treated	far3	8/27/2019	438	1	I	FALSE	FALSE	TRUE	FALSE	FALSE	FALSE	FALSE
1900542	7	IVM-Treated	far3	8/27/2019	438	4	P/eggs	TRUE	FALSE	FALSE	TRUE	FALSE	FALSE	FALSE
1866127	6	IVM-Treated	near1	7/11/2019	357	1	B	FALSE	FALSE	FALSE	FALSE	FALSE	TRUE	FALSE
1866127	6	IVM-Treated	near1	7/11/2019	356	1	I	FALSE	FALSE	TRUE	FALSE	FALSE	FALSE	FALSE
1866127	6	IVM-Treated	near1	7/11/2019	356	4	P	TRUE	FALSE	FALSE	FALSE	FALSE	FALSE	FALSE
1866127	6	IVM-Treated	near1	7/11/2019	356	5	P	TRUE	FALSE	FALSE	FALSE	FALSE	FALSE	FALSE
1866127	6	IVM-Treated	near1	7/11/2019	356	8	M	FALSE	FALSE	FALSE	FALSE	FALSE	TRUE	FALSE
1866127	6	IVM-Treated	near1	7/11/2019	356	9	M	FALSE	FALSE	FALSE	FALSE	FALSE	TRUE	FALSE
1866127	6	IVM-Treated	near1	7/11/2019	356	7	Ot/Ob	FALSE	FALSE	FALSE	FALSE	FALSE	TRUE	FALSE
1866127	6	IVM-Treated	near1	7/11/2019	356	10	M	FALSE	FALSE	FALSE	FALSE	FALSE	TRUE	FALSE
1866127	6	IVM-Treated	near1	7/11/2019	357	2	M	FALSE	FALSE	FALSE	FALSE	FALSE	TRUE	FALSE
1866127	6	IVM-Treated	near1	7/11/2019	356	3	P	TRUE	FALSE	FALSE	FALSE	FALSE	FALSE	FALSE
1866127	6	IVM-Treated	near1	7/11/2019	356	2	Ob	FALSE	FALSE	FALSE	FALSE	FALSE	TRUE	FALSE
1866129	6	IVM-Treated	near3	7/11/2019	353	7	P	TRUE	FALSE	FALSE	FALSE	FALSE	FALSE	FALSE
1866129	6	IVM-Treated	near3	7/11/2019	354	2	Ob	FALSE	FALSE	FALSE	FALSE	FALSE	TRUE	FALSE
1866129	6	IVM-Treated	near3	7/11/2019	354	1	R/M	FALSE	FALSE	FALSE	FALSE	FALSE	TRUE	FALSE
1866129	6	IVM-Treated	near3	7/11/2019	354	10	R/B	FALSE	FALSE	FALSE	FALSE	FALSE	TRUE	FALSE
1866129	6	IVM-Treated	near3	7/11/2019	354	4	M	FALSE	FALSE	FALSE	FALSE	FALSE	TRUE	FALSE
1866129	6	IVM-Treated	near3	7/11/2019	354	9	M	FALSE	FALSE	FALSE	FALSE	FALSE	TRUE	FALSE
1866129	6	IVM-Treated	near3	7/11/2019	353	2	P	TRUE	FALSE	FALSE	FALSE	FALSE	FALSE	FALSE
1866129	6	IVM-Treated	near3	7/11/2019	353	1	Ob/B	FALSE	FALSE	FALSE	FALSE	FALSE	TRUE	FALSE
1866129	6	IVM-Treated	near3	7/11/2019	355	1	M	FALSE	FALSE	FALSE	FALSE	FALSE	TRUE	FALSE
1866129	6	IVM-Treated	near3	7/11/2019	354	8	M	FALSE	FALSE	FALSE	FALSE	FALSE	TRUE	FALSE
1866129	6	IVM-Treated	near3	7/11/2019	353	5	R	FALSE	FALSE	FALSE	FALSE	FALSE	TRUE	FALSE
1866129	6	IVM-Treated	near3	7/11/2019	353	4	M	FALSE	FALSE	FALSE	FALSE	FALSE	TRUE	FALSE
1866129	6	IVM-Treated	near3	7/11/2019	353	8	Ot	FALSE	FALSE	FALSE	FALSE	FALSE	FALSE	TRUE
1866129	6	IVM-Treated	near3	7/11/2019	353	10	M	FALSE	FALSE	FALSE	FALSE	FALSE	TRUE	FALSE
1866129	6	IVM-Treated	near3	7/11/2019	354	6	M	FALSE	FALSE	FALSE	FALSE	FALSE	TRUE	FALSE
1866129	6	IVM-Treated	near3	7/11/2019	354	5	R/N	FALSE	TRUE	FALSE	FALSE	FALSE	FALSE	FALSE
1866129	6	IVM-Treated	near3	7/11/2019	353	9	I	FALSE	FALSE	TRUE	FALSE	FALSE	FALSE	FALSE
1866129	6	IVM-Treated	near3	7/11/2019	354	3	R	FALSE	FALSE	FALSE	FALSE	FALSE	TRUE	FALSE
1866129	6	IVM-Treated	near3	7/11/2019	353	6	Ob	FALSE	FALSE	FALSE	FALSE	FALSE	TRUE	FALSE
1866129	6	IVM-Treated	near3	7/11/2019	355	2	R	FALSE	FALSE	FALSE	FALSE	FALSE	TRUE	FALSE
1866129	6	IVM-Treated	near3	7/11/2019	353	3	M	FALSE	FALSE	FALSE	FALSE	FALSE	TRUE	FALSE
1866129	6	IVM-Treated	near3	7/11/2019	354	7	R/M/B	FALSE	FALSE	FALSE	FALSE	FALSE	TRUE	FALSE
1866125	6	IVM-Treated	far1	7/11/2019	331	1	M	FALSE	FALSE	FALSE	FALSE	FALSE	TRUE	FALSE
1866125	6	IVM-Treated	far1	7/11/2019	331	10	M	FALSE	FALSE	FALSE	FALSE	FALSE	TRUE	FALSE
1866125	6	IVM-Treated	far1	7/11/2019	331	9	N	FALSE	TRUE	FALSE	FALSE	FALSE	FALSE	FALSE
1866125	6	IVM-Treated	far1	7/11/2019	332	9	R/N	FALSE	TRUE	FALSE	FALSE	FALSE	FALSE	FALSE
1866125	6	IVM-Treated	far1	7/11/2019	333	5	Ot/Ob	FALSE	FALSE	FALSE	FALSE	FALSE	TRUE	FALSE
1866125	6	IVM-Treated	far1	7/11/2019	333	2	N	FALSE	TRUE	FALSE	FALSE	FALSE	FALSE	FALSE
1866125	6	IVM-Treated	far1	7/11/2019	332	3	M	FALSE	FALSE	FALSE	FALSE	FALSE	TRUE	FALSE
1866125	6	IVM-Treated	far1	7/11/2019	332	1	R/P	TRUE	FALSE	FALSE	FALSE	FALSE	FALSE	FALSE
1866125	6	IVM-Treated	far1	7/11/2019	333	1	I	FALSE	FALSE	TRUE	FALSE	FALSE	FALSE	FALSE
1866125	6	IVM-Treated	far1	7/11/2019	332	6	M	FALSE	FALSE	FALSE	FALSE	FALSE	TRUE	FALSE
1866125	6	IVM-Treated	far1	7/11/2019	333	6	B	FALSE	FALSE	FALSE	FALSE	FALSE	TRUE	FALSE
1866125	6	IVM-Treated	far1	7/11/2019	331	5	Ob/B	FALSE	FALSE	FALSE	FALSE	FALSE	TRUE	FALSE
1866125	6	IVM-Treated	far1	7/11/2019	332	5	R/N	FALSE	TRUE	FALSE	FALSE	FALSE	FALSE	FALSE
1866125	6	IVM-Treated	far1	7/11/2019	333	8	Ob/B	FALSE	FALSE	FALSE	FALSE	FALSE	TRUE	FALSE
1866125	6	IVM-Treated	far1	7/11/2019	332	8	Ob	FALSE	FALSE	FALSE	FALSE	FALSE	TRUE	FALSE
1866125	6	IVM-Treated	far1	7/11/2019	331	3	Ot/Ob	FALSE	FALSE	FALSE	FALSE	FALSE	TRUE	FALSE
1866125	6	IVM-Treated	far1	7/11/2019	333	3	R/P	TRUE	FALSE	FALSE	FALSE	FALSE	FALSE	FALSE
1866125	6	IVM-Treated	far1	7/11/2019	331	6	P	TRUE	FALSE	FALSE	FALSE	FALSE	FALSE	FALSE
1866125	6	IVM-Treated	far1	7/11/2019	331	8	R/M	FALSE	FALSE	FALSE	FALSE	FALSE	TRUE	FALSE
1866125	6	IVM-Treated	far1	7/11/2019	332	2	R/N	FALSE	TRUE	FALSE	FALSE	FALSE	FALSE	FALSE
1866125	6	IVM-Treated	far1	7/11/2019	332	7	Ob/M	FALSE	FALSE	FALSE	FALSE	FALSE	TRUE	FALSE
1866125	6	IVM-Treated	far1	7/11/2019	333	7	M	FALSE	FALSE	FALSE	FALSE	FALSE	TRUE	FALSE
1866125	6	IVM-Treated	far1	7/11/2019	333	4	R/Ob	FALSE	FALSE	FALSE	FALSE	FALSE	TRUE	FALSE
1866125	6	IVM-Treated	far1	7/11/2019	331	2	R/M	FALSE	FALSE	FALSE	FALSE	FALSE	TRUE	FALSE
1866125	6	IVM-Treated	far1	7/11/2019	331	7	Ot/Ob	FALSE	FALSE	FALSE	FALSE	FALSE	TRUE	FALSE
1866125	6	IVM-Treated	far1	7/11/2019	331	4	Ob	FALSE	FALSE	FALSE	FALSE	FALSE	TRUE	FALSE
1866125	6	IVM-Treated	far1	7/11/2019	332	4	M	FALSE	FALSE	FALSE	FALSE	FALSE	TRUE	FALSE
1866124	6	IVM-Treated	far3	7/11/2019	359	1	R	FALSE	FALSE	FALSE	FALSE	FALSE	TRUE	FALSE
1866124	6	IVM-Treated	far3	7/11/2019	358	10	M	FALSE	FALSE	FALSE	FALSE	FALSE	TRUE	FALSE
1866124	6	IVM-Treated	far3	7/11/2019	358	2	R/I	FALSE	FALSE	TRUE	FALSE	FALSE	FALSE	FALSE
1866124	6	IVM-Treated	far3	7/11/2019	358	1	Ob	FALSE	FALSE	FALSE	FALSE	FALSE	TRUE	FALSE
1866124	6	IVM-Treated	far3	7/11/2019	358	9	M	FALSE	FALSE	FALSE	FALSE	FALSE	TRUE	FALSE
1866124	6	IVM-Treated	far3	7/11/2019	359	9	M	FALSE	FALSE	FALSE	FALSE	FALSE	TRUE	FALSE
1866124	6	IVM-Treated	far3	7/11/2019	360	5	M	FALSE	FALSE	FALSE	FALSE	FALSE	TRUE	FALSE
1866124	6	IVM-Treated	far3	7/11/2019	359	2	M	FALSE	FALSE	FALSE	FALSE	FALSE	TRUE	FALSE
1866124	6	IVM-Treated	far3	7/11/2019	359	3	M	FALSE	FALSE	FALSE	FALSE	FALSE	TRUE	FALSE
1866124	6	IVM-Treated	far3	7/11/2019	360	2	M	FALSE	FALSE	FALSE	FALSE	FALSE	TRUE	FALSE
1866124	6	IVM-Treated	far3	7/11/2019	360	1	M	FALSE	FALSE	FALSE	FALSE	FALSE	TRUE	FALSE
1866124	6	IVM-Treated	far3	7/11/2019	358	5	Ot	FALSE	FALSE	FALSE	FALSE	FALSE	FALSE	TRUE
1866124	6	IVM-Treated	far3	7/11/2019	359	5	Ob	FALSE	FALSE	FALSE	FALSE	FALSE	TRUE	FALSE
1866124	6	IVM-Treated	far3	7/11/2019	359	7	M	FALSE	FALSE	FALSE	FALSE	FALSE	TRUE	FALSE
1866124	6	IVM-Treated	far3	7/11/2019	358	7	R/I	FALSE	FALSE	TRUE	FALSE	FALSE	FALSE	FALSE
1866124	6	IVM-Treated	far3	7/11/2019	358	3	R/P	TRUE	FALSE	FALSE	FALSE	FALSE	FALSE	FALSE
1866124	6	IVM-Treated	far3	7/11/2019	358	4	Ob	FALSE	FALSE	FALSE	FALSE	FALSE	TRUE	FALSE
1866124	6	IVM-Treated	far3	7/11/2019	360	8	M	FALSE	FALSE	FALSE	FALSE	FALSE	TRUE	FALSE
1866124	6	IVM-Treated	far3	7/11/2019	360	3	Ob	FALSE	FALSE	FALSE	FALSE	FALSE	TRUE	FALSE
1866124	6	IVM-Treated	far3	7/11/2019	359	10	N	FALSE	TRUE	FALSE	FALSE	FALSE	FALSE	FALSE
1866124	6	IVM-Treated	far3	7/11/2019	360	6	M	FALSE	FALSE	FALSE	FALSE	FALSE	TRUE	FALSE
1866124	6	IVM-Treated	far3	7/11/2019	358	8	I	FALSE	FALSE	TRUE	FALSE	FALSE	FALSE	FALSE
1866124	6	IVM-Treated	far3	7/11/2019	360	4	B	FALSE	FALSE	FALSE	FALSE	FALSE	TRUE	FALSE
1866124	6	IVM-Treated	far3	7/11/2019	360	7	Ot	FALSE	FALSE	FALSE	FALSE	FALSE	FALSE	TRUE
1866124	6	IVM-Treated	far3	7/11/2019	358	6	M	FALSE	FALSE	FALSE	FALSE	FALSE	TRUE	FALSE
1866124	6	IVM-Treated	far3	7/11/2019	359	4	R/I	FALSE	FALSE	TRUE	FALSE	FALSE	FALSE	FALSE
1866124	6	IVM-Treated	far3	7/11/2019	359	8	M/Ob	FALSE	FALSE	FALSE	FALSE	FALSE	TRUE	FALSE
1872559	6	IVM-Treated	near1	7/18/2019	363	10	M	FALSE	FALSE	FALSE	FALSE	FALSE	TRUE	FALSE
1872559	6	IVM-Treated	near1	7/18/2019	361	9	N	FALSE	TRUE	FALSE	FALSE	FALSE	FALSE	FALSE
1872559	6	IVM-Treated	near1	7/18/2019	361	1	R/I	FALSE	FALSE	TRUE	FALSE	FALSE	FALSE	FALSE
1872559	6	IVM-Treated	near1	7/18/2019	363	5	P	TRUE	FALSE	FALSE	FALSE	FALSE	FALSE	FALSE
1872559	6	IVM-Treated	near1	7/18/2019	361	2	R/P	TRUE	FALSE	FALSE	FALSE	FALSE	FALSE	FALSE
1872559	6	IVM-Treated	near1	7/18/2019	362	2	R/N	FALSE	TRUE	FALSE	FALSE	FALSE	FALSE	FALSE
1872559	6	IVM-Treated	near1	7/18/2019	363	2	R/P	TRUE	FALSE	FALSE	FALSE	FALSE	FALSE	FALSE
1872559	6	IVM-Treated	near1	7/18/2019	361	5	P	TRUE	FALSE	FALSE	FALSE	FALSE	FALSE	FALSE
1872559	6	IVM-Treated	near1	7/18/2019	362	5	I	FALSE	FALSE	TRUE	FALSE	FALSE	FALSE	FALSE
1872559	6	IVM-Treated	near1	7/18/2019	361	3	M	FALSE	FALSE	FALSE	FALSE	FALSE	TRUE	FALSE
1872559	6	IVM-Treated	near1	7/18/2019	362	3	R/I	FALSE	FALSE	TRUE	FALSE	FALSE	FALSE	FALSE
1872559	6	IVM-Treated	near1	7/18/2019	363	9	R/P	TRUE	FALSE	FALSE	FALSE	FALSE	FALSE	FALSE
1872559	6	IVM-Treated	near1	7/18/2019	361	10	P	TRUE	FALSE	FALSE	FALSE	FALSE	FALSE	FALSE
1872559	6	IVM-Treated	near1	7/18/2019	361	7	M/Ob	FALSE	FALSE	FALSE	FALSE	FALSE	TRUE	FALSE
1872559	6	IVM-Treated	near1	7/18/2019	363	1	R/P	TRUE	FALSE	FALSE	FALSE	FALSE	FALSE	FALSE
1872559	6	IVM-Treated	near1	7/18/2019	363	3	R/N	FALSE	TRUE	FALSE	FALSE	FALSE	FALSE	FALSE
1872559	6	IVM-Treated	near1	7/18/2019	361	6	M	FALSE	FALSE	FALSE	FALSE	FALSE	TRUE	FALSE
1872559	6	IVM-Treated	near1	7/18/2019	362	1	I	FALSE	FALSE	TRUE	FALSE	FALSE	FALSE	FALSE
1872559	6	IVM-Treated	near1	7/18/2019	362	6	R/I	FALSE	FALSE	TRUE	FALSE	FALSE	FALSE	FALSE
1872559	6	IVM-Treated	near1	7/18/2019	362	7	M	FALSE	FALSE	FALSE	FALSE	FALSE	TRUE	FALSE
1872559	6	IVM-Treated	near1	7/18/2019	362	10	I	FALSE	FALSE	TRUE	FALSE	FALSE	FALSE	FALSE
1872559	6	IVM-Treated	near1	7/18/2019	363	6	R/P	TRUE	FALSE	FALSE	FALSE	FALSE	FALSE	FALSE
1872559	6	IVM-Treated	near1	7/18/2019	362	9	R/P/egg?	TRUE	FALSE	FALSE	TRUE	FALSE	FALSE	FALSE
1872559	6	IVM-Treated	near1	7/18/2019	363	8	R/P	TRUE	FALSE	FALSE	FALSE	FALSE	FALSE	FALSE
1872559	6	IVM-Treated	near1	7/18/2019	363	4	R/P	TRUE	FALSE	FALSE	FALSE	FALSE	FALSE	FALSE
1872559	6	IVM-Treated	near1	7/18/2019	362	8	R/P	TRUE	FALSE	FALSE	FALSE	FALSE	FALSE	FALSE
1872559	6	IVM-Treated	near1	7/18/2019	363	7	R/P	TRUE	FALSE	FALSE	FALSE	FALSE	FALSE	FALSE
1872559	6	IVM-Treated	near1	7/18/2019	361	4	P	TRUE	FALSE	FALSE	FALSE	FALSE	FALSE	FALSE
1872559	6	IVM-Treated	near1	7/18/2019	362	4	R/I	FALSE	FALSE	TRUE	FALSE	FALSE	FALSE	FALSE
1872559	6	IVM-Treated	near1	7/18/2019	361	8	N	FALSE	TRUE	FALSE	FALSE	FALSE	FALSE	FALSE
1872574	6	IVM-Treated	far1	7/18/2019	335	5	R/I	FALSE	FALSE	TRUE	FALSE	FALSE	FALSE	FALSE
1872574	6	IVM-Treated	far1	7/18/2019	334	10	R/P	TRUE	FALSE	FALSE	FALSE	FALSE	FALSE	FALSE
1872574	6	IVM-Treated	far1	7/18/2019	336	5	R/P	TRUE	FALSE	FALSE	FALSE	FALSE	FALSE	FALSE
1872574	6	IVM-Treated	far1	7/18/2019	335	10	P	TRUE	FALSE	FALSE	FALSE	FALSE	FALSE	FALSE
1872574	6	IVM-Treated	far1	7/18/2019	335	1	R/I	FALSE	FALSE	TRUE	FALSE	FALSE	FALSE	FALSE
1872574	6	IVM-Treated	far1	7/18/2019	336	3	P	TRUE	FALSE	FALSE	FALSE	FALSE	FALSE	FALSE
1872574	6	IVM-Treated	far1	7/18/2019	336	8	R/P	TRUE	FALSE	FALSE	FALSE	FALSE	FALSE	FALSE
1872574	6	IVM-Treated	far1	7/18/2019	334	5	R/P	TRUE	FALSE	FALSE	FALSE	FALSE	FALSE	FALSE
1872574	6	IVM-Treated	far1	7/18/2019	334	1	B	FALSE	FALSE	FALSE	FALSE	FALSE	TRUE	FALSE
1872574	6	IVM-Treated	far1	7/18/2019	336	7	R/P/egg?	TRUE	FALSE	FALSE	TRUE	FALSE	FALSE	FALSE
1872574	6	IVM-Treated	far1	7/18/2019	335	3	P	TRUE	FALSE	FALSE	FALSE	FALSE	FALSE	FALSE
1872574	6	IVM-Treated	far1	7/18/2019	334	9	R/P	TRUE	FALSE	FALSE	FALSE	FALSE	FALSE	FALSE
1872574	6	IVM-Treated	far1	7/18/2019	334	3	R/I	FALSE	FALSE	TRUE	FALSE	FALSE	FALSE	FALSE
1872574	6	IVM-Treated	far1	7/18/2019	336	2	P	TRUE	FALSE	FALSE	FALSE	FALSE	FALSE	FALSE
1872574	6	IVM-Treated	far1	7/18/2019	336	4	B	FALSE	FALSE	FALSE	FALSE	FALSE	TRUE	FALSE
1872574	6	IVM-Treated	far1	7/18/2019	334	8	R/P	TRUE	FALSE	FALSE	FALSE	FALSE	FALSE	FALSE
1872574	6	IVM-Treated	far1	7/18/2019	335	9	N	FALSE	TRUE	FALSE	FALSE	FALSE	FALSE	FALSE
1872574	6	IVM-Treated	far1	7/18/2019	335	7	M	FALSE	FALSE	FALSE	FALSE	FALSE	TRUE	FALSE
1872574	6	IVM-Treated	far1	7/18/2019	336	1	P	TRUE	FALSE	FALSE	FALSE	FALSE	FALSE	FALSE
1872574	6	IVM-Treated	far1	7/18/2019	334	6	R/I	FALSE	FALSE	TRUE	FALSE	FALSE	FALSE	FALSE
1872574	6	IVM-Treated	far1	7/18/2019	335	8	P	TRUE	FALSE	FALSE	FALSE	FALSE	FALSE	FALSE
1872574	6	IVM-Treated	far1	7/18/2019	336	6	R/P	TRUE	FALSE	FALSE	FALSE	FALSE	FALSE	FALSE
1872574	6	IVM-Treated	far1	7/18/2019	334	4	R/P	TRUE	FALSE	FALSE	FALSE	FALSE	FALSE	FALSE
1872574	6	IVM-Treated	far1	7/18/2019	335	4	M	FALSE	FALSE	FALSE	FALSE	FALSE	TRUE	FALSE
1872574	6	IVM-Treated	far1	7/18/2019	335	6	Ot	FALSE	FALSE	FALSE	FALSE	FALSE	FALSE	TRUE
1872574	6	IVM-Treated	far1	7/18/2019	335	2	P	TRUE	FALSE	FALSE	FALSE	FALSE	FALSE	FALSE
1872574	6	IVM-Treated	far1	7/18/2019	334	2	P	TRUE	FALSE	FALSE	FALSE	FALSE	FALSE	FALSE
1872574	6	IVM-Treated	far1	7/18/2019	334	7	R/P	TRUE	FALSE	FALSE	FALSE	FALSE	FALSE	FALSE
1877189	6	IVM-Treated	near2	7/25/2019	49	6	R	FALSE	FALSE	FALSE	FALSE	FALSE	TRUE	FALSE
1877189	6	IVM-Treated	near2	7/25/2019	50	6	R	FALSE	FALSE	FALSE	FALSE	FALSE	TRUE	FALSE
1877189	6	IVM-Treated	near2	7/25/2019	49	3	I	FALSE	FALSE	TRUE	FALSE	FALSE	FALSE	FALSE
1877189	6	IVM-Treated	near2	7/25/2019	50	8	I	FALSE	FALSE	TRUE	FALSE	FALSE	FALSE	FALSE
1877189	6	IVM-Treated	near2	7/25/2019	50	3	Ot	FALSE	FALSE	FALSE	FALSE	FALSE	FALSE	TRUE
1877189	6	IVM-Treated	near2	7/25/2019	49	10	P	TRUE	FALSE	FALSE	FALSE	FALSE	FALSE	FALSE
1877189	6	IVM-Treated	near2	7/25/2019	50	5	Ot	FALSE	FALSE	FALSE	FALSE	FALSE	FALSE	TRUE
1877189	6	IVM-Treated	near2	7/25/2019	49	5	Ot	FALSE	FALSE	FALSE	FALSE	FALSE	FALSE	TRUE
1877189	6	IVM-Treated	near2	7/25/2019	49	2	B/blood	FALSE	FALSE	FALSE	FALSE	FALSE	TRUE	FALSE
1877189	6	IVM-Treated	near2	7/25/2019	49	9	Ot	FALSE	FALSE	FALSE	FALSE	FALSE	FALSE	TRUE
1877189	6	IVM-Treated	near2	7/25/2019	50	7	B	FALSE	FALSE	FALSE	FALSE	FALSE	TRUE	FALSE
1877189	6	IVM-Treated	near2	7/25/2019	49	8	Ot	FALSE	FALSE	FALSE	FALSE	FALSE	FALSE	TRUE
1877189	6	IVM-Treated	near2	7/25/2019	49	7	Ot/Ob	FALSE	FALSE	FALSE	FALSE	FALSE	TRUE	FALSE
1877189	6	IVM-Treated	near2	7/25/2019	49	1	N	FALSE	TRUE	FALSE	FALSE	FALSE	FALSE	FALSE
1877189	6	IVM-Treated	near2	7/25/2019	50	2	Ot	FALSE	FALSE	FALSE	FALSE	FALSE	FALSE	TRUE
1877189	6	IVM-Treated	near2	7/25/2019	49	4	Ot	FALSE	FALSE	FALSE	FALSE	FALSE	FALSE	TRUE
1877189	6	IVM-Treated	near2	7/25/2019	50	4	Ot	FALSE	FALSE	FALSE	FALSE	FALSE	FALSE	TRUE
1877196	6	IVM-Treated	far1	7/25/2019	44	9	Ot/Ob	FALSE	FALSE	FALSE	FALSE	FALSE	TRUE	FALSE
1877196	6	IVM-Treated	far1	7/25/2019	43	9	Ot/Ob	FALSE	FALSE	FALSE	FALSE	FALSE	TRUE	FALSE
1877196	6	IVM-Treated	far1	7/25/2019	43	5	Ot	FALSE	FALSE	FALSE	FALSE	FALSE	FALSE	TRUE
1877196	6	IVM-Treated	far1	7/25/2019	43	10	Ot	FALSE	FALSE	FALSE	FALSE	FALSE	FALSE	TRUE
1877196	6	IVM-Treated	far1	7/25/2019	45	4	Ot/Ob	FALSE	FALSE	FALSE	FALSE	FALSE	TRUE	FALSE
1877196	6	IVM-Treated	far1	7/25/2019	45	3	Ot	FALSE	FALSE	FALSE	FALSE	FALSE	FALSE	TRUE
1877196	6	IVM-Treated	far1	7/25/2019	45	6	Ot	FALSE	FALSE	FALSE	FALSE	FALSE	FALSE	TRUE
1877196	6	IVM-Treated	far1	7/25/2019	44	5	B	FALSE	FALSE	FALSE	FALSE	FALSE	TRUE	FALSE
1877196	6	IVM-Treated	far1	7/25/2019	44	3	Ot	FALSE	FALSE	FALSE	FALSE	FALSE	FALSE	TRUE
1877196	6	IVM-Treated	far1	7/25/2019	44	10	Ot	FALSE	FALSE	FALSE	FALSE	FALSE	FALSE	TRUE
1877196	6	IVM-Treated	far1	7/25/2019	45	10	Ot	FALSE	FALSE	FALSE	FALSE	FALSE	FALSE	TRUE
1877196	6	IVM-Treated	far1	7/25/2019	44	1	Ob	FALSE	FALSE	FALSE	FALSE	FALSE	TRUE	FALSE
1877196	6	IVM-Treated	far1	7/25/2019	45	1	Ot	FALSE	FALSE	FALSE	FALSE	FALSE	FALSE	TRUE
1877196	6	IVM-Treated	far1	7/25/2019	43	2	Ot	FALSE	FALSE	FALSE	FALSE	FALSE	FALSE	TRUE
1877196	6	IVM-Treated	far1	7/25/2019	44	2	Ot/Ob	FALSE	FALSE	FALSE	FALSE	FALSE	TRUE	FALSE
1877196	6	IVM-Treated	far1	7/25/2019	44	4	Ot	FALSE	FALSE	FALSE	FALSE	FALSE	FALSE	TRUE
1877196	6	IVM-Treated	far1	7/25/2019	45	8	Ot	FALSE	FALSE	FALSE	FALSE	FALSE	FALSE	TRUE
1877196	6	IVM-Treated	far1	7/25/2019	43	3	Ot	FALSE	FALSE	FALSE	FALSE	FALSE	FALSE	TRUE
1877196	6	IVM-Treated	far1	7/25/2019	44	6	R/Ot	FALSE	FALSE	FALSE	FALSE	FALSE	FALSE	TRUE
1877196	6	IVM-Treated	far1	7/25/2019	45	5	Ot	FALSE	FALSE	FALSE	FALSE	FALSE	FALSE	TRUE
1877196	6	IVM-Treated	far1	7/25/2019	43	4	Ot/Ob	FALSE	FALSE	FALSE	FALSE	FALSE	TRUE	FALSE
1877196	6	IVM-Treated	far1	7/25/2019	45	7	Ot	FALSE	FALSE	FALSE	FALSE	FALSE	FALSE	TRUE
1877196	6	IVM-Treated	far1	7/25/2019	43	1	Ot	FALSE	FALSE	FALSE	FALSE	FALSE	FALSE	TRUE
1877196	6	IVM-Treated	far1	7/25/2019	43	7	Ot	FALSE	FALSE	FALSE	FALSE	FALSE	FALSE	TRUE
1877196	6	IVM-Treated	far1	7/25/2019	44	7	Ot	FALSE	FALSE	FALSE	FALSE	FALSE	FALSE	TRUE
1877196	6	IVM-Treated	far1	7/25/2019	44	8	Ot/Ob	FALSE	FALSE	FALSE	FALSE	FALSE	TRUE	FALSE
1877196	6	IVM-Treated	far1	7/25/2019	43	6	B	FALSE	FALSE	FALSE	FALSE	FALSE	TRUE	FALSE
1877196	6	IVM-Treated	far1	7/25/2019	43	8	Ot	FALSE	FALSE	FALSE	FALSE	FALSE	FALSE	TRUE
1877196	6	IVM-Treated	far1	7/25/2019	45	2	Ot/Ob	FALSE	FALSE	FALSE	FALSE	FALSE	TRUE	FALSE
1877188	6	IVM-Treated	far2	7/25/2019	320	8	Ot	FALSE	FALSE	FALSE	FALSE	FALSE	FALSE	TRUE
1877188	6	IVM-Treated	far2	7/25/2019	320	7	M	FALSE	FALSE	FALSE	FALSE	FALSE	TRUE	FALSE
1877188	6	IVM-Treated	far2	7/25/2019	319	8	M	FALSE	FALSE	FALSE	FALSE	FALSE	TRUE	FALSE
1877188	6	IVM-Treated	far2	7/25/2019	320	1	R/P	TRUE	FALSE	FALSE	FALSE	FALSE	FALSE	FALSE
1877188	6	IVM-Treated	far2	7/25/2019	320	5	R/P	TRUE	FALSE	FALSE	FALSE	FALSE	FALSE	FALSE
1877188	6	IVM-Treated	far2	7/25/2019	318	7	I	FALSE	FALSE	TRUE	FALSE	FALSE	FALSE	FALSE
1877188	6	IVM-Treated	far2	7/25/2019	318	6	P	TRUE	FALSE	FALSE	FALSE	FALSE	FALSE	FALSE
1877188	6	IVM-Treated	far2	7/25/2019	318	1	Ot/Ob	FALSE	FALSE	FALSE	FALSE	FALSE	TRUE	FALSE
1877188	6	IVM-Treated	far2	7/25/2019	319	1	P	TRUE	FALSE	FALSE	FALSE	FALSE	FALSE	FALSE
1877188	6	IVM-Treated	far2	7/25/2019	320	6	M	FALSE	FALSE	FALSE	FALSE	FALSE	TRUE	FALSE
1877188	6	IVM-Treated	far2	7/25/2019	319	6	P	TRUE	FALSE	FALSE	FALSE	FALSE	FALSE	FALSE
1877188	6	IVM-Treated	far2	7/25/2019	318	8	M	FALSE	FALSE	FALSE	FALSE	FALSE	TRUE	FALSE
1877188	6	IVM-Treated	far2	7/25/2019	319	10	R/B	FALSE	FALSE	FALSE	FALSE	FALSE	TRUE	FALSE
1877188	6	IVM-Treated	far2	7/25/2019	319	7	P/egg?	TRUE	FALSE	FALSE	TRUE	FALSE	FALSE	FALSE
1877188	6	IVM-Treated	far2	7/25/2019	320	2	Ob	FALSE	FALSE	FALSE	FALSE	FALSE	TRUE	FALSE
1877188	6	IVM-Treated	far2	7/25/2019	320	3	M	FALSE	FALSE	FALSE	FALSE	FALSE	TRUE	FALSE
1877188	6	IVM-Treated	far2	7/25/2019	319	4	N	FALSE	TRUE	FALSE	FALSE	FALSE	FALSE	FALSE
1877188	6	IVM-Treated	far2	7/25/2019	319	2	P	TRUE	FALSE	FALSE	FALSE	FALSE	FALSE	FALSE
1877188	6	IVM-Treated	far2	7/25/2019	318	5	B	FALSE	FALSE	FALSE	FALSE	FALSE	TRUE	FALSE
1877188	6	IVM-Treated	far2	7/25/2019	319	3	P	TRUE	FALSE	FALSE	FALSE	FALSE	FALSE	FALSE
1877188	6	IVM-Treated	far2	7/25/2019	318	2	R/I	FALSE	FALSE	TRUE	FALSE	FALSE	FALSE	FALSE
1877188	6	IVM-Treated	far2	7/25/2019	319	5	B	FALSE	FALSE	FALSE	FALSE	FALSE	TRUE	FALSE
1877188	6	IVM-Treated	far2	7/25/2019	318	3	P	TRUE	FALSE	FALSE	FALSE	FALSE	FALSE	FALSE
1877188	6	IVM-Treated	far2	7/25/2019	320	4	P	TRUE	FALSE	FALSE	FALSE	FALSE	FALSE	FALSE
1877188	6	IVM-Treated	far2	7/25/2019	318	10	Ot	FALSE	FALSE	FALSE	FALSE	FALSE	FALSE	TRUE
1877188	6	IVM-Treated	far2	7/25/2019	319	9	Ot	FALSE	FALSE	FALSE	FALSE	FALSE	FALSE	TRUE
1877188	6	IVM-Treated	far2	7/25/2019	320	9	P	TRUE	FALSE	FALSE	FALSE	FALSE	FALSE	FALSE
1877188	6	IVM-Treated	far2	7/25/2019	318	4	I	FALSE	FALSE	TRUE	FALSE	FALSE	FALSE	FALSE
1877188	6	IVM-Treated	far2	7/25/2019	318	9	P	TRUE	FALSE	FALSE	FALSE	FALSE	FALSE	FALSE
1885653	6	IVM-Treated	near1	8/1/2019	58	9	P	TRUE	FALSE	FALSE	FALSE	FALSE	FALSE	FALSE
1885653	6	IVM-Treated	near1	8/1/2019	59	9	N	FALSE	TRUE	FALSE	FALSE	FALSE	FALSE	FALSE
1885653	6	IVM-Treated	near1	8/1/2019	59	1	P	TRUE	FALSE	FALSE	FALSE	FALSE	FALSE	FALSE
1885653	6	IVM-Treated	near1	8/1/2019	58	7	N	FALSE	TRUE	FALSE	FALSE	FALSE	FALSE	FALSE
1885653	6	IVM-Treated	near1	8/1/2019	57	4	B	FALSE	FALSE	FALSE	FALSE	FALSE	TRUE	FALSE
1885653	6	IVM-Treated	near1	8/1/2019	59	4	P	TRUE	FALSE	FALSE	FALSE	FALSE	FALSE	FALSE
1885653	6	IVM-Treated	near1	8/1/2019	57	1	I	FALSE	FALSE	TRUE	FALSE	FALSE	FALSE	FALSE
1885653	6	IVM-Treated	near1	8/1/2019	58	1	I	FALSE	FALSE	TRUE	FALSE	FALSE	FALSE	FALSE
1885653	6	IVM-Treated	near1	8/1/2019	57	7	I	FALSE	FALSE	TRUE	FALSE	FALSE	FALSE	FALSE
1885653	6	IVM-Treated	near1	8/1/2019	46	3	Ob	FALSE	FALSE	FALSE	FALSE	FALSE	TRUE	FALSE
1885653	6	IVM-Treated	near1	8/1/2019	58	4	N	FALSE	TRUE	FALSE	FALSE	FALSE	FALSE	FALSE
1885653	6	IVM-Treated	near1	8/1/2019	48	8	P	TRUE	FALSE	FALSE	FALSE	FALSE	FALSE	FALSE
1885653	6	IVM-Treated	near1	8/1/2019	46	10	Ob	FALSE	FALSE	FALSE	FALSE	FALSE	TRUE	FALSE
1885653	6	IVM-Treated	near1	8/1/2019	47	10	R/I	FALSE	FALSE	TRUE	FALSE	FALSE	FALSE	FALSE
1885653	6	IVM-Treated	near1	8/1/2019	48	9	Ot/Ob	FALSE	FALSE	FALSE	FALSE	FALSE	TRUE	FALSE
1885653	6	IVM-Treated	near1	8/1/2019	48	2	I	FALSE	FALSE	TRUE	FALSE	FALSE	FALSE	FALSE
1885653	6	IVM-Treated	near1	8/1/2019	59	6	R/P	TRUE	FALSE	FALSE	FALSE	FALSE	FALSE	FALSE
1885653	6	IVM-Treated	near1	8/1/2019	58	3	I	FALSE	FALSE	TRUE	FALSE	FALSE	FALSE	FALSE
1885653	6	IVM-Treated	near1	8/1/2019	59	3	Ot/Ob	FALSE	FALSE	FALSE	FALSE	FALSE	TRUE	FALSE
1885653	6	IVM-Treated	near1	8/1/2019	47	3	N	FALSE	TRUE	FALSE	FALSE	FALSE	FALSE	FALSE
1885653	6	IVM-Treated	near1	8/1/2019	59	7	I	FALSE	FALSE	TRUE	FALSE	FALSE	FALSE	FALSE
1885653	6	IVM-Treated	near1	8/1/2019	46	8	I	FALSE	FALSE	TRUE	FALSE	FALSE	FALSE	FALSE
1885653	6	IVM-Treated	near1	8/1/2019	57	9	Ot/Ob	FALSE	FALSE	FALSE	FALSE	FALSE	TRUE	FALSE
1885653	6	IVM-Treated	near1	8/1/2019	48	10	Ot/Ob	FALSE	FALSE	FALSE	FALSE	FALSE	TRUE	FALSE
1885653	6	IVM-Treated	near1	8/1/2019	59	5	R/N	FALSE	TRUE	FALSE	FALSE	FALSE	FALSE	FALSE
1885653	6	IVM-Treated	near1	8/1/2019	58	5	P	TRUE	FALSE	FALSE	FALSE	FALSE	FALSE	FALSE
1885653	6	IVM-Treated	near1	8/1/2019	46	9	R/P	TRUE	FALSE	FALSE	FALSE	FALSE	FALSE	FALSE
1885653	6	IVM-Treated	near1	8/1/2019	57	6	B	FALSE	FALSE	FALSE	FALSE	FALSE	TRUE	FALSE
1885653	6	IVM-Treated	near1	8/1/2019	58	6	I/egg	FALSE	FALSE	TRUE	TRUE	FALSE	FALSE	FALSE
1885653	6	IVM-Treated	near1	8/1/2019	58	8	I	FALSE	FALSE	TRUE	FALSE	FALSE	FALSE	FALSE
1885653	6	IVM-Treated	near1	8/1/2019	57	10	I	FALSE	FALSE	TRUE	FALSE	FALSE	FALSE	FALSE
1885653	6	IVM-Treated	near1	8/1/2019	58	10	N	FALSE	TRUE	FALSE	FALSE	FALSE	FALSE	FALSE
1885653	6	IVM-Treated	near1	8/1/2019	48	6	Ot	FALSE	FALSE	FALSE	FALSE	FALSE	FALSE	TRUE
1885653	6	IVM-Treated	near1	8/1/2019	57	5	P	TRUE	FALSE	FALSE	FALSE	FALSE	FALSE	FALSE
1885653	6	IVM-Treated	near1	8/1/2019	48	3	I	FALSE	FALSE	TRUE	FALSE	FALSE	FALSE	FALSE
1885653	6	IVM-Treated	near1	8/1/2019	48	7	Ot/Ob	FALSE	FALSE	FALSE	FALSE	FALSE	TRUE	FALSE
1885653	6	IVM-Treated	near1	8/1/2019	47	8	N	FALSE	TRUE	FALSE	FALSE	FALSE	FALSE	FALSE
1885653	6	IVM-Treated	near1	8/1/2019	47	2	R/P	TRUE	FALSE	FALSE	FALSE	FALSE	FALSE	FALSE
1885653	6	IVM-Treated	near1	8/1/2019	47	1	Ot/Ob	FALSE	FALSE	FALSE	FALSE	FALSE	TRUE	FALSE
1885653	6	IVM-Treated	near1	8/1/2019	59	8	R/P	TRUE	FALSE	FALSE	FALSE	FALSE	FALSE	FALSE
1885653	6	IVM-Treated	near1	8/1/2019	47	9	R/P	TRUE	FALSE	FALSE	FALSE	FALSE	FALSE	FALSE
1885653	6	IVM-Treated	near1	8/1/2019	47	6	Ob	FALSE	FALSE	FALSE	FALSE	FALSE	TRUE	FALSE
1885653	6	IVM-Treated	near1	8/1/2019	46	5	N	FALSE	TRUE	FALSE	FALSE	FALSE	FALSE	FALSE
1885653	6	IVM-Treated	near1	8/1/2019	59	10	N	FALSE	TRUE	FALSE	FALSE	FALSE	FALSE	FALSE
1885653	6	IVM-Treated	near1	8/1/2019	48	5	Ot	FALSE	FALSE	FALSE	FALSE	FALSE	FALSE	TRUE
1885653	6	IVM-Treated	near1	8/1/2019	57	2	P	TRUE	FALSE	FALSE	FALSE	FALSE	FALSE	FALSE
1885653	6	IVM-Treated	near1	8/1/2019	48	4	P	TRUE	FALSE	FALSE	FALSE	FALSE	FALSE	FALSE
1885653	6	IVM-Treated	near1	8/1/2019	47	4	R/I	FALSE	FALSE	TRUE	FALSE	FALSE	FALSE	FALSE
1885653	6	IVM-Treated	near1	8/1/2019	46	4	Ot/Ob	FALSE	FALSE	FALSE	FALSE	FALSE	TRUE	FALSE
1885653	6	IVM-Treated	near1	8/1/2019	57	3	I	FALSE	FALSE	TRUE	FALSE	FALSE	FALSE	FALSE
1885653	6	IVM-Treated	near1	8/1/2019	57	8	P	TRUE	FALSE	FALSE	FALSE	FALSE	FALSE	FALSE
1885653	6	IVM-Treated	near1	8/1/2019	46	2	N	FALSE	TRUE	FALSE	FALSE	FALSE	FALSE	FALSE
1885653	6	IVM-Treated	near1	8/1/2019	47	5	R/P	TRUE	FALSE	FALSE	FALSE	FALSE	FALSE	FALSE
1885653	6	IVM-Treated	near1	8/1/2019	58	2	R	FALSE	FALSE	FALSE	FALSE	FALSE	TRUE	FALSE
1885653	6	IVM-Treated	near1	8/1/2019	46	6	N	FALSE	TRUE	FALSE	FALSE	FALSE	FALSE	FALSE
1885653	6	IVM-Treated	near1	8/1/2019	48	1	Ot	FALSE	FALSE	FALSE	FALSE	FALSE	FALSE	TRUE
1885653	6	IVM-Treated	near1	8/1/2019	47	7	Ob	FALSE	FALSE	FALSE	FALSE	FALSE	TRUE	FALSE
1885653	6	IVM-Treated	near1	8/1/2019	46	1	P	TRUE	FALSE	FALSE	FALSE	FALSE	FALSE	FALSE
1885653	6	IVM-Treated	near1	8/1/2019	46	7	R	FALSE	FALSE	FALSE	FALSE	FALSE	TRUE	FALSE
1885653	6	IVM-Treated	near1	8/1/2019	59	2	R/I	FALSE	FALSE	TRUE	FALSE	FALSE	FALSE	FALSE
1885655	6	IVM-Treated	near2	8/1/2019	54	7	P	TRUE	FALSE	FALSE	FALSE	FALSE	FALSE	FALSE
1885655	6	IVM-Treated	near2	8/1/2019	54	5	P	TRUE	FALSE	FALSE	FALSE	FALSE	FALSE	FALSE
1885655	6	IVM-Treated	near2	8/1/2019	54	8	R/I	FALSE	FALSE	TRUE	FALSE	FALSE	FALSE	FALSE
1885655	6	IVM-Treated	near2	8/1/2019	54	4	R/P	TRUE	FALSE	FALSE	FALSE	FALSE	FALSE	FALSE
1885655	6	IVM-Treated	near2	8/1/2019	54	2	I	FALSE	FALSE	TRUE	FALSE	FALSE	FALSE	FALSE
1885655	6	IVM-Treated	near2	8/1/2019	54	3	I	FALSE	FALSE	TRUE	FALSE	FALSE	FALSE	FALSE
1885655	6	IVM-Treated	near2	8/1/2019	54	6	B	FALSE	FALSE	FALSE	FALSE	FALSE	TRUE	FALSE
1885655	6	IVM-Treated	near2	8/1/2019	54	9	R/P	TRUE	FALSE	FALSE	FALSE	FALSE	FALSE	FALSE
1885655	6	IVM-Treated	near2	8/1/2019	54	1	R/N	FALSE	TRUE	FALSE	FALSE	FALSE	FALSE	FALSE
1885655	6	IVM-Treated	near2	8/1/2019	54	10	N	FALSE	TRUE	FALSE	FALSE	FALSE	FALSE	FALSE
1885672	6	IVM-Treated	near3	8/1/2019	33	9	Ot/Ob	FALSE	FALSE	FALSE	FALSE	FALSE	TRUE	FALSE
1885672	6	IVM-Treated	near3	8/1/2019	33	8	Ob/B	FALSE	FALSE	FALSE	FALSE	FALSE	TRUE	FALSE
1885672	6	IVM-Treated	near3	8/1/2019	32	8	Ot/Ob	FALSE	FALSE	FALSE	FALSE	FALSE	TRUE	FALSE
1885672	6	IVM-Treated	near3	8/1/2019	39	2	Ot	FALSE	FALSE	FALSE	FALSE	FALSE	FALSE	TRUE
1885672	6	IVM-Treated	near3	8/1/2019	39	5	Ot	FALSE	FALSE	FALSE	FALSE	FALSE	FALSE	TRUE
1885672	6	IVM-Treated	near3	8/1/2019	39	9	Ot	FALSE	FALSE	FALSE	FALSE	FALSE	FALSE	TRUE
1885672	6	IVM-Treated	near3	8/1/2019	34	3	Ot/Ob	FALSE	FALSE	FALSE	FALSE	FALSE	TRUE	FALSE
1885672	6	IVM-Treated	near3	8/1/2019	33	3	Ot/Ob	FALSE	FALSE	FALSE	FALSE	FALSE	TRUE	FALSE
1885672	6	IVM-Treated	near3	8/1/2019	34	5	Ot	FALSE	FALSE	FALSE	FALSE	FALSE	FALSE	TRUE
1885672	6	IVM-Treated	near3	8/1/2019	32	9	P	TRUE	FALSE	FALSE	FALSE	FALSE	FALSE	FALSE
1885672	6	IVM-Treated	near3	8/1/2019	38	2	Ot	FALSE	FALSE	FALSE	FALSE	FALSE	FALSE	TRUE
1885672	6	IVM-Treated	near3	8/1/2019	39	8	Ot	FALSE	FALSE	FALSE	FALSE	FALSE	FALSE	TRUE
1885672	6	IVM-Treated	near3	8/1/2019	38	5	Ot	FALSE	FALSE	FALSE	FALSE	FALSE	FALSE	TRUE
1885672	6	IVM-Treated	near3	8/1/2019	38	4	Ot	FALSE	FALSE	FALSE	FALSE	FALSE	FALSE	TRUE
1885672	6	IVM-Treated	near3	8/1/2019	39	4	Ot/Ob	FALSE	FALSE	FALSE	FALSE	FALSE	TRUE	FALSE
1885672	6	IVM-Treated	near3	8/1/2019	38	1	Ot	FALSE	FALSE	FALSE	FALSE	FALSE	FALSE	TRUE
1885672	6	IVM-Treated	near3	8/1/2019	32	10	R/Ot	FALSE	FALSE	FALSE	FALSE	FALSE	FALSE	TRUE
1885672	6	IVM-Treated	near3	8/1/2019	38	6	Ot	FALSE	FALSE	FALSE	FALSE	FALSE	FALSE	TRUE
1885672	6	IVM-Treated	near3	8/1/2019	39	6	Ot	FALSE	FALSE	FALSE	FALSE	FALSE	FALSE	TRUE
1885672	6	IVM-Treated	near3	8/1/2019	38	8	I	FALSE	FALSE	TRUE	FALSE	FALSE	FALSE	FALSE
1885672	6	IVM-Treated	near3	8/1/2019	33	1	Ot/Ob	FALSE	FALSE	FALSE	FALSE	FALSE	TRUE	FALSE
1885672	6	IVM-Treated	near3	8/1/2019	34	2	Ot	FALSE	FALSE	FALSE	FALSE	FALSE	FALSE	TRUE
1885672	6	IVM-Treated	near3	8/1/2019	33	6	Ot	FALSE	FALSE	FALSE	FALSE	FALSE	FALSE	TRUE
1885672	6	IVM-Treated	near3	8/1/2019	39	10	Ot	FALSE	FALSE	FALSE	FALSE	FALSE	FALSE	TRUE
1885672	6	IVM-Treated	near3	8/1/2019	38	7	Ot/Ob	FALSE	FALSE	FALSE	FALSE	FALSE	TRUE	FALSE
1885672	6	IVM-Treated	near3	8/1/2019	39	1	Ot	FALSE	FALSE	FALSE	FALSE	FALSE	FALSE	TRUE
1885672	6	IVM-Treated	near3	8/1/2019	32	3	Ot/Ob	FALSE	FALSE	FALSE	FALSE	FALSE	TRUE	FALSE
1885672	6	IVM-Treated	near3	8/1/2019	32	2	Ob/blood?	FALSE	FALSE	FALSE	FALSE	FALSE	TRUE	FALSE
1885672	6	IVM-Treated	near3	8/1/2019	33	2	P	TRUE	FALSE	FALSE	FALSE	FALSE	FALSE	FALSE
1885672	6	IVM-Treated	near3	8/1/2019	32	5	Ot	FALSE	FALSE	FALSE	FALSE	FALSE	FALSE	TRUE
1885672	6	IVM-Treated	near3	8/1/2019	33	5	R/Ot	FALSE	FALSE	FALSE	FALSE	FALSE	FALSE	TRUE
1885672	6	IVM-Treated	near3	8/1/2019	32	6	Ot/Ob	FALSE	FALSE	FALSE	FALSE	FALSE	TRUE	FALSE
1885672	6	IVM-Treated	near3	8/1/2019	32	7	Ot	FALSE	FALSE	FALSE	FALSE	FALSE	FALSE	TRUE
1885672	6	IVM-Treated	near3	8/1/2019	32	1	Ot/Ob	FALSE	FALSE	FALSE	FALSE	FALSE	TRUE	FALSE
1885672	6	IVM-Treated	near3	8/1/2019	39	7	Ot/Ob	FALSE	FALSE	FALSE	FALSE	FALSE	TRUE	FALSE
1885672	6	IVM-Treated	near3	8/1/2019	38	10	P	TRUE	FALSE	FALSE	FALSE	FALSE	FALSE	FALSE
1885672	6	IVM-Treated	near3	8/1/2019	39	3	R	FALSE	FALSE	FALSE	FALSE	FALSE	TRUE	FALSE
1885672	6	IVM-Treated	near3	8/1/2019	33	4	Ot	FALSE	FALSE	FALSE	FALSE	FALSE	FALSE	TRUE
1885672	6	IVM-Treated	near3	8/1/2019	34	4	Ot/Ob	FALSE	FALSE	FALSE	FALSE	FALSE	TRUE	FALSE
1885672	6	IVM-Treated	near3	8/1/2019	33	7	Ot	FALSE	FALSE	FALSE	FALSE	FALSE	FALSE	TRUE
1885672	6	IVM-Treated	near3	8/1/2019	32	4	Ot	FALSE	FALSE	FALSE	FALSE	FALSE	FALSE	TRUE
1885672	6	IVM-Treated	near3	8/1/2019	33	10	Ob/B	FALSE	FALSE	FALSE	FALSE	FALSE	TRUE	FALSE
1885672	6	IVM-Treated	near3	8/1/2019	38	3	Ot	FALSE	FALSE	FALSE	FALSE	FALSE	FALSE	TRUE
1885650	6	IVM-Treated	far1	8/1/2019	31	2	R/P	TRUE	FALSE	FALSE	FALSE	FALSE	FALSE	FALSE
1885650	6	IVM-Treated	far1	8/1/2019	30	5	R/P	TRUE	FALSE	FALSE	FALSE	FALSE	FALSE	FALSE
1885650	6	IVM-Treated	far1	8/1/2019	31	3	Ob	FALSE	FALSE	FALSE	FALSE	FALSE	TRUE	FALSE
1885650	6	IVM-Treated	far1	8/1/2019	30	3	R/P	TRUE	FALSE	FALSE	FALSE	FALSE	FALSE	FALSE
1885650	6	IVM-Treated	far1	8/1/2019	30	8	R/N	FALSE	TRUE	FALSE	FALSE	FALSE	FALSE	FALSE
1885650	6	IVM-Treated	far1	8/1/2019	31	8	N	FALSE	TRUE	FALSE	FALSE	FALSE	FALSE	FALSE
1885650	6	IVM-Treated	far1	8/1/2019	30	2	R/I	FALSE	FALSE	TRUE	FALSE	FALSE	FALSE	FALSE
1885650	6	IVM-Treated	far1	8/1/2019	29	6	P	TRUE	FALSE	FALSE	FALSE	FALSE	FALSE	FALSE
1885650	6	IVM-Treated	far1	8/1/2019	31	5	R/P	TRUE	FALSE	FALSE	FALSE	FALSE	FALSE	FALSE
1885650	6	IVM-Treated	far1	8/1/2019	29	5	P	TRUE	FALSE	FALSE	FALSE	FALSE	FALSE	FALSE
1885650	6	IVM-Treated	far1	8/1/2019	30	9	R/I	FALSE	FALSE	TRUE	FALSE	FALSE	FALSE	FALSE
1885650	6	IVM-Treated	far1	8/1/2019	29	8	R/I	FALSE	FALSE	TRUE	FALSE	FALSE	FALSE	FALSE
1885650	6	IVM-Treated	far1	8/1/2019	30	1	P	TRUE	FALSE	FALSE	FALSE	FALSE	FALSE	FALSE
1885650	6	IVM-Treated	far1	8/1/2019	31	9	P	TRUE	FALSE	FALSE	FALSE	FALSE	FALSE	FALSE
1885650	6	IVM-Treated	far1	8/1/2019	29	2	I	FALSE	FALSE	TRUE	FALSE	FALSE	FALSE	FALSE
1885650	6	IVM-Treated	far1	8/1/2019	31	7	R/N	FALSE	TRUE	FALSE	FALSE	FALSE	FALSE	FALSE
1885650	6	IVM-Treated	far1	8/1/2019	29	3	I	FALSE	FALSE	TRUE	FALSE	FALSE	FALSE	FALSE
1885650	6	IVM-Treated	far1	8/1/2019	31	1	I	FALSE	FALSE	TRUE	FALSE	FALSE	FALSE	FALSE
1885650	6	IVM-Treated	far1	8/1/2019	30	6	Ot	FALSE	FALSE	FALSE	FALSE	FALSE	FALSE	TRUE
1885650	6	IVM-Treated	far1	8/1/2019	29	9	P	TRUE	FALSE	FALSE	FALSE	FALSE	FALSE	FALSE
1885650	6	IVM-Treated	far1	8/1/2019	31	6	R/N	FALSE	TRUE	FALSE	FALSE	FALSE	FALSE	FALSE
1885650	6	IVM-Treated	far1	8/1/2019	31	4	R/P	TRUE	FALSE	FALSE	FALSE	FALSE	FALSE	FALSE
1885650	6	IVM-Treated	far1	8/1/2019	29	10	P	TRUE	FALSE	FALSE	FALSE	FALSE	FALSE	FALSE
1885650	6	IVM-Treated	far1	8/1/2019	30	10	P	TRUE	FALSE	FALSE	FALSE	FALSE	FALSE	FALSE
1885650	6	IVM-Treated	far1	8/1/2019	29	7	R/N	FALSE	TRUE	FALSE	FALSE	FALSE	FALSE	FALSE
1885650	6	IVM-Treated	far1	8/1/2019	30	7	R/I	FALSE	FALSE	TRUE	FALSE	FALSE	FALSE	FALSE
1885650	6	IVM-Treated	far1	8/1/2019	29	1	I	FALSE	FALSE	TRUE	FALSE	FALSE	FALSE	FALSE
1885650	6	IVM-Treated	far1	8/1/2019	29	4	P	TRUE	FALSE	FALSE	FALSE	FALSE	FALSE	FALSE
1885650	6	IVM-Treated	far1	8/1/2019	30	4	R/P	TRUE	FALSE	FALSE	FALSE	FALSE	FALSE	FALSE
1888154	6	IVM-Treated	near1	8/8/2019	176	2	P	TRUE	FALSE	FALSE	FALSE	FALSE	FALSE	FALSE
1888154	6	IVM-Treated	near1	8/8/2019	176	7	P	TRUE	FALSE	FALSE	FALSE	FALSE	FALSE	FALSE
1888154	6	IVM-Treated	near1	8/8/2019	177	7	R/I	FALSE	FALSE	TRUE	FALSE	FALSE	FALSE	FALSE
1888154	6	IVM-Treated	near1	8/8/2019	176	9	I	FALSE	FALSE	TRUE	FALSE	FALSE	FALSE	FALSE
1888154	6	IVM-Treated	near1	8/8/2019	176	8	P	TRUE	FALSE	FALSE	FALSE	FALSE	FALSE	FALSE
1888154	6	IVM-Treated	near1	8/8/2019	177	8	R/N	FALSE	TRUE	FALSE	FALSE	FALSE	FALSE	FALSE
1888154	6	IVM-Treated	near1	8/8/2019	178	2	P	TRUE	FALSE	FALSE	FALSE	FALSE	FALSE	FALSE
1888154	6	IVM-Treated	near1	8/8/2019	178	6	P	TRUE	FALSE	FALSE	FALSE	FALSE	FALSE	FALSE
1888154	6	IVM-Treated	near1	8/8/2019	178	7	I	FALSE	FALSE	TRUE	FALSE	FALSE	FALSE	FALSE
1888154	6	IVM-Treated	near1	8/8/2019	177	9	P	TRUE	FALSE	FALSE	FALSE	FALSE	FALSE	FALSE
1888154	6	IVM-Treated	near1	8/8/2019	177	4	P	TRUE	FALSE	FALSE	FALSE	FALSE	FALSE	FALSE
1888154	6	IVM-Treated	near1	8/8/2019	178	1	N	FALSE	TRUE	FALSE	FALSE	FALSE	FALSE	FALSE
1888154	6	IVM-Treated	near1	8/8/2019	176	5	P	TRUE	FALSE	FALSE	FALSE	FALSE	FALSE	FALSE
1888154	6	IVM-Treated	near1	8/8/2019	176	6	N	FALSE	TRUE	FALSE	FALSE	FALSE	FALSE	FALSE
1888154	6	IVM-Treated	near1	8/8/2019	177	2	P/R/egg?	TRUE	FALSE	FALSE	TRUE	FALSE	FALSE	FALSE
1888154	6	IVM-Treated	near1	8/8/2019	178	5	P	TRUE	FALSE	FALSE	FALSE	FALSE	FALSE	FALSE
1888154	6	IVM-Treated	near1	8/8/2019	177	6	N	FALSE	TRUE	FALSE	FALSE	FALSE	FALSE	FALSE
1888154	6	IVM-Treated	near1	8/8/2019	176	3	M	FALSE	FALSE	FALSE	FALSE	FALSE	TRUE	FALSE
1888154	6	IVM-Treated	near1	8/8/2019	177	5	I	FALSE	FALSE	TRUE	FALSE	FALSE	FALSE	FALSE
1888154	6	IVM-Treated	near1	8/8/2019	176	10	P	TRUE	FALSE	FALSE	FALSE	FALSE	FALSE	FALSE
1888154	6	IVM-Treated	near1	8/8/2019	177	1	P	TRUE	FALSE	FALSE	FALSE	FALSE	FALSE	FALSE
1888154	6	IVM-Treated	near1	8/8/2019	176	1	I	FALSE	FALSE	TRUE	FALSE	FALSE	FALSE	FALSE
1888154	6	IVM-Treated	near1	8/8/2019	177	3	P/R	TRUE	FALSE	FALSE	FALSE	FALSE	FALSE	FALSE
1888154	6	IVM-Treated	near1	8/8/2019	176	4	P	TRUE	FALSE	FALSE	FALSE	FALSE	FALSE	FALSE
1888154	6	IVM-Treated	near1	8/8/2019	178	4	N	FALSE	TRUE	FALSE	FALSE	FALSE	FALSE	FALSE
1888154	6	IVM-Treated	near1	8/8/2019	177	10	I	FALSE	FALSE	TRUE	FALSE	FALSE	FALSE	FALSE
1888154	6	IVM-Treated	near1	8/8/2019	178	3	R/I	FALSE	FALSE	TRUE	FALSE	FALSE	FALSE	FALSE
1888152	6	IVM-Treated	near2	8/8/2019	171	1	P	TRUE	FALSE	FALSE	FALSE	FALSE	FALSE	FALSE
1888152	6	IVM-Treated	near2	8/8/2019	171	3	P	TRUE	FALSE	FALSE	FALSE	FALSE	FALSE	FALSE
1888152	6	IVM-Treated	near2	8/8/2019	171	9	I	FALSE	FALSE	TRUE	FALSE	FALSE	FALSE	FALSE
1888152	6	IVM-Treated	near2	8/8/2019	172	1	I	FALSE	FALSE	TRUE	FALSE	FALSE	FALSE	FALSE
1888152	6	IVM-Treated	near2	8/8/2019	172	3	I	FALSE	FALSE	TRUE	FALSE	FALSE	FALSE	FALSE
1888152	6	IVM-Treated	near2	8/8/2019	172	2	N	FALSE	TRUE	FALSE	FALSE	FALSE	FALSE	FALSE
1888152	6	IVM-Treated	near2	8/8/2019	171	5	I	FALSE	FALSE	TRUE	FALSE	FALSE	FALSE	FALSE
1888152	6	IVM-Treated	near2	8/8/2019	171	7	P	TRUE	FALSE	FALSE	FALSE	FALSE	FALSE	FALSE
1888152	6	IVM-Treated	near2	8/8/2019	171	8	P	TRUE	FALSE	FALSE	FALSE	FALSE	FALSE	FALSE
1888152	6	IVM-Treated	near2	8/8/2019	171	2	P	TRUE	FALSE	FALSE	FALSE	FALSE	FALSE	FALSE
1888152	6	IVM-Treated	near2	8/8/2019	171	4	I	FALSE	FALSE	TRUE	FALSE	FALSE	FALSE	FALSE
1888152	6	IVM-Treated	near2	8/8/2019	171	6	P	TRUE	FALSE	FALSE	FALSE	FALSE	FALSE	FALSE
1888152	6	IVM-Treated	near2	8/8/2019	171	10	I	FALSE	FALSE	TRUE	FALSE	FALSE	FALSE	FALSE
1888155	6	IVM-Treated	near3	8/8/2019	168	9	P/R/eggs	TRUE	FALSE	FALSE	TRUE	FALSE	FALSE	FALSE
1888155	6	IVM-Treated	near3	8/8/2019	168	5	P	TRUE	FALSE	FALSE	FALSE	FALSE	FALSE	FALSE
1888155	6	IVM-Treated	near3	8/8/2019	169	10	P	TRUE	FALSE	FALSE	FALSE	FALSE	FALSE	FALSE
1888155	6	IVM-Treated	near3	8/8/2019	168	10	R/P/eggs	TRUE	FALSE	FALSE	TRUE	FALSE	FALSE	FALSE
1888155	6	IVM-Treated	near3	8/8/2019	167	9	P	TRUE	FALSE	FALSE	FALSE	FALSE	FALSE	FALSE
1888155	6	IVM-Treated	near3	8/8/2019	169	4	B	FALSE	FALSE	FALSE	FALSE	FALSE	TRUE	FALSE
1888155	6	IVM-Treated	near3	8/8/2019	167	4	P/eggs	TRUE	FALSE	FALSE	TRUE	FALSE	FALSE	FALSE
1888155	6	IVM-Treated	near3	8/8/2019	169	5	N	FALSE	TRUE	FALSE	FALSE	FALSE	FALSE	FALSE
1888155	6	IVM-Treated	near3	8/8/2019	168	6	P	TRUE	FALSE	FALSE	FALSE	FALSE	FALSE	FALSE
1888155	6	IVM-Treated	near3	8/8/2019	167	1	I	FALSE	FALSE	TRUE	FALSE	FALSE	FALSE	FALSE
1888155	6	IVM-Treated	near3	8/8/2019	169	3	R/P	TRUE	FALSE	FALSE	FALSE	FALSE	FALSE	FALSE
1888155	6	IVM-Treated	near3	8/8/2019	167	6	R/P	TRUE	FALSE	FALSE	FALSE	FALSE	FALSE	FALSE
1888155	6	IVM-Treated	near3	8/8/2019	167	5	I	FALSE	FALSE	TRUE	FALSE	FALSE	FALSE	FALSE
1888155	6	IVM-Treated	near3	8/8/2019	169	6	P	TRUE	FALSE	FALSE	FALSE	FALSE	FALSE	FALSE
1888155	6	IVM-Treated	near3	8/8/2019	169	9	R/P	TRUE	FALSE	FALSE	FALSE	FALSE	FALSE	FALSE
1888155	6	IVM-Treated	near3	8/8/2019	167	3	I	FALSE	FALSE	TRUE	FALSE	FALSE	FALSE	FALSE
1888155	6	IVM-Treated	near3	8/8/2019	169	1	P	TRUE	FALSE	FALSE	FALSE	FALSE	FALSE	FALSE
1888155	6	IVM-Treated	near3	8/8/2019	169	8	P	TRUE	FALSE	FALSE	FALSE	FALSE	FALSE	FALSE
1888155	6	IVM-Treated	near3	8/8/2019	168	4	I	FALSE	FALSE	TRUE	FALSE	FALSE	FALSE	FALSE
1888155	6	IVM-Treated	near3	8/8/2019	168	1	P	TRUE	FALSE	FALSE	FALSE	FALSE	FALSE	FALSE
1888155	6	IVM-Treated	near3	8/8/2019	167	10	P	TRUE	FALSE	FALSE	FALSE	FALSE	FALSE	FALSE
1888155	6	IVM-Treated	near3	8/8/2019	168	8	P/eggs	TRUE	FALSE	FALSE	TRUE	FALSE	FALSE	FALSE
1888155	6	IVM-Treated	near3	8/8/2019	169	7	I	FALSE	FALSE	TRUE	FALSE	FALSE	FALSE	FALSE
1888155	6	IVM-Treated	near3	8/8/2019	168	3	P	TRUE	FALSE	FALSE	FALSE	FALSE	FALSE	FALSE
1888155	6	IVM-Treated	near3	8/8/2019	167	8	P	TRUE	FALSE	FALSE	FALSE	FALSE	FALSE	FALSE
1888155	6	IVM-Treated	near3	8/8/2019	168	2	P	TRUE	FALSE	FALSE	FALSE	FALSE	FALSE	FALSE
1888155	6	IVM-Treated	near3	8/8/2019	167	7	P	TRUE	FALSE	FALSE	FALSE	FALSE	FALSE	FALSE
1888155	6	IVM-Treated	near3	8/8/2019	167	2	P	TRUE	FALSE	FALSE	FALSE	FALSE	FALSE	FALSE
1888155	6	IVM-Treated	near3	8/8/2019	168	7	P	TRUE	FALSE	FALSE	FALSE	FALSE	FALSE	FALSE
1888155	6	IVM-Treated	near3	8/8/2019	169	2	P/R/egg?	TRUE	FALSE	FALSE	TRUE	FALSE	FALSE	FALSE
1888153	6	IVM-Treated	far1	8/8/2019	173	8	R/Ob	FALSE	FALSE	FALSE	FALSE	FALSE	TRUE	FALSE
1888153	6	IVM-Treated	far1	8/8/2019	175	9	N	FALSE	TRUE	FALSE	FALSE	FALSE	FALSE	FALSE
1888153	6	IVM-Treated	far1	8/8/2019	173	9	I	FALSE	FALSE	TRUE	FALSE	FALSE	FALSE	FALSE
1888153	6	IVM-Treated	far1	8/8/2019	174	9	N	FALSE	TRUE	FALSE	FALSE	FALSE	FALSE	FALSE
1888153	6	IVM-Treated	far1	8/8/2019	175	2	B	FALSE	FALSE	FALSE	FALSE	FALSE	TRUE	FALSE
1888153	6	IVM-Treated	far1	8/8/2019	173	2	P	TRUE	FALSE	FALSE	FALSE	FALSE	FALSE	FALSE
1888153	6	IVM-Treated	far1	8/8/2019	174	3	P	TRUE	FALSE	FALSE	FALSE	FALSE	FALSE	FALSE
1888153	6	IVM-Treated	far1	8/8/2019	175	3	P	TRUE	FALSE	FALSE	FALSE	FALSE	FALSE	FALSE
1888153	6	IVM-Treated	far1	8/8/2019	173	5	R/P	TRUE	FALSE	FALSE	FALSE	FALSE	FALSE	FALSE
1888153	6	IVM-Treated	far1	8/8/2019	175	5	P	TRUE	FALSE	FALSE	FALSE	FALSE	FALSE	FALSE
1888153	6	IVM-Treated	far1	8/8/2019	173	10	P	TRUE	FALSE	FALSE	FALSE	FALSE	FALSE	FALSE
1888153	6	IVM-Treated	far1	8/8/2019	174	2	I	FALSE	FALSE	TRUE	FALSE	FALSE	FALSE	FALSE
1888153	6	IVM-Treated	far1	8/8/2019	174	7	N	FALSE	TRUE	FALSE	FALSE	FALSE	FALSE	FALSE
1888153	6	IVM-Treated	far1	8/8/2019	175	7	P/eggs	TRUE	FALSE	FALSE	TRUE	FALSE	FALSE	FALSE
1888153	6	IVM-Treated	far1	8/8/2019	174	8	I	FALSE	FALSE	TRUE	FALSE	FALSE	FALSE	FALSE
1888153	6	IVM-Treated	far1	8/8/2019	175	8	N	FALSE	TRUE	FALSE	FALSE	FALSE	FALSE	FALSE
1888153	6	IVM-Treated	far1	8/8/2019	173	3	P	TRUE	FALSE	FALSE	FALSE	FALSE	FALSE	FALSE
1888153	6	IVM-Treated	far1	8/8/2019	175	6	P/egg?	TRUE	FALSE	FALSE	TRUE	FALSE	FALSE	FALSE
1888153	6	IVM-Treated	far1	8/8/2019	174	6	I	FALSE	FALSE	TRUE	FALSE	FALSE	FALSE	FALSE
1888153	6	IVM-Treated	far1	8/8/2019	173	7	P	TRUE	FALSE	FALSE	FALSE	FALSE	FALSE	FALSE
1888153	6	IVM-Treated	far1	8/8/2019	175	10	P	TRUE	FALSE	FALSE	FALSE	FALSE	FALSE	FALSE
1888153	6	IVM-Treated	far1	8/8/2019	173	4	I	FALSE	FALSE	TRUE	FALSE	FALSE	FALSE	FALSE
1888153	6	IVM-Treated	far1	8/8/2019	174	4	I	FALSE	FALSE	TRUE	FALSE	FALSE	FALSE	FALSE
1888153	6	IVM-Treated	far1	8/8/2019	173	6	I	FALSE	FALSE	TRUE	FALSE	FALSE	FALSE	FALSE
1888153	6	IVM-Treated	far1	8/8/2019	174	10	P	TRUE	FALSE	FALSE	FALSE	FALSE	FALSE	FALSE
1888153	6	IVM-Treated	far1	8/8/2019	173	1	P/R/egg?	TRUE	FALSE	FALSE	TRUE	FALSE	FALSE	FALSE
1888153	6	IVM-Treated	far1	8/8/2019	175	4	I	FALSE	FALSE	TRUE	FALSE	FALSE	FALSE	FALSE
1888153	6	IVM-Treated	far1	8/8/2019	175	1	P	TRUE	FALSE	FALSE	FALSE	FALSE	FALSE	FALSE
1888153	6	IVM-Treated	far1	8/8/2019	174	1	N	FALSE	TRUE	FALSE	FALSE	FALSE	FALSE	FALSE
1888159	6	IVM-Treated	far2	8/8/2019	350	2	P	TRUE	FALSE	FALSE	FALSE	FALSE	FALSE	FALSE
1888159	6	IVM-Treated	far2	8/8/2019	352	2	P	TRUE	FALSE	FALSE	FALSE	FALSE	FALSE	FALSE
1888159	6	IVM-Treated	far2	8/8/2019	352	7	M	FALSE	FALSE	FALSE	FALSE	FALSE	TRUE	FALSE
1888159	6	IVM-Treated	far2	8/8/2019	352	8	I	FALSE	FALSE	TRUE	FALSE	FALSE	FALSE	FALSE
1888159	6	IVM-Treated	far2	8/8/2019	351	2	R/P	TRUE	FALSE	FALSE	FALSE	FALSE	FALSE	FALSE
1888159	6	IVM-Treated	far2	8/8/2019	350	6	I	FALSE	FALSE	TRUE	FALSE	FALSE	FALSE	FALSE
1888159	6	IVM-Treated	far2	8/8/2019	350	1	I	FALSE	FALSE	TRUE	FALSE	FALSE	FALSE	FALSE
1888159	6	IVM-Treated	far2	8/8/2019	352	3	P	TRUE	FALSE	FALSE	FALSE	FALSE	FALSE	FALSE
1888159	6	IVM-Treated	far2	8/8/2019	352	4	R/I	FALSE	FALSE	TRUE	FALSE	FALSE	FALSE	FALSE
1888159	6	IVM-Treated	far2	8/8/2019	351	7	P	TRUE	FALSE	FALSE	FALSE	FALSE	FALSE	FALSE
1888159	6	IVM-Treated	far2	8/8/2019	350	7	P	TRUE	FALSE	FALSE	FALSE	FALSE	FALSE	FALSE
1888159	6	IVM-Treated	far2	8/8/2019	351	4	B/R	FALSE	FALSE	FALSE	FALSE	FALSE	TRUE	FALSE
1888159	6	IVM-Treated	far2	8/8/2019	350	9	P	TRUE	FALSE	FALSE	FALSE	FALSE	FALSE	FALSE
1888159	6	IVM-Treated	far2	8/8/2019	350	3	P	TRUE	FALSE	FALSE	FALSE	FALSE	FALSE	FALSE
1888159	6	IVM-Treated	far2	8/8/2019	351	6	P	TRUE	FALSE	FALSE	FALSE	FALSE	FALSE	FALSE
1888159	6	IVM-Treated	far2	8/8/2019	352	9	P	TRUE	FALSE	FALSE	FALSE	FALSE	FALSE	FALSE
1888159	6	IVM-Treated	far2	8/8/2019	351	1	I	FALSE	FALSE	TRUE	FALSE	FALSE	FALSE	FALSE
1888159	6	IVM-Treated	far2	8/8/2019	351	8	P	TRUE	FALSE	FALSE	FALSE	FALSE	FALSE	FALSE
1888159	6	IVM-Treated	far2	8/8/2019	351	9	R/I	FALSE	FALSE	TRUE	FALSE	FALSE	FALSE	FALSE
1888159	6	IVM-Treated	far2	8/8/2019	350	10	R/I	FALSE	FALSE	TRUE	FALSE	FALSE	FALSE	FALSE
1888159	6	IVM-Treated	far2	8/8/2019	350	4	I	FALSE	FALSE	TRUE	FALSE	FALSE	FALSE	FALSE
1888159	6	IVM-Treated	far2	8/8/2019	350	8	R/P	TRUE	FALSE	FALSE	FALSE	FALSE	FALSE	FALSE
1888159	6	IVM-Treated	far2	8/8/2019	352	1	R/I	FALSE	FALSE	TRUE	FALSE	FALSE	FALSE	FALSE
1888159	6	IVM-Treated	far2	8/8/2019	351	3	P	TRUE	FALSE	FALSE	FALSE	FALSE	FALSE	FALSE
1888159	6	IVM-Treated	far2	8/8/2019	352	6	I	FALSE	FALSE	TRUE	FALSE	FALSE	FALSE	FALSE
1888159	6	IVM-Treated	far2	8/8/2019	351	10	P	TRUE	FALSE	FALSE	FALSE	FALSE	FALSE	FALSE
1888159	6	IVM-Treated	far2	8/8/2019	352	5	P	TRUE	FALSE	FALSE	FALSE	FALSE	FALSE	FALSE
1888159	6	IVM-Treated	far2	8/8/2019	350	5	P	TRUE	FALSE	FALSE	FALSE	FALSE	FALSE	FALSE
1888159	6	IVM-Treated	far2	8/8/2019	351	5	R/I	FALSE	FALSE	TRUE	FALSE	FALSE	FALSE	FALSE
1888156	6	IVM-Treated	far3	8/8/2019	191	9	P	TRUE	FALSE	FALSE	FALSE	FALSE	FALSE	FALSE
1888156	6	IVM-Treated	far3	8/8/2019	189	5	Ob	FALSE	FALSE	FALSE	FALSE	FALSE	TRUE	FALSE
1888156	6	IVM-Treated	far3	8/8/2019	190	9	I	FALSE	FALSE	TRUE	FALSE	FALSE	FALSE	FALSE
1888156	6	IVM-Treated	far3	8/8/2019	189	2	P	TRUE	FALSE	FALSE	FALSE	FALSE	FALSE	FALSE
1888156	6	IVM-Treated	far3	8/8/2019	189	9	P	TRUE	FALSE	FALSE	FALSE	FALSE	FALSE	FALSE
1888156	6	IVM-Treated	far3	8/8/2019	191	6	P	TRUE	FALSE	FALSE	FALSE	FALSE	FALSE	FALSE
1888156	6	IVM-Treated	far3	8/8/2019	190	5	P	TRUE	FALSE	FALSE	FALSE	FALSE	FALSE	FALSE
1888156	6	IVM-Treated	far3	8/8/2019	191	2	I	FALSE	FALSE	TRUE	FALSE	FALSE	FALSE	FALSE
1888156	6	IVM-Treated	far3	8/8/2019	191	8	P	TRUE	FALSE	FALSE	FALSE	FALSE	FALSE	FALSE
1888156	6	IVM-Treated	far3	8/8/2019	191	5	P	TRUE	FALSE	FALSE	FALSE	FALSE	FALSE	FALSE
1888156	6	IVM-Treated	far3	8/8/2019	190	2	P	TRUE	FALSE	FALSE	FALSE	FALSE	FALSE	FALSE
1888156	6	IVM-Treated	far3	8/8/2019	190	8	P	TRUE	FALSE	FALSE	FALSE	FALSE	FALSE	FALSE
1888156	6	IVM-Treated	far3	8/8/2019	191	7	P	TRUE	FALSE	FALSE	FALSE	FALSE	FALSE	FALSE
1888156	6	IVM-Treated	far3	8/8/2019	190	10	P	TRUE	FALSE	FALSE	FALSE	FALSE	FALSE	FALSE
1888156	6	IVM-Treated	far3	8/8/2019	190	6	P/egg?	TRUE	FALSE	FALSE	TRUE	FALSE	FALSE	FALSE
1888156	6	IVM-Treated	far3	8/8/2019	189	6	P	TRUE	FALSE	FALSE	FALSE	FALSE	FALSE	FALSE
1888156	6	IVM-Treated	far3	8/8/2019	189	8	P	TRUE	FALSE	FALSE	FALSE	FALSE	FALSE	FALSE
1888156	6	IVM-Treated	far3	8/8/2019	191	10	R/P/egg?	TRUE	FALSE	FALSE	TRUE	FALSE	FALSE	FALSE
1888156	6	IVM-Treated	far3	8/8/2019	189	10	P	TRUE	FALSE	FALSE	FALSE	FALSE	FALSE	FALSE
1888156	6	IVM-Treated	far3	8/8/2019	189	7	P	TRUE	FALSE	FALSE	FALSE	FALSE	FALSE	FALSE
1888156	6	IVM-Treated	far3	8/8/2019	191	3	P	TRUE	FALSE	FALSE	FALSE	FALSE	FALSE	FALSE
1888156	6	IVM-Treated	far3	8/8/2019	189	3	I	FALSE	FALSE	TRUE	FALSE	FALSE	FALSE	FALSE
1888156	6	IVM-Treated	far3	8/8/2019	191	4	P	TRUE	FALSE	FALSE	FALSE	FALSE	FALSE	FALSE
1888156	6	IVM-Treated	far3	8/8/2019	189	4	I	FALSE	FALSE	TRUE	FALSE	FALSE	FALSE	FALSE
1888156	6	IVM-Treated	far3	8/8/2019	190	4	P	TRUE	FALSE	FALSE	FALSE	FALSE	FALSE	FALSE
1888156	6	IVM-Treated	far3	8/8/2019	191	1	R/I	FALSE	FALSE	TRUE	FALSE	FALSE	FALSE	FALSE
1888156	6	IVM-Treated	far3	8/8/2019	189	1	R/I	FALSE	FALSE	TRUE	FALSE	FALSE	FALSE	FALSE
1888156	6	IVM-Treated	far3	8/8/2019	190	3	P	TRUE	FALSE	FALSE	FALSE	FALSE	FALSE	FALSE
1888156	6	IVM-Treated	far3	8/8/2019	190	7	P	TRUE	FALSE	FALSE	FALSE	FALSE	FALSE	FALSE
1888156	6	IVM-Treated	far3	8/8/2019	190	1	P	TRUE	FALSE	FALSE	FALSE	FALSE	FALSE	FALSE
1892832	6	IVM-Treated	near1	8/15/2019	228	8	Ob	FALSE	FALSE	FALSE	FALSE	FALSE	TRUE	FALSE
1892832	6	IVM-Treated	near1	8/15/2019	226	10	R/P	TRUE	FALSE	FALSE	FALSE	FALSE	FALSE	FALSE
1892832	6	IVM-Treated	near1	8/15/2019	228	7	P/egg?	TRUE	FALSE	FALSE	TRUE	FALSE	FALSE	FALSE
1892832	6	IVM-Treated	near1	8/15/2019	228	4	P	TRUE	FALSE	FALSE	FALSE	FALSE	FALSE	FALSE
1892832	6	IVM-Treated	near1	8/15/2019	227	8	R/N	FALSE	TRUE	FALSE	FALSE	FALSE	FALSE	FALSE
1892832	6	IVM-Treated	near1	8/15/2019	227	1	R/I	FALSE	FALSE	TRUE	FALSE	FALSE	FALSE	FALSE
1892832	6	IVM-Treated	near1	8/15/2019	227	7	R/I	FALSE	FALSE	TRUE	FALSE	FALSE	FALSE	FALSE
1892832	6	IVM-Treated	near1	8/15/2019	227	4	M	FALSE	FALSE	FALSE	FALSE	FALSE	TRUE	FALSE
1892832	6	IVM-Treated	near1	8/15/2019	226	3	N	FALSE	TRUE	FALSE	FALSE	FALSE	FALSE	FALSE
1892832	6	IVM-Treated	near1	8/15/2019	226	1	Ob/M	FALSE	FALSE	FALSE	FALSE	FALSE	TRUE	FALSE
1892832	6	IVM-Treated	near1	8/15/2019	227	3	Ot/Ob	FALSE	FALSE	FALSE	FALSE	FALSE	TRUE	FALSE
1892832	6	IVM-Treated	near1	8/15/2019	226	4	I	FALSE	FALSE	TRUE	FALSE	FALSE	FALSE	FALSE
1892832	6	IVM-Treated	near1	8/15/2019	227	6	R/N	FALSE	TRUE	FALSE	FALSE	FALSE	FALSE	FALSE
1892832	6	IVM-Treated	near1	8/15/2019	226	8	R/I	FALSE	FALSE	TRUE	FALSE	FALSE	FALSE	FALSE
1892832	6	IVM-Treated	near1	8/15/2019	226	7	Ob/M	FALSE	FALSE	FALSE	FALSE	FALSE	TRUE	FALSE
1892832	6	IVM-Treated	near1	8/15/2019	228	2	P	TRUE	FALSE	FALSE	FALSE	FALSE	FALSE	FALSE
1892832	6	IVM-Treated	near1	8/15/2019	226	6	P	TRUE	FALSE	FALSE	FALSE	FALSE	FALSE	FALSE
1892832	6	IVM-Treated	near1	8/15/2019	227	10	Ob	FALSE	FALSE	FALSE	FALSE	FALSE	TRUE	FALSE
1892832	6	IVM-Treated	near1	8/15/2019	228	6	R/Ob	FALSE	FALSE	FALSE	FALSE	FALSE	TRUE	FALSE
1892832	6	IVM-Treated	near1	8/15/2019	226	9	Ot	FALSE	FALSE	FALSE	FALSE	FALSE	FALSE	TRUE
1892832	6	IVM-Treated	near1	8/15/2019	228	3	Ob	FALSE	FALSE	FALSE	FALSE	FALSE	TRUE	FALSE
1892832	6	IVM-Treated	near1	8/15/2019	228	5	Ob	FALSE	FALSE	FALSE	FALSE	FALSE	TRUE	FALSE
1892832	6	IVM-Treated	near1	8/15/2019	227	2	Ot/Ob	FALSE	FALSE	FALSE	FALSE	FALSE	TRUE	FALSE
1892832	6	IVM-Treated	near1	8/15/2019	226	2	Ob	FALSE	FALSE	FALSE	FALSE	FALSE	TRUE	FALSE
1892832	6	IVM-Treated	near1	8/15/2019	228	9	I	FALSE	FALSE	TRUE	FALSE	FALSE	FALSE	FALSE
1892832	6	IVM-Treated	near1	8/15/2019	227	5	R/I	FALSE	FALSE	TRUE	FALSE	FALSE	FALSE	FALSE
1892832	6	IVM-Treated	near1	8/15/2019	228	1	P	TRUE	FALSE	FALSE	FALSE	FALSE	FALSE	FALSE
1892832	6	IVM-Treated	near1	8/15/2019	227	9	R/N	FALSE	TRUE	FALSE	FALSE	FALSE	FALSE	FALSE
1892832	6	IVM-Treated	near1	8/15/2019	226	5	Ot/Ob	FALSE	FALSE	FALSE	FALSE	FALSE	TRUE	FALSE
1892829	6	IVM-Treated	near2	8/15/2019	234	2	R/I	FALSE	FALSE	TRUE	FALSE	FALSE	FALSE	FALSE
1892829	6	IVM-Treated	near2	8/15/2019	234	10	R/I	FALSE	FALSE	TRUE	FALSE	FALSE	FALSE	FALSE
1892829	6	IVM-Treated	near2	8/15/2019	233	2	R/N	FALSE	TRUE	FALSE	FALSE	FALSE	FALSE	FALSE
1892829	6	IVM-Treated	near2	8/15/2019	232	9	P	TRUE	FALSE	FALSE	FALSE	FALSE	FALSE	FALSE
1892829	6	IVM-Treated	near2	8/15/2019	233	10	R/N	FALSE	TRUE	FALSE	FALSE	FALSE	FALSE	FALSE
1892829	6	IVM-Treated	near2	8/15/2019	233	9	B	FALSE	FALSE	FALSE	FALSE	FALSE	TRUE	FALSE
1892829	6	IVM-Treated	near2	8/15/2019	232	8	R/I	FALSE	FALSE	TRUE	FALSE	FALSE	FALSE	FALSE
1892829	6	IVM-Treated	near2	8/15/2019	234	3	Ot	FALSE	FALSE	FALSE	FALSE	FALSE	FALSE	TRUE
1892829	6	IVM-Treated	near2	8/15/2019	232	5	P	TRUE	FALSE	FALSE	FALSE	FALSE	FALSE	FALSE
1892829	6	IVM-Treated	near2	8/15/2019	234	1	R/P	TRUE	FALSE	FALSE	FALSE	FALSE	FALSE	FALSE
1892829	6	IVM-Treated	near2	8/15/2019	234	6	R/I	FALSE	FALSE	TRUE	FALSE	FALSE	FALSE	FALSE
1892829	6	IVM-Treated	near2	8/15/2019	232	2	P	TRUE	FALSE	FALSE	FALSE	FALSE	FALSE	FALSE
1892829	6	IVM-Treated	near2	8/15/2019	232	10	R/P	TRUE	FALSE	FALSE	FALSE	FALSE	FALSE	FALSE
1892829	6	IVM-Treated	near2	8/15/2019	233	7	R/I	FALSE	FALSE	TRUE	FALSE	FALSE	FALSE	FALSE
1892829	6	IVM-Treated	near2	8/15/2019	233	5	P	TRUE	FALSE	FALSE	FALSE	FALSE	FALSE	FALSE
1892829	6	IVM-Treated	near2	8/15/2019	232	7	B	FALSE	FALSE	FALSE	FALSE	FALSE	TRUE	FALSE
1892829	6	IVM-Treated	near2	8/15/2019	233	3	Eggs	FALSE	FALSE	FALSE	TRUE	TRUE	FALSE	FALSE
1892829	6	IVM-Treated	near2	8/15/2019	233	1	R/N	FALSE	TRUE	FALSE	FALSE	FALSE	FALSE	FALSE
1892829	6	IVM-Treated	near2	8/15/2019	234	4	R/P/egg?	TRUE	FALSE	FALSE	TRUE	FALSE	FALSE	FALSE
1892829	6	IVM-Treated	near2	8/15/2019	234	9	R/P	TRUE	FALSE	FALSE	FALSE	FALSE	FALSE	FALSE
1892829	6	IVM-Treated	near2	8/15/2019	234	5	R/P	TRUE	FALSE	FALSE	FALSE	FALSE	FALSE	FALSE
1892829	6	IVM-Treated	near2	8/15/2019	232	1	R/I	FALSE	FALSE	TRUE	FALSE	FALSE	FALSE	FALSE
1892829	6	IVM-Treated	near2	8/15/2019	233	4	R/I	FALSE	FALSE	TRUE	FALSE	FALSE	FALSE	FALSE
1892829	6	IVM-Treated	near2	8/15/2019	233	6	I	FALSE	FALSE	TRUE	FALSE	FALSE	FALSE	FALSE
1892829	6	IVM-Treated	near2	8/15/2019	233	8	R/N	FALSE	TRUE	FALSE	FALSE	FALSE	FALSE	FALSE
1892829	6	IVM-Treated	near2	8/15/2019	232	3	R/P	TRUE	FALSE	FALSE	FALSE	FALSE	FALSE	FALSE
1892829	6	IVM-Treated	near2	8/15/2019	232	4	R/N	FALSE	TRUE	FALSE	FALSE	FALSE	FALSE	FALSE
1892829	6	IVM-Treated	near2	8/15/2019	232	6	R/I	FALSE	FALSE	TRUE	FALSE	FALSE	FALSE	FALSE
1892829	6	IVM-Treated	near2	8/15/2019	234	8	R/P	TRUE	FALSE	FALSE	FALSE	FALSE	FALSE	FALSE
1892829	6	IVM-Treated	near2	8/15/2019	234	7	R/I	FALSE	FALSE	TRUE	FALSE	FALSE	FALSE	FALSE
1892826	6	IVM-Treated	near3	8/15/2019	252	3	M	FALSE	FALSE	FALSE	FALSE	FALSE	TRUE	FALSE
1892826	6	IVM-Treated	near3	8/15/2019	250	3	R/N	FALSE	TRUE	FALSE	FALSE	FALSE	FALSE	FALSE
1892826	6	IVM-Treated	near3	8/15/2019	250	10	P	TRUE	FALSE	FALSE	FALSE	FALSE	FALSE	FALSE
1892826	6	IVM-Treated	near3	8/15/2019	251	1	B	FALSE	FALSE	FALSE	FALSE	FALSE	TRUE	FALSE
1892826	6	IVM-Treated	near3	8/15/2019	252	10	I	FALSE	FALSE	TRUE	FALSE	FALSE	FALSE	FALSE
1892826	6	IVM-Treated	near3	8/15/2019	250	8	I	FALSE	FALSE	TRUE	FALSE	FALSE	FALSE	FALSE
1892826	6	IVM-Treated	near3	8/15/2019	250	1	R/P	TRUE	FALSE	FALSE	FALSE	FALSE	FALSE	FALSE
1892826	6	IVM-Treated	near3	8/15/2019	252	8	M/degraded egg	FALSE	FALSE	FALSE	TRUE	FALSE	TRUE	FALSE
1892826	6	IVM-Treated	near3	8/15/2019	251	3	Ot/Ob	FALSE	FALSE	FALSE	FALSE	FALSE	TRUE	FALSE
1892826	6	IVM-Treated	near3	8/15/2019	251	6	I	FALSE	FALSE	TRUE	FALSE	FALSE	FALSE	FALSE
1892826	6	IVM-Treated	near3	8/15/2019	251	4	M	FALSE	FALSE	FALSE	FALSE	FALSE	TRUE	FALSE
1892826	6	IVM-Treated	near3	8/15/2019	251	10	Ob/M	FALSE	FALSE	FALSE	FALSE	FALSE	TRUE	FALSE
1892826	6	IVM-Treated	near3	8/15/2019	252	2	P	TRUE	FALSE	FALSE	FALSE	FALSE	FALSE	FALSE
1892826	6	IVM-Treated	near3	8/15/2019	251	9	P	TRUE	FALSE	FALSE	FALSE	FALSE	FALSE	FALSE
1892826	6	IVM-Treated	near3	8/15/2019	251	5	M	FALSE	FALSE	FALSE	FALSE	FALSE	TRUE	FALSE
1892826	6	IVM-Treated	near3	8/15/2019	252	5	Ot/Ob	FALSE	FALSE	FALSE	FALSE	FALSE	TRUE	FALSE
1892826	6	IVM-Treated	near3	8/15/2019	252	7	R/P/egg?	TRUE	FALSE	FALSE	TRUE	FALSE	FALSE	FALSE
1892826	6	IVM-Treated	near3	8/15/2019	251	2	P	TRUE	FALSE	FALSE	FALSE	FALSE	FALSE	FALSE
1892826	6	IVM-Treated	near3	8/15/2019	250	7	R/I	FALSE	FALSE	TRUE	FALSE	FALSE	FALSE	FALSE
1892826	6	IVM-Treated	near3	8/15/2019	251	8	P	TRUE	FALSE	FALSE	FALSE	FALSE	FALSE	FALSE
1892826	6	IVM-Treated	near3	8/15/2019	252	4	R/I	FALSE	FALSE	TRUE	FALSE	FALSE	FALSE	FALSE
1892826	6	IVM-Treated	near3	8/15/2019	252	9	R/I	FALSE	FALSE	TRUE	FALSE	FALSE	FALSE	FALSE
1892826	6	IVM-Treated	near3	8/15/2019	252	1	Ot/Ob	FALSE	FALSE	FALSE	FALSE	FALSE	TRUE	FALSE
1892826	6	IVM-Treated	near3	8/15/2019	250	9	Ot	FALSE	FALSE	FALSE	FALSE	FALSE	FALSE	TRUE
1892826	6	IVM-Treated	near3	8/15/2019	251	7	R/P	TRUE	FALSE	FALSE	FALSE	FALSE	FALSE	FALSE
1892826	6	IVM-Treated	near3	8/15/2019	250	4	M	FALSE	FALSE	FALSE	FALSE	FALSE	TRUE	FALSE
1892826	6	IVM-Treated	near3	8/15/2019	250	6	M	FALSE	FALSE	FALSE	FALSE	FALSE	TRUE	FALSE
1892826	6	IVM-Treated	near3	8/15/2019	252	6	M	FALSE	FALSE	FALSE	FALSE	FALSE	TRUE	FALSE
1892826	6	IVM-Treated	near3	8/15/2019	250	5	R/M	FALSE	FALSE	FALSE	FALSE	FALSE	TRUE	FALSE
1892826	6	IVM-Treated	near3	8/15/2019	250	2	R/P	TRUE	FALSE	FALSE	FALSE	FALSE	FALSE	FALSE
1892837	6	IVM-Treated	far1	8/15/2019	239	3	R/P	TRUE	FALSE	FALSE	FALSE	FALSE	FALSE	FALSE
1892837	6	IVM-Treated	far1	8/15/2019	238	3	R/P	TRUE	FALSE	FALSE	FALSE	FALSE	FALSE	FALSE
1892837	6	IVM-Treated	far1	8/15/2019	239	1	Eggs	FALSE	FALSE	FALSE	TRUE	TRUE	FALSE	FALSE
1892837	6	IVM-Treated	far1	8/15/2019	239	10	R/P	TRUE	FALSE	FALSE	FALSE	FALSE	FALSE	FALSE
1892837	6	IVM-Treated	far1	8/15/2019	238	1	R/I	FALSE	FALSE	TRUE	FALSE	FALSE	FALSE	FALSE
1892837	6	IVM-Treated	far1	8/15/2019	238	10	R/N	FALSE	TRUE	FALSE	FALSE	FALSE	FALSE	FALSE
1892837	6	IVM-Treated	far1	8/15/2019	240	3	N	FALSE	TRUE	FALSE	FALSE	FALSE	FALSE	FALSE
1892837	6	IVM-Treated	far1	8/15/2019	239	8	R/I	FALSE	FALSE	TRUE	FALSE	FALSE	FALSE	FALSE
1892837	6	IVM-Treated	far1	8/15/2019	240	8	R/P	TRUE	FALSE	FALSE	FALSE	FALSE	FALSE	FALSE
1892837	6	IVM-Treated	far1	8/15/2019	239	4	M	FALSE	FALSE	FALSE	FALSE	FALSE	TRUE	FALSE
1892837	6	IVM-Treated	far1	8/15/2019	240	1	B	FALSE	FALSE	FALSE	FALSE	FALSE	TRUE	FALSE
1892837	6	IVM-Treated	far1	8/15/2019	240	4	R/P	TRUE	FALSE	FALSE	FALSE	FALSE	FALSE	FALSE
1892837	6	IVM-Treated	far1	8/15/2019	240	6	R	FALSE	FALSE	FALSE	FALSE	FALSE	TRUE	FALSE
1892837	6	IVM-Treated	far1	8/15/2019	238	4	N	FALSE	TRUE	FALSE	FALSE	FALSE	FALSE	FALSE
1892837	6	IVM-Treated	far1	8/15/2019	238	8	R/P	TRUE	FALSE	FALSE	FALSE	FALSE	FALSE	FALSE
1892837	6	IVM-Treated	far1	8/15/2019	238	7	R/N	FALSE	TRUE	FALSE	FALSE	FALSE	FALSE	FALSE
1892837	6	IVM-Treated	far1	8/15/2019	239	7	R/M/eggs?	FALSE	FALSE	FALSE	TRUE	FALSE	TRUE	FALSE
1892837	6	IVM-Treated	far1	8/15/2019	240	7	M	FALSE	FALSE	FALSE	FALSE	FALSE	TRUE	FALSE
1892837	6	IVM-Treated	far1	8/15/2019	238	6	R/P	TRUE	FALSE	FALSE	FALSE	FALSE	FALSE	FALSE
1892837	6	IVM-Treated	far1	8/15/2019	240	9	Ob/M	FALSE	FALSE	FALSE	FALSE	FALSE	TRUE	FALSE
1892837	6	IVM-Treated	far1	8/15/2019	239	6	I	FALSE	FALSE	TRUE	FALSE	FALSE	FALSE	FALSE
1892837	6	IVM-Treated	far1	8/15/2019	240	2	M	FALSE	FALSE	FALSE	FALSE	FALSE	TRUE	FALSE
1892837	6	IVM-Treated	far1	8/15/2019	238	5	Ob/M	FALSE	FALSE	FALSE	FALSE	FALSE	TRUE	FALSE
1892837	6	IVM-Treated	far1	8/15/2019	238	9	I	FALSE	FALSE	TRUE	FALSE	FALSE	FALSE	FALSE
1892837	6	IVM-Treated	far1	8/15/2019	239	2	M	FALSE	FALSE	FALSE	FALSE	FALSE	TRUE	FALSE
1892837	6	IVM-Treated	far1	8/15/2019	238	2	R/I	FALSE	FALSE	TRUE	FALSE	FALSE	FALSE	FALSE
1892837	6	IVM-Treated	far1	8/15/2019	240	5	Ob	FALSE	FALSE	FALSE	FALSE	FALSE	TRUE	FALSE
1892837	6	IVM-Treated	far1	8/15/2019	239	9	Ob	FALSE	FALSE	FALSE	FALSE	FALSE	TRUE	FALSE
1892837	6	IVM-Treated	far1	8/15/2019	239	5	B	FALSE	FALSE	FALSE	FALSE	FALSE	TRUE	FALSE
1892837	6	IVM-Treated	far1	8/15/2019	240	10	Ot/Ob	FALSE	FALSE	FALSE	FALSE	FALSE	TRUE	FALSE
1892830	6	IVM-Treated	far3	8/15/2019	241	8	Ot/Ob	FALSE	FALSE	FALSE	FALSE	FALSE	TRUE	FALSE
1892830	6	IVM-Treated	far3	8/15/2019	241	7	Ob	FALSE	FALSE	FALSE	FALSE	FALSE	TRUE	FALSE
1892830	6	IVM-Treated	far3	8/15/2019	243	4	M	FALSE	FALSE	FALSE	FALSE	FALSE	TRUE	FALSE
1892830	6	IVM-Treated	far3	8/15/2019	243	8	M	FALSE	FALSE	FALSE	FALSE	FALSE	TRUE	FALSE
1892830	6	IVM-Treated	far3	8/15/2019	243	1	P	TRUE	FALSE	FALSE	FALSE	FALSE	FALSE	FALSE
1892830	6	IVM-Treated	far3	8/15/2019	242	2	Ot/Ob	FALSE	FALSE	FALSE	FALSE	FALSE	TRUE	FALSE
1892830	6	IVM-Treated	far3	8/15/2019	242	3	Ob	FALSE	FALSE	FALSE	FALSE	FALSE	TRUE	FALSE
1892830	6	IVM-Treated	far3	8/15/2019	243	7	N	FALSE	TRUE	FALSE	FALSE	FALSE	FALSE	FALSE
1892830	6	IVM-Treated	far3	8/15/2019	243	9	R/I	FALSE	FALSE	TRUE	FALSE	FALSE	FALSE	FALSE
1892830	6	IVM-Treated	far3	8/15/2019	242	4	M	FALSE	FALSE	FALSE	FALSE	FALSE	TRUE	FALSE
1892830	6	IVM-Treated	far3	8/15/2019	243	2	M	FALSE	FALSE	FALSE	FALSE	FALSE	TRUE	FALSE
1892830	6	IVM-Treated	far3	8/15/2019	242	8	I	FALSE	FALSE	TRUE	FALSE	FALSE	FALSE	FALSE
1892830	6	IVM-Treated	far3	8/15/2019	241	1	Ot/Ob	FALSE	FALSE	FALSE	FALSE	FALSE	TRUE	FALSE
1892830	6	IVM-Treated	far3	8/15/2019	242	9	Ot/Ob/M	FALSE	FALSE	FALSE	FALSE	FALSE	TRUE	FALSE
1892830	6	IVM-Treated	far3	8/15/2019	242	6	R/M	FALSE	FALSE	FALSE	FALSE	FALSE	TRUE	FALSE
1892830	6	IVM-Treated	far3	8/15/2019	243	3	R	FALSE	FALSE	FALSE	FALSE	FALSE	TRUE	FALSE
1892830	6	IVM-Treated	far3	8/15/2019	241	9	Ot/Ob	FALSE	FALSE	FALSE	FALSE	FALSE	TRUE	FALSE
1892830	6	IVM-Treated	far3	8/15/2019	241	4	R/I	FALSE	FALSE	TRUE	FALSE	FALSE	FALSE	FALSE
1892830	6	IVM-Treated	far3	8/15/2019	241	2	Ot/Ob	FALSE	FALSE	FALSE	FALSE	FALSE	TRUE	FALSE
1892830	6	IVM-Treated	far3	8/15/2019	243	5	R/N	FALSE	TRUE	FALSE	FALSE	FALSE	FALSE	FALSE
1892830	6	IVM-Treated	far3	8/15/2019	242	7	M	FALSE	FALSE	FALSE	FALSE	FALSE	TRUE	FALSE
1892830	6	IVM-Treated	far3	8/15/2019	241	5	Ob	FALSE	FALSE	FALSE	FALSE	FALSE	TRUE	FALSE
1892830	6	IVM-Treated	far3	8/15/2019	241	6	Ot/Ob	FALSE	FALSE	FALSE	FALSE	FALSE	TRUE	FALSE
1892830	6	IVM-Treated	far3	8/15/2019	243	6	M	FALSE	FALSE	FALSE	FALSE	FALSE	TRUE	FALSE
1892830	6	IVM-Treated	far3	8/15/2019	242	10	N	FALSE	TRUE	FALSE	FALSE	FALSE	FALSE	FALSE
1892830	6	IVM-Treated	far3	8/15/2019	242	5	R	FALSE	FALSE	FALSE	FALSE	FALSE	TRUE	FALSE
1892830	6	IVM-Treated	far3	8/15/2019	241	10	Ot/Ob	FALSE	FALSE	FALSE	FALSE	FALSE	TRUE	FALSE
1892830	6	IVM-Treated	far3	8/15/2019	243	10	Ob	FALSE	FALSE	FALSE	FALSE	FALSE	TRUE	FALSE
1898122	6	IVM-Treated	near1	8/22/2019	70	8	I	FALSE	FALSE	TRUE	FALSE	FALSE	FALSE	FALSE
1898122	6	IVM-Treated	near1	8/22/2019	68	8	I	FALSE	FALSE	TRUE	FALSE	FALSE	FALSE	FALSE
1898122	6	IVM-Treated	near1	8/22/2019	69	8	N	FALSE	TRUE	FALSE	FALSE	FALSE	FALSE	FALSE
1898122	6	IVM-Treated	near1	8/22/2019	68	3	R/I	FALSE	FALSE	TRUE	FALSE	FALSE	FALSE	FALSE
1898122	6	IVM-Treated	near1	8/22/2019	68	10	N	FALSE	TRUE	FALSE	FALSE	FALSE	FALSE	FALSE
1898122	6	IVM-Treated	near1	8/22/2019	70	5	N	FALSE	TRUE	FALSE	FALSE	FALSE	FALSE	FALSE
1898122	6	IVM-Treated	near1	8/22/2019	68	5	I	FALSE	FALSE	TRUE	FALSE	FALSE	FALSE	FALSE
1898122	6	IVM-Treated	near1	8/22/2019	69	6	N	FALSE	TRUE	FALSE	FALSE	FALSE	FALSE	FALSE
1898122	6	IVM-Treated	near1	8/22/2019	70	6	N	FALSE	TRUE	FALSE	FALSE	FALSE	FALSE	FALSE
1898122	6	IVM-Treated	near1	8/22/2019	69	10	I	FALSE	FALSE	TRUE	FALSE	FALSE	FALSE	FALSE
1898122	6	IVM-Treated	near1	8/22/2019	70	2	I	FALSE	FALSE	TRUE	FALSE	FALSE	FALSE	FALSE
1898122	6	IVM-Treated	near1	8/22/2019	69	5	N	FALSE	TRUE	FALSE	FALSE	FALSE	FALSE	FALSE
1898122	6	IVM-Treated	near1	8/22/2019	68	2	I/egg?	FALSE	FALSE	TRUE	TRUE	FALSE	FALSE	FALSE
1898122	6	IVM-Treated	near1	8/22/2019	69	4	I	FALSE	FALSE	TRUE	FALSE	FALSE	FALSE	FALSE
1898122	6	IVM-Treated	near1	8/22/2019	69	1	P	TRUE	FALSE	FALSE	FALSE	FALSE	FALSE	FALSE
1898122	6	IVM-Treated	near1	8/22/2019	70	10	I	FALSE	FALSE	TRUE	FALSE	FALSE	FALSE	FALSE
1898122	6	IVM-Treated	near1	8/22/2019	69	3	I	FALSE	FALSE	TRUE	FALSE	FALSE	FALSE	FALSE
1898122	6	IVM-Treated	near1	8/22/2019	69	2	N	FALSE	TRUE	FALSE	FALSE	FALSE	FALSE	FALSE
1898122	6	IVM-Treated	near1	8/22/2019	70	1	B/R	FALSE	FALSE	FALSE	FALSE	FALSE	TRUE	FALSE
1898122	6	IVM-Treated	near1	8/22/2019	70	4	P	TRUE	FALSE	FALSE	FALSE	FALSE	FALSE	FALSE
1898122	6	IVM-Treated	near1	8/22/2019	70	9	N	FALSE	TRUE	FALSE	FALSE	FALSE	FALSE	FALSE
1898122	6	IVM-Treated	near1	8/22/2019	70	3	N	FALSE	TRUE	FALSE	FALSE	FALSE	FALSE	FALSE
1898122	6	IVM-Treated	near1	8/22/2019	68	9	I	FALSE	FALSE	TRUE	FALSE	FALSE	FALSE	FALSE
1898122	6	IVM-Treated	near1	8/22/2019	69	7	P/degrading egg?	TRUE	FALSE	FALSE	TRUE	FALSE	FALSE	FALSE
1898122	6	IVM-Treated	near1	8/22/2019	68	4	I	FALSE	FALSE	TRUE	FALSE	FALSE	FALSE	FALSE
1898122	6	IVM-Treated	near1	8/22/2019	68	6	I	FALSE	FALSE	TRUE	FALSE	FALSE	FALSE	FALSE
1898122	6	IVM-Treated	near1	8/22/2019	68	1	I	FALSE	FALSE	TRUE	FALSE	FALSE	FALSE	FALSE
1898122	6	IVM-Treated	near1	8/22/2019	68	7	I	FALSE	FALSE	TRUE	FALSE	FALSE	FALSE	FALSE
1898122	6	IVM-Treated	near1	8/22/2019	69	9	P	TRUE	FALSE	FALSE	FALSE	FALSE	FALSE	FALSE
1898122	6	IVM-Treated	near1	8/22/2019	70	7	P	TRUE	FALSE	FALSE	FALSE	FALSE	FALSE	FALSE
1898114	6	IVM-Treated	near2	8/22/2019	99	5	P/egg?	TRUE	FALSE	FALSE	TRUE	FALSE	FALSE	FALSE
1898114	6	IVM-Treated	near2	8/22/2019	101	4	P	TRUE	FALSE	FALSE	FALSE	FALSE	FALSE	FALSE
1898114	6	IVM-Treated	near2	8/22/2019	100	8	R/I	FALSE	FALSE	TRUE	FALSE	FALSE	FALSE	FALSE
1898114	6	IVM-Treated	near2	8/22/2019	99	4	P	TRUE	FALSE	FALSE	FALSE	FALSE	FALSE	FALSE
1898114	6	IVM-Treated	near2	8/22/2019	99	8	P	TRUE	FALSE	FALSE	FALSE	FALSE	FALSE	FALSE
1898114	6	IVM-Treated	near2	8/22/2019	100	4	I	FALSE	FALSE	TRUE	FALSE	FALSE	FALSE	FALSE
1898114	6	IVM-Treated	near2	8/22/2019	100	5	I	FALSE	FALSE	TRUE	FALSE	FALSE	FALSE	FALSE
1898114	6	IVM-Treated	near2	8/22/2019	99	6	P	TRUE	FALSE	FALSE	FALSE	FALSE	FALSE	FALSE
1898114	6	IVM-Treated	near2	8/22/2019	99	1	I	FALSE	FALSE	TRUE	FALSE	FALSE	FALSE	FALSE
1898114	6	IVM-Treated	near2	8/22/2019	101	3	P	TRUE	FALSE	FALSE	FALSE	FALSE	FALSE	FALSE
1898114	6	IVM-Treated	near2	8/22/2019	100	1	I	FALSE	FALSE	TRUE	FALSE	FALSE	FALSE	FALSE
1898114	6	IVM-Treated	near2	8/22/2019	100	6	N	FALSE	TRUE	FALSE	FALSE	FALSE	FALSE	FALSE
1898114	6	IVM-Treated	near2	8/22/2019	99	7	I	FALSE	FALSE	TRUE	FALSE	FALSE	FALSE	FALSE
1898114	6	IVM-Treated	near2	8/22/2019	100	3	I	FALSE	FALSE	TRUE	FALSE	FALSE	FALSE	FALSE
1898114	6	IVM-Treated	near2	8/22/2019	101	1	P	TRUE	FALSE	FALSE	FALSE	FALSE	FALSE	FALSE
1898114	6	IVM-Treated	near2	8/22/2019	99	2	I	FALSE	FALSE	TRUE	FALSE	FALSE	FALSE	FALSE
1898114	6	IVM-Treated	near2	8/22/2019	100	2	P	TRUE	FALSE	FALSE	FALSE	FALSE	FALSE	FALSE
1898114	6	IVM-Treated	near2	8/22/2019	99	3	P	TRUE	FALSE	FALSE	FALSE	FALSE	FALSE	FALSE
1898114	6	IVM-Treated	near2	8/22/2019	100	7	I	FALSE	FALSE	TRUE	FALSE	FALSE	FALSE	FALSE
1898114	6	IVM-Treated	near2	8/22/2019	101	2	P	TRUE	FALSE	FALSE	FALSE	FALSE	FALSE	FALSE
1898119	6	IVM-Treated	near3	8/22/2019	77	1	B	FALSE	FALSE	FALSE	FALSE	FALSE	TRUE	FALSE
1898119	6	IVM-Treated	near3	8/22/2019	77	8	I	FALSE	FALSE	TRUE	FALSE	FALSE	FALSE	FALSE
1898119	6	IVM-Treated	near3	8/22/2019	77	2	I	FALSE	FALSE	TRUE	FALSE	FALSE	FALSE	FALSE
1898119	6	IVM-Treated	near3	8/22/2019	76	8	I	FALSE	FALSE	TRUE	FALSE	FALSE	FALSE	FALSE
1898119	6	IVM-Treated	near3	8/22/2019	77	3	I	FALSE	FALSE	TRUE	FALSE	FALSE	FALSE	FALSE
1898119	6	IVM-Treated	near3	8/22/2019	76	1	P	TRUE	FALSE	FALSE	FALSE	FALSE	FALSE	FALSE
1898119	6	IVM-Treated	near3	8/22/2019	76	3	I	FALSE	FALSE	TRUE	FALSE	FALSE	FALSE	FALSE
1898119	6	IVM-Treated	near3	8/22/2019	75	8	N	FALSE	TRUE	FALSE	FALSE	FALSE	FALSE	FALSE
1898119	6	IVM-Treated	near3	8/22/2019	77	10	P	TRUE	FALSE	FALSE	FALSE	FALSE	FALSE	FALSE
1898119	6	IVM-Treated	near3	8/22/2019	77	6	P	TRUE	FALSE	FALSE	FALSE	FALSE	FALSE	FALSE
1898119	6	IVM-Treated	near3	8/22/2019	75	5	I	FALSE	FALSE	TRUE	FALSE	FALSE	FALSE	FALSE
1898119	6	IVM-Treated	near3	8/22/2019	75	7	P	TRUE	FALSE	FALSE	FALSE	FALSE	FALSE	FALSE
1898119	6	IVM-Treated	near3	8/22/2019	75	1	N	FALSE	TRUE	FALSE	FALSE	FALSE	FALSE	FALSE
1898119	6	IVM-Treated	near3	8/22/2019	76	6	I	FALSE	FALSE	TRUE	FALSE	FALSE	FALSE	FALSE
1898119	6	IVM-Treated	near3	8/22/2019	75	3	P	TRUE	FALSE	FALSE	FALSE	FALSE	FALSE	FALSE
1898119	6	IVM-Treated	near3	8/22/2019	75	9	R/I	FALSE	FALSE	TRUE	FALSE	FALSE	FALSE	FALSE
1898119	6	IVM-Treated	near3	8/22/2019	76	5	P	TRUE	FALSE	FALSE	FALSE	FALSE	FALSE	FALSE
1898119	6	IVM-Treated	near3	8/22/2019	77	7	P/degrading egg?	TRUE	FALSE	FALSE	TRUE	FALSE	FALSE	FALSE
1898119	6	IVM-Treated	near3	8/22/2019	75	4	P	TRUE	FALSE	FALSE	FALSE	FALSE	FALSE	FALSE
1898119	6	IVM-Treated	near3	8/22/2019	75	6	P	TRUE	FALSE	FALSE	FALSE	FALSE	FALSE	FALSE
1898119	6	IVM-Treated	near3	8/22/2019	76	9	N	FALSE	TRUE	FALSE	FALSE	FALSE	FALSE	FALSE
1898119	6	IVM-Treated	near3	8/22/2019	77	4	I	FALSE	FALSE	TRUE	FALSE	FALSE	FALSE	FALSE
1898119	6	IVM-Treated	near3	8/22/2019	76	2	B	FALSE	FALSE	FALSE	FALSE	FALSE	TRUE	FALSE
1898119	6	IVM-Treated	near3	8/22/2019	76	4	I	FALSE	FALSE	TRUE	FALSE	FALSE	FALSE	FALSE
1898119	6	IVM-Treated	near3	8/22/2019	75	2	R/P	TRUE	FALSE	FALSE	FALSE	FALSE	FALSE	FALSE
1898119	6	IVM-Treated	near3	8/22/2019	76	7	N	FALSE	TRUE	FALSE	FALSE	FALSE	FALSE	FALSE
1898119	6	IVM-Treated	near3	8/22/2019	77	5	I	FALSE	FALSE	TRUE	FALSE	FALSE	FALSE	FALSE
1898119	6	IVM-Treated	near3	8/22/2019	75	10	I	FALSE	FALSE	TRUE	FALSE	FALSE	FALSE	FALSE
1898119	6	IVM-Treated	near3	8/22/2019	76	10	P	TRUE	FALSE	FALSE	FALSE	FALSE	FALSE	FALSE
1898119	6	IVM-Treated	near3	8/22/2019	77	9	N	FALSE	TRUE	FALSE	FALSE	FALSE	FALSE	FALSE
1898113	6	IVM-Treated	far1	8/22/2019	60	10	N	FALSE	TRUE	FALSE	FALSE	FALSE	FALSE	FALSE
1898113	6	IVM-Treated	far1	8/22/2019	60	6	N	FALSE	TRUE	FALSE	FALSE	FALSE	FALSE	FALSE
1898113	6	IVM-Treated	far1	8/22/2019	61	3	N	FALSE	TRUE	FALSE	FALSE	FALSE	FALSE	FALSE
1898113	6	IVM-Treated	far1	8/22/2019	62	6	P	TRUE	FALSE	FALSE	FALSE	FALSE	FALSE	FALSE
1898113	6	IVM-Treated	far1	8/22/2019	63	3	P	TRUE	FALSE	FALSE	FALSE	FALSE	FALSE	FALSE
1898113	6	IVM-Treated	far1	8/22/2019	60	3	I	FALSE	FALSE	TRUE	FALSE	FALSE	FALSE	FALSE
1898113	6	IVM-Treated	far1	8/22/2019	62	5	N	FALSE	TRUE	FALSE	FALSE	FALSE	FALSE	FALSE
1898113	6	IVM-Treated	far1	8/22/2019	62	3	R/N	FALSE	TRUE	FALSE	FALSE	FALSE	FALSE	FALSE
1898113	6	IVM-Treated	far1	8/22/2019	60	5	N	FALSE	TRUE	FALSE	FALSE	FALSE	FALSE	FALSE
1898113	6	IVM-Treated	far1	8/22/2019	61	8	R/N	FALSE	TRUE	FALSE	FALSE	FALSE	FALSE	FALSE
1898113	6	IVM-Treated	far1	8/22/2019	62	8	I	FALSE	FALSE	TRUE	FALSE	FALSE	FALSE	FALSE
1898113	6	IVM-Treated	far1	8/22/2019	63	2	N	FALSE	TRUE	FALSE	FALSE	FALSE	FALSE	FALSE
1898113	6	IVM-Treated	far1	8/22/2019	60	8	N	FALSE	TRUE	FALSE	FALSE	FALSE	FALSE	FALSE
1898113	6	IVM-Treated	far1	8/22/2019	63	1	B/R	FALSE	FALSE	FALSE	FALSE	FALSE	TRUE	FALSE
1898113	6	IVM-Treated	far1	8/22/2019	61	5	P	TRUE	FALSE	FALSE	FALSE	FALSE	FALSE	FALSE
1898113	6	IVM-Treated	far1	8/22/2019	63	4	N	FALSE	TRUE	FALSE	FALSE	FALSE	FALSE	FALSE
1898113	6	IVM-Treated	far1	8/22/2019	61	6	N	FALSE	TRUE	FALSE	FALSE	FALSE	FALSE	FALSE
1898113	6	IVM-Treated	far1	8/22/2019	60	2	N	FALSE	TRUE	FALSE	FALSE	FALSE	FALSE	FALSE
1898113	6	IVM-Treated	far1	8/22/2019	61	2	P	TRUE	FALSE	FALSE	FALSE	FALSE	FALSE	FALSE
1898113	6	IVM-Treated	far1	8/22/2019	62	2	N	FALSE	TRUE	FALSE	FALSE	FALSE	FALSE	FALSE
1898113	6	IVM-Treated	far1	8/22/2019	61	4	N	FALSE	TRUE	FALSE	FALSE	FALSE	FALSE	FALSE
1898113	6	IVM-Treated	far1	8/22/2019	62	1	I	FALSE	FALSE	TRUE	FALSE	FALSE	FALSE	FALSE
1898113	6	IVM-Treated	far1	8/22/2019	60	4	N	FALSE	TRUE	FALSE	FALSE	FALSE	FALSE	FALSE
1898113	6	IVM-Treated	far1	8/22/2019	62	4	N	FALSE	TRUE	FALSE	FALSE	FALSE	FALSE	FALSE
1898113	6	IVM-Treated	far1	8/22/2019	62	7	N	FALSE	TRUE	FALSE	FALSE	FALSE	FALSE	FALSE
1898113	6	IVM-Treated	far1	8/22/2019	60	9	P	TRUE	FALSE	FALSE	FALSE	FALSE	FALSE	FALSE
1898113	6	IVM-Treated	far1	8/22/2019	60	1	I	FALSE	FALSE	TRUE	FALSE	FALSE	FALSE	FALSE
1898113	6	IVM-Treated	far1	8/22/2019	61	1	I	FALSE	FALSE	TRUE	FALSE	FALSE	FALSE	FALSE
1898113	6	IVM-Treated	far1	8/22/2019	60	7	R/I	FALSE	FALSE	TRUE	FALSE	FALSE	FALSE	FALSE
1898113	6	IVM-Treated	far1	8/22/2019	61	7	I	FALSE	FALSE	TRUE	FALSE	FALSE	FALSE	FALSE
1898111	6	IVM-Treated	far2	8/22/2019	66	6	I	FALSE	FALSE	TRUE	FALSE	FALSE	FALSE	FALSE
1898111	6	IVM-Treated	far2	8/22/2019	65	3	P	TRUE	FALSE	FALSE	FALSE	FALSE	FALSE	FALSE
1898111	6	IVM-Treated	far2	8/22/2019	67	5	P	TRUE	FALSE	FALSE	FALSE	FALSE	FALSE	FALSE
1898111	6	IVM-Treated	far2	8/22/2019	67	6	N	FALSE	TRUE	FALSE	FALSE	FALSE	FALSE	FALSE
1898111	6	IVM-Treated	far2	8/22/2019	64	3	P	TRUE	FALSE	FALSE	FALSE	FALSE	FALSE	FALSE
1898111	6	IVM-Treated	far2	8/22/2019	67	2	P	TRUE	FALSE	FALSE	FALSE	FALSE	FALSE	FALSE
1898111	6	IVM-Treated	far2	8/22/2019	64	6	I	FALSE	FALSE	TRUE	FALSE	FALSE	FALSE	FALSE
1898111	6	IVM-Treated	far2	8/22/2019	65	8	P	TRUE	FALSE	FALSE	FALSE	FALSE	FALSE	FALSE
1898111	6	IVM-Treated	far2	8/22/2019	66	8	P	TRUE	FALSE	FALSE	FALSE	FALSE	FALSE	FALSE
1898111	6	IVM-Treated	far2	8/22/2019	66	5	P	TRUE	FALSE	FALSE	FALSE	FALSE	FALSE	FALSE
1898111	6	IVM-Treated	far2	8/22/2019	66	2	P/egg	TRUE	FALSE	FALSE	TRUE	FALSE	FALSE	FALSE
1898111	6	IVM-Treated	far2	8/22/2019	64	8	I	FALSE	FALSE	TRUE	FALSE	FALSE	FALSE	FALSE
1898111	6	IVM-Treated	far2	8/22/2019	65	6	I	FALSE	FALSE	TRUE	FALSE	FALSE	FALSE	FALSE
1898111	6	IVM-Treated	far2	8/22/2019	65	2	N	FALSE	TRUE	FALSE	FALSE	FALSE	FALSE	FALSE
1898111	6	IVM-Treated	far2	8/22/2019	67	1	P	TRUE	FALSE	FALSE	FALSE	FALSE	FALSE	FALSE
1898111	6	IVM-Treated	far2	8/22/2019	66	4	N	FALSE	TRUE	FALSE	FALSE	FALSE	FALSE	FALSE
1898111	6	IVM-Treated	far2	8/22/2019	67	4	I	FALSE	FALSE	TRUE	FALSE	FALSE	FALSE	FALSE
1898111	6	IVM-Treated	far2	8/22/2019	66	3	B	FALSE	FALSE	FALSE	FALSE	FALSE	TRUE	FALSE
1898111	6	IVM-Treated	far2	8/22/2019	65	5	I	FALSE	FALSE	TRUE	FALSE	FALSE	FALSE	FALSE
1898111	6	IVM-Treated	far2	8/22/2019	67	3	B	FALSE	FALSE	FALSE	FALSE	FALSE	TRUE	FALSE
1898111	6	IVM-Treated	far2	8/22/2019	64	4	I	FALSE	FALSE	TRUE	FALSE	FALSE	FALSE	FALSE
1898111	6	IVM-Treated	far2	8/22/2019	64	2	I	FALSE	FALSE	TRUE	FALSE	FALSE	FALSE	FALSE
1898111	6	IVM-Treated	far2	8/22/2019	65	7	P	TRUE	FALSE	FALSE	FALSE	FALSE	FALSE	FALSE
1898111	6	IVM-Treated	far2	8/22/2019	66	1	P	TRUE	FALSE	FALSE	FALSE	FALSE	FALSE	FALSE
1898111	6	IVM-Treated	far2	8/22/2019	64	5	B	FALSE	FALSE	FALSE	FALSE	FALSE	TRUE	FALSE
1898111	6	IVM-Treated	far2	8/22/2019	66	7	P	TRUE	FALSE	FALSE	FALSE	FALSE	FALSE	FALSE
1898111	6	IVM-Treated	far2	8/22/2019	64	7	N	FALSE	TRUE	FALSE	FALSE	FALSE	FALSE	FALSE
1898111	6	IVM-Treated	far2	8/22/2019	65	4	P	TRUE	FALSE	FALSE	FALSE	FALSE	FALSE	FALSE
1898111	6	IVM-Treated	far2	8/22/2019	64	1	I	FALSE	FALSE	TRUE	FALSE	FALSE	FALSE	FALSE
1898111	6	IVM-Treated	far2	8/22/2019	65	1	P	TRUE	FALSE	FALSE	FALSE	FALSE	FALSE	FALSE
1898112	6	IVM-Treated	far3	8/22/2019	71	3	P	TRUE	FALSE	FALSE	FALSE	FALSE	FALSE	FALSE
1898112	6	IVM-Treated	far3	8/22/2019	71	5	I	FALSE	FALSE	TRUE	FALSE	FALSE	FALSE	FALSE
1898112	6	IVM-Treated	far3	8/22/2019	72	5	P	TRUE	FALSE	FALSE	FALSE	FALSE	FALSE	FALSE
1898112	6	IVM-Treated	far3	8/22/2019	71	8	I	FALSE	FALSE	TRUE	FALSE	FALSE	FALSE	FALSE
1898112	6	IVM-Treated	far3	8/22/2019	73	8	I	FALSE	FALSE	TRUE	FALSE	FALSE	FALSE	FALSE
1898112	6	IVM-Treated	far3	8/22/2019	74	2	I	FALSE	FALSE	TRUE	FALSE	FALSE	FALSE	FALSE
1898112	6	IVM-Treated	far3	8/22/2019	72	3	I	FALSE	FALSE	TRUE	FALSE	FALSE	FALSE	FALSE
1898112	6	IVM-Treated	far3	8/22/2019	72	8	I	FALSE	FALSE	TRUE	FALSE	FALSE	FALSE	FALSE
1898112	6	IVM-Treated	far3	8/22/2019	74	1	R/P	TRUE	FALSE	FALSE	FALSE	FALSE	FALSE	FALSE
1898112	6	IVM-Treated	far3	8/22/2019	73	4	I	FALSE	FALSE	TRUE	FALSE	FALSE	FALSE	FALSE
1898112	6	IVM-Treated	far3	8/22/2019	74	4	P	TRUE	FALSE	FALSE	FALSE	FALSE	FALSE	FALSE
1898112	6	IVM-Treated	far3	8/22/2019	71	6	B	FALSE	FALSE	FALSE	FALSE	FALSE	TRUE	FALSE
1898112	6	IVM-Treated	far3	8/22/2019	74	5	P	TRUE	FALSE	FALSE	FALSE	FALSE	FALSE	FALSE
1898112	6	IVM-Treated	far3	8/22/2019	73	5	P	TRUE	FALSE	FALSE	FALSE	FALSE	FALSE	FALSE
1898112	6	IVM-Treated	far3	8/22/2019	73	6	B	FALSE	FALSE	FALSE	FALSE	FALSE	TRUE	FALSE
1898112	6	IVM-Treated	far3	8/22/2019	74	6	I	FALSE	FALSE	TRUE	FALSE	FALSE	FALSE	FALSE
1898112	6	IVM-Treated	far3	8/22/2019	73	3	N	FALSE	TRUE	FALSE	FALSE	FALSE	FALSE	FALSE
1898112	6	IVM-Treated	far3	8/22/2019	74	3	I	FALSE	FALSE	TRUE	FALSE	FALSE	FALSE	FALSE
1898112	6	IVM-Treated	far3	8/22/2019	71	4	P	TRUE	FALSE	FALSE	FALSE	FALSE	FALSE	FALSE
1898112	6	IVM-Treated	far3	8/22/2019	72	4	P	TRUE	FALSE	FALSE	FALSE	FALSE	FALSE	FALSE
1898112	6	IVM-Treated	far3	8/22/2019	73	1	I	FALSE	FALSE	TRUE	FALSE	FALSE	FALSE	FALSE
1898112	6	IVM-Treated	far3	8/22/2019	71	2	R/I	FALSE	FALSE	TRUE	FALSE	FALSE	FALSE	FALSE
1898112	6	IVM-Treated	far3	8/22/2019	72	2	P/egg	TRUE	FALSE	FALSE	TRUE	FALSE	FALSE	FALSE
1898112	6	IVM-Treated	far3	8/22/2019	73	2	P	TRUE	FALSE	FALSE	FALSE	FALSE	FALSE	FALSE
1898112	6	IVM-Treated	far3	8/22/2019	71	7	P	TRUE	FALSE	FALSE	FALSE	FALSE	FALSE	FALSE
1898112	6	IVM-Treated	far3	8/22/2019	71	1	I	FALSE	FALSE	TRUE	FALSE	FALSE	FALSE	FALSE
1898112	6	IVM-Treated	far3	8/22/2019	72	1	P	TRUE	FALSE	FALSE	FALSE	FALSE	FALSE	FALSE
1898112	6	IVM-Treated	far3	8/22/2019	73	7	P	TRUE	FALSE	FALSE	FALSE	FALSE	FALSE	FALSE
1898112	6	IVM-Treated	far3	8/22/2019	72	6	R/P	TRUE	FALSE	FALSE	FALSE	FALSE	FALSE	FALSE
1898112	6	IVM-Treated	far3	8/22/2019	72	7	I	FALSE	FALSE	TRUE	FALSE	FALSE	FALSE	FALSE
1902523	6	IVM-Treated	near1	8/29/2019	426	4	R/P	TRUE	FALSE	FALSE	FALSE	FALSE	FALSE	FALSE
1902523	6	IVM-Treated	near1	8/29/2019	427	5	R/P/eggs	TRUE	FALSE	FALSE	TRUE	FALSE	FALSE	FALSE
1902523	6	IVM-Treated	near1	8/29/2019	427	4	R/N	FALSE	TRUE	FALSE	FALSE	FALSE	FALSE	FALSE
1902523	6	IVM-Treated	near1	8/29/2019	427	6	R/M	FALSE	FALSE	FALSE	FALSE	FALSE	TRUE	FALSE
1902523	6	IVM-Treated	near1	8/29/2019	427	10	R/I	FALSE	FALSE	TRUE	FALSE	FALSE	FALSE	FALSE
1902523	6	IVM-Treated	near1	8/29/2019	426	10	R/N	FALSE	TRUE	FALSE	FALSE	FALSE	FALSE	FALSE
1902523	6	IVM-Treated	near1	8/29/2019	426	8	M	FALSE	FALSE	FALSE	FALSE	FALSE	TRUE	FALSE
1902523	6	IVM-Treated	near1	8/29/2019	426	9	R/M	FALSE	FALSE	FALSE	FALSE	FALSE	TRUE	FALSE
1902523	6	IVM-Treated	near1	8/29/2019	426	5	R/I	FALSE	FALSE	TRUE	FALSE	FALSE	FALSE	FALSE
1902523	6	IVM-Treated	near1	8/29/2019	426	1	M	FALSE	FALSE	FALSE	FALSE	FALSE	TRUE	FALSE
1902523	6	IVM-Treated	near1	8/29/2019	427	1	R/I	FALSE	FALSE	TRUE	FALSE	FALSE	FALSE	FALSE
1902523	6	IVM-Treated	near1	8/29/2019	427	3	R/I	FALSE	FALSE	TRUE	FALSE	FALSE	FALSE	FALSE
1902523	6	IVM-Treated	near1	8/29/2019	426	6	R/N	FALSE	TRUE	FALSE	FALSE	FALSE	FALSE	FALSE
1902523	6	IVM-Treated	near1	8/29/2019	427	7	R/N	FALSE	TRUE	FALSE	FALSE	FALSE	FALSE	FALSE
1902523	6	IVM-Treated	near1	8/29/2019	427	8	M/Ob	FALSE	FALSE	FALSE	FALSE	FALSE	TRUE	FALSE
1902523	6	IVM-Treated	near1	8/29/2019	426	7	R/I	FALSE	FALSE	TRUE	FALSE	FALSE	FALSE	FALSE
1902523	6	IVM-Treated	near1	8/29/2019	428	2	R/I	FALSE	FALSE	TRUE	FALSE	FALSE	FALSE	FALSE
1902523	6	IVM-Treated	near1	8/29/2019	427	9	R/N	FALSE	TRUE	FALSE	FALSE	FALSE	FALSE	FALSE
1902523	6	IVM-Treated	near1	8/29/2019	426	3	R/N	FALSE	TRUE	FALSE	FALSE	FALSE	FALSE	FALSE
1902523	6	IVM-Treated	near1	8/29/2019	428	1	R/N	FALSE	TRUE	FALSE	FALSE	FALSE	FALSE	FALSE
1902523	6	IVM-Treated	near1	8/29/2019	427	2	R/P	TRUE	FALSE	FALSE	FALSE	FALSE	FALSE	FALSE
1902523	6	IVM-Treated	near1	8/29/2019	426	2	M/eggs	FALSE	FALSE	FALSE	TRUE	FALSE	TRUE	FALSE
1902524	6	IVM-Treated	near3	8/29/2019	437	6	R/I	FALSE	FALSE	TRUE	FALSE	FALSE	FALSE	FALSE
1902524	6	IVM-Treated	near3	8/29/2019	436	6	R/N	FALSE	TRUE	FALSE	FALSE	FALSE	FALSE	FALSE
1902524	6	IVM-Treated	near3	8/29/2019	435	6	B	FALSE	FALSE	FALSE	FALSE	FALSE	TRUE	FALSE
1902524	6	IVM-Treated	near3	8/29/2019	436	9	R/I	FALSE	FALSE	TRUE	FALSE	FALSE	FALSE	FALSE
1902524	6	IVM-Treated	near3	8/29/2019	437	5	R/N	FALSE	TRUE	FALSE	FALSE	FALSE	FALSE	FALSE
1902524	6	IVM-Treated	near3	8/29/2019	436	2	R/P	TRUE	FALSE	FALSE	FALSE	FALSE	FALSE	FALSE
1902524	6	IVM-Treated	near3	8/29/2019	437	2	R/N	FALSE	TRUE	FALSE	FALSE	FALSE	FALSE	FALSE
1902524	6	IVM-Treated	near3	8/29/2019	435	4	R/I	FALSE	FALSE	TRUE	FALSE	FALSE	FALSE	FALSE
1902524	6	IVM-Treated	near3	8/29/2019	437	1	R/N	FALSE	TRUE	FALSE	FALSE	FALSE	FALSE	FALSE
1902524	6	IVM-Treated	near3	8/29/2019	436	10	R/I	FALSE	FALSE	TRUE	FALSE	FALSE	FALSE	FALSE
1902524	6	IVM-Treated	near3	8/29/2019	436	8	R/I	FALSE	FALSE	TRUE	FALSE	FALSE	FALSE	FALSE
1902524	6	IVM-Treated	near3	8/29/2019	435	7	R/N	FALSE	TRUE	FALSE	FALSE	FALSE	FALSE	FALSE
1902524	6	IVM-Treated	near3	8/29/2019	435	1	R/I	FALSE	FALSE	TRUE	FALSE	FALSE	FALSE	FALSE
1902524	6	IVM-Treated	near3	8/29/2019	436	1	B/M	FALSE	FALSE	FALSE	FALSE	FALSE	TRUE	FALSE
1902524	6	IVM-Treated	near3	8/29/2019	435	2	R/P	TRUE	FALSE	FALSE	FALSE	FALSE	FALSE	FALSE
1902524	6	IVM-Treated	near3	8/29/2019	435	5	R/I	FALSE	FALSE	TRUE	FALSE	FALSE	FALSE	FALSE
1902524	6	IVM-Treated	near3	8/29/2019	435	10	Ob	FALSE	FALSE	FALSE	FALSE	FALSE	TRUE	FALSE
1902524	6	IVM-Treated	near3	8/29/2019	436	3	R/I	FALSE	FALSE	TRUE	FALSE	FALSE	FALSE	FALSE
1902524	6	IVM-Treated	near3	8/29/2019	436	7	R/P	TRUE	FALSE	FALSE	FALSE	FALSE	FALSE	FALSE
1902524	6	IVM-Treated	near3	8/29/2019	436	5	R/I	FALSE	FALSE	TRUE	FALSE	FALSE	FALSE	FALSE
1902524	6	IVM-Treated	near3	8/29/2019	435	8	R/I	FALSE	FALSE	TRUE	FALSE	FALSE	FALSE	FALSE
1902524	6	IVM-Treated	near3	8/29/2019	436	4	R/N	FALSE	TRUE	FALSE	FALSE	FALSE	FALSE	FALSE
1902524	6	IVM-Treated	near3	8/29/2019	437	4	R/I	FALSE	FALSE	TRUE	FALSE	FALSE	FALSE	FALSE
1902524	6	IVM-Treated	near3	8/29/2019	435	9	R/I	FALSE	FALSE	TRUE	FALSE	FALSE	FALSE	FALSE
1902524	6	IVM-Treated	near3	8/29/2019	437	3	R/P	TRUE	FALSE	FALSE	FALSE	FALSE	FALSE	FALSE
1902524	6	IVM-Treated	near3	8/29/2019	435	3	R/P	TRUE	FALSE	FALSE	FALSE	FALSE	FALSE	FALSE
1902521	6	IVM-Treated	far1	8/29/2019	433	10	R/I	FALSE	FALSE	TRUE	FALSE	FALSE	FALSE	FALSE
1902521	6	IVM-Treated	far1	8/29/2019	433	2	R/P	TRUE	FALSE	FALSE	FALSE	FALSE	FALSE	FALSE
1902521	6	IVM-Treated	far1	8/29/2019	432	2	M	FALSE	FALSE	FALSE	FALSE	FALSE	TRUE	FALSE
1902521	6	IVM-Treated	far1	8/29/2019	433	4	R/N	FALSE	TRUE	FALSE	FALSE	FALSE	FALSE	FALSE
1902521	6	IVM-Treated	far1	8/29/2019	434	6	R/I	FALSE	FALSE	TRUE	FALSE	FALSE	FALSE	FALSE
1902521	6	IVM-Treated	far1	8/29/2019	433	6	Ob	FALSE	FALSE	FALSE	FALSE	FALSE	TRUE	FALSE
1902521	6	IVM-Treated	far1	8/29/2019	434	7	R/P	TRUE	FALSE	FALSE	FALSE	FALSE	FALSE	FALSE
1902521	6	IVM-Treated	far1	8/29/2019	434	2	R/P	TRUE	FALSE	FALSE	FALSE	FALSE	FALSE	FALSE
1902521	6	IVM-Treated	far1	8/29/2019	434	5	R/N	FALSE	TRUE	FALSE	FALSE	FALSE	FALSE	FALSE
1902521	6	IVM-Treated	far1	8/29/2019	433	7	Ob	FALSE	FALSE	FALSE	FALSE	FALSE	TRUE	FALSE
1902521	6	IVM-Treated	far1	8/29/2019	432	5	R/I	FALSE	FALSE	TRUE	FALSE	FALSE	FALSE	FALSE
1902521	6	IVM-Treated	far1	8/29/2019	434	10	R/I	FALSE	FALSE	TRUE	FALSE	FALSE	FALSE	FALSE
1902521	6	IVM-Treated	far1	8/29/2019	432	4	R/P	TRUE	FALSE	FALSE	FALSE	FALSE	FALSE	FALSE
1902521	6	IVM-Treated	far1	8/29/2019	434	9	R/I	FALSE	FALSE	TRUE	FALSE	FALSE	FALSE	FALSE
1902521	6	IVM-Treated	far1	8/29/2019	432	6	M	FALSE	FALSE	FALSE	FALSE	FALSE	TRUE	FALSE
1902521	6	IVM-Treated	far1	8/29/2019	434	1	R/N	FALSE	TRUE	FALSE	FALSE	FALSE	FALSE	FALSE
1902521	6	IVM-Treated	far1	8/29/2019	433	8	R/N	FALSE	TRUE	FALSE	FALSE	FALSE	FALSE	FALSE
1902521	6	IVM-Treated	far1	8/29/2019	434	8	N	FALSE	TRUE	FALSE	FALSE	FALSE	FALSE	FALSE
1902521	6	IVM-Treated	far1	8/29/2019	432	10	B	FALSE	FALSE	FALSE	FALSE	FALSE	TRUE	FALSE
1902521	6	IVM-Treated	far1	8/29/2019	432	7	R/I	FALSE	FALSE	TRUE	FALSE	FALSE	FALSE	FALSE
1902521	6	IVM-Treated	far1	8/29/2019	433	1	B	FALSE	FALSE	FALSE	FALSE	FALSE	TRUE	FALSE
1902521	6	IVM-Treated	far1	8/29/2019	433	5	R/P/eggs?	TRUE	FALSE	FALSE	TRUE	FALSE	FALSE	FALSE
1902521	6	IVM-Treated	far1	8/29/2019	432	9	R/N	FALSE	TRUE	FALSE	FALSE	FALSE	FALSE	FALSE
1902521	6	IVM-Treated	far1	8/29/2019	434	4	R/I	FALSE	FALSE	TRUE	FALSE	FALSE	FALSE	FALSE
1902521	6	IVM-Treated	far1	8/29/2019	432	1	R/I	FALSE	FALSE	TRUE	FALSE	FALSE	FALSE	FALSE
1902521	6	IVM-Treated	far1	8/29/2019	434	3	B	FALSE	FALSE	FALSE	FALSE	FALSE	TRUE	FALSE
1902521	6	IVM-Treated	far1	8/29/2019	432	8	M	FALSE	FALSE	FALSE	FALSE	FALSE	TRUE	FALSE
1902521	6	IVM-Treated	far1	8/29/2019	433	9	R/N	FALSE	TRUE	FALSE	FALSE	FALSE	FALSE	FALSE
1902521	6	IVM-Treated	far1	8/29/2019	432	3	R/P	TRUE	FALSE	FALSE	FALSE	FALSE	FALSE	FALSE
1902521	6	IVM-Treated	far1	8/29/2019	433	3	R/I	FALSE	FALSE	TRUE	FALSE	FALSE	FALSE	FALSE
1902525	6	IVM-Treated	far2	8/29/2019	423	9	R/N	FALSE	TRUE	FALSE	FALSE	FALSE	FALSE	FALSE
1902525	6	IVM-Treated	far2	8/29/2019	423	1	R/I	FALSE	FALSE	TRUE	FALSE	FALSE	FALSE	FALSE
1902525	6	IVM-Treated	far2	8/29/2019	424	1	R/P	TRUE	FALSE	FALSE	FALSE	FALSE	FALSE	FALSE
1902525	6	IVM-Treated	far2	8/29/2019	423	5	R/I	FALSE	FALSE	TRUE	FALSE	FALSE	FALSE	FALSE
1902525	6	IVM-Treated	far2	8/29/2019	424	5	Ob	FALSE	FALSE	FALSE	FALSE	FALSE	TRUE	FALSE
1902525	6	IVM-Treated	far2	8/29/2019	424	4	R/I	FALSE	FALSE	TRUE	FALSE	FALSE	FALSE	FALSE
1902525	6	IVM-Treated	far2	8/29/2019	423	3	Ob	FALSE	FALSE	FALSE	FALSE	FALSE	TRUE	FALSE
1902525	6	IVM-Treated	far2	8/29/2019	424	3	R/P	TRUE	FALSE	FALSE	FALSE	FALSE	FALSE	FALSE
1902525	6	IVM-Treated	far2	8/29/2019	423	4	R/I	FALSE	FALSE	TRUE	FALSE	FALSE	FALSE	FALSE
1902525	6	IVM-Treated	far2	8/29/2019	423	6	R/N	FALSE	TRUE	FALSE	FALSE	FALSE	FALSE	FALSE
1902525	6	IVM-Treated	far2	8/29/2019	423	8	R/N	FALSE	TRUE	FALSE	FALSE	FALSE	FALSE	FALSE
1902525	6	IVM-Treated	far2	8/29/2019	424	6	R/P	TRUE	FALSE	FALSE	FALSE	FALSE	FALSE	FALSE
1902525	6	IVM-Treated	far2	8/29/2019	424	9	R/N	FALSE	TRUE	FALSE	FALSE	FALSE	FALSE	FALSE
1902525	6	IVM-Treated	far2	8/29/2019	423	10	R/P	TRUE	FALSE	FALSE	FALSE	FALSE	FALSE	FALSE
1902525	6	IVM-Treated	far2	8/29/2019	425	1	R/N	FALSE	TRUE	FALSE	FALSE	FALSE	FALSE	FALSE
1902525	6	IVM-Treated	far2	8/29/2019	423	7	R/P	TRUE	FALSE	FALSE	FALSE	FALSE	FALSE	FALSE
1902525	6	IVM-Treated	far2	8/29/2019	425	2	R/N	FALSE	TRUE	FALSE	FALSE	FALSE	FALSE	FALSE
1902525	6	IVM-Treated	far2	8/29/2019	425	3	R/P	TRUE	FALSE	FALSE	FALSE	FALSE	FALSE	FALSE
1902525	6	IVM-Treated	far2	8/29/2019	424	8	I	FALSE	FALSE	TRUE	FALSE	FALSE	FALSE	FALSE
1902525	6	IVM-Treated	far2	8/29/2019	423	2	R/I	FALSE	FALSE	TRUE	FALSE	FALSE	FALSE	FALSE
1902525	6	IVM-Treated	far2	8/29/2019	424	2	R/P	TRUE	FALSE	FALSE	FALSE	FALSE	FALSE	FALSE
1902525	6	IVM-Treated	far2	8/29/2019	424	7	B	FALSE	FALSE	FALSE	FALSE	FALSE	TRUE	FALSE
1902525	6	IVM-Treated	far2	8/29/2019	424	10	R/P	TRUE	FALSE	FALSE	FALSE	FALSE	FALSE	FALSE
1902520	6	IVM-Treated	far3	8/29/2019	431	10	B	FALSE	FALSE	FALSE	FALSE	FALSE	TRUE	FALSE
1902520	6	IVM-Treated	far3	8/29/2019	430	10	Ob	FALSE	FALSE	FALSE	FALSE	FALSE	TRUE	FALSE
1902520	6	IVM-Treated	far3	8/29/2019	430	5	M	FALSE	FALSE	FALSE	FALSE	FALSE	TRUE	FALSE
1902520	6	IVM-Treated	far3	8/29/2019	429	4	M	FALSE	FALSE	FALSE	FALSE	FALSE	TRUE	FALSE
1902520	6	IVM-Treated	far3	8/29/2019	431	2	R/I	FALSE	FALSE	TRUE	FALSE	FALSE	FALSE	FALSE
1902520	6	IVM-Treated	far3	8/29/2019	431	7	R/P	TRUE	FALSE	FALSE	FALSE	FALSE	FALSE	FALSE
1902520	6	IVM-Treated	far3	8/29/2019	430	7	M	FALSE	FALSE	FALSE	FALSE	FALSE	TRUE	FALSE
1902520	6	IVM-Treated	far3	8/29/2019	430	2	R/I	FALSE	FALSE	TRUE	FALSE	FALSE	FALSE	FALSE
1902520	6	IVM-Treated	far3	8/29/2019	431	8	R/P	TRUE	FALSE	FALSE	FALSE	FALSE	FALSE	FALSE
1902520	6	IVM-Treated	far3	8/29/2019	431	9	P	TRUE	FALSE	FALSE	FALSE	FALSE	FALSE	FALSE
1902520	6	IVM-Treated	far3	8/29/2019	429	5	R/I/eggs	FALSE	FALSE	TRUE	TRUE	FALSE	FALSE	FALSE
1902520	6	IVM-Treated	far3	8/29/2019	430	8	Ot	FALSE	FALSE	FALSE	FALSE	FALSE	FALSE	TRUE
1902520	6	IVM-Treated	far3	8/29/2019	430	3	M	FALSE	FALSE	FALSE	FALSE	FALSE	TRUE	FALSE
1902520	6	IVM-Treated	far3	8/29/2019	430	4	Ob/eggs?	FALSE	FALSE	FALSE	TRUE	FALSE	TRUE	FALSE
1902520	6	IVM-Treated	far3	8/29/2019	430	9	R/N	FALSE	TRUE	FALSE	FALSE	FALSE	FALSE	FALSE
1902520	6	IVM-Treated	far3	8/29/2019	429	3	R/N	FALSE	TRUE	FALSE	FALSE	FALSE	FALSE	FALSE
1902520	6	IVM-Treated	far3	8/29/2019	431	6	Ob	FALSE	FALSE	FALSE	FALSE	FALSE	TRUE	FALSE
1902520	6	IVM-Treated	far3	8/29/2019	429	2	R/N	FALSE	TRUE	FALSE	FALSE	FALSE	FALSE	FALSE
1902520	6	IVM-Treated	far3	8/29/2019	429	10	I	FALSE	FALSE	TRUE	FALSE	FALSE	FALSE	FALSE
1902520	6	IVM-Treated	far3	8/29/2019	431	4	N	FALSE	TRUE	FALSE	FALSE	FALSE	FALSE	FALSE
1902520	6	IVM-Treated	far3	8/29/2019	429	7	R/I	FALSE	FALSE	TRUE	FALSE	FALSE	FALSE	FALSE
1902520	6	IVM-Treated	far3	8/29/2019	429	8	M	FALSE	FALSE	FALSE	FALSE	FALSE	TRUE	FALSE
1902520	6	IVM-Treated	far3	8/29/2019	431	5	R/P	TRUE	FALSE	FALSE	FALSE	FALSE	FALSE	FALSE
1902520	6	IVM-Treated	far3	8/29/2019	429	1	R/M	FALSE	FALSE	FALSE	FALSE	FALSE	TRUE	FALSE
1902520	6	IVM-Treated	far3	8/29/2019	429	6	M	FALSE	FALSE	FALSE	FALSE	FALSE	TRUE	FALSE
1902520	6	IVM-Treated	far3	8/29/2019	430	6	R/N	FALSE	TRUE	FALSE	FALSE	FALSE	FALSE	FALSE
1902520	6	IVM-Treated	far3	8/29/2019	431	1	R/N	FALSE	TRUE	FALSE	FALSE	FALSE	FALSE	FALSE
1902520	6	IVM-Treated	far3	8/29/2019	429	9	R/N	FALSE	TRUE	FALSE	FALSE	FALSE	FALSE	FALSE
1902520	6	IVM-Treated	far3	8/29/2019	430	1	M	FALSE	FALSE	FALSE	FALSE	FALSE	TRUE	FALSE
1902520	6	IVM-Treated	far3	8/29/2019	431	3	R/I	FALSE	FALSE	TRUE	FALSE	FALSE	FALSE	FALSE
1906538	6	IVM-Treated	near1	9/5/2019	389	5	R/I	FALSE	FALSE	TRUE	FALSE	FALSE	FALSE	FALSE
1906538	6	IVM-Treated	near1	9/5/2019	391	10	P	TRUE	FALSE	FALSE	FALSE	FALSE	FALSE	FALSE
1906538	6	IVM-Treated	near1	9/5/2019	389	10	I	FALSE	FALSE	TRUE	FALSE	FALSE	FALSE	FALSE
1906538	6	IVM-Treated	near1	9/5/2019	391	7	I	FALSE	FALSE	TRUE	FALSE	FALSE	FALSE	FALSE
1906538	6	IVM-Treated	near1	9/5/2019	390	10	P	TRUE	FALSE	FALSE	FALSE	FALSE	FALSE	FALSE
1906538	6	IVM-Treated	near1	9/5/2019	390	6	B	FALSE	FALSE	FALSE	FALSE	FALSE	TRUE	FALSE
1906538	6	IVM-Treated	near1	9/5/2019	391	6	P	TRUE	FALSE	FALSE	FALSE	FALSE	FALSE	FALSE
1906538	6	IVM-Treated	near1	9/5/2019	391	5	R/N	FALSE	TRUE	FALSE	FALSE	FALSE	FALSE	FALSE
1906538	6	IVM-Treated	near1	9/5/2019	390	8	P	TRUE	FALSE	FALSE	FALSE	FALSE	FALSE	FALSE
1906538	6	IVM-Treated	near1	9/5/2019	389	4	P	TRUE	FALSE	FALSE	FALSE	FALSE	FALSE	FALSE
1906538	6	IVM-Treated	near1	9/5/2019	389	6	I	FALSE	FALSE	TRUE	FALSE	FALSE	FALSE	FALSE
1906538	6	IVM-Treated	near1	9/5/2019	390	7	N	FALSE	TRUE	FALSE	FALSE	FALSE	FALSE	FALSE
1906538	6	IVM-Treated	near1	9/5/2019	391	9	N	FALSE	TRUE	FALSE	FALSE	FALSE	FALSE	FALSE
1906538	6	IVM-Treated	near1	9/5/2019	390	2	R/P	TRUE	FALSE	FALSE	FALSE	FALSE	FALSE	FALSE
1906538	6	IVM-Treated	near1	9/5/2019	391	2	R/P	TRUE	FALSE	FALSE	FALSE	FALSE	FALSE	FALSE
1906538	6	IVM-Treated	near1	9/5/2019	390	4	I	FALSE	FALSE	TRUE	FALSE	FALSE	FALSE	FALSE
1906538	6	IVM-Treated	near1	9/5/2019	389	8	R/I	FALSE	FALSE	TRUE	FALSE	FALSE	FALSE	FALSE
1906538	6	IVM-Treated	near1	9/5/2019	390	5	P/egg?	TRUE	FALSE	FALSE	TRUE	FALSE	FALSE	FALSE
1906538	6	IVM-Treated	near1	9/5/2019	391	4	R/N	FALSE	TRUE	FALSE	FALSE	FALSE	FALSE	FALSE
1906538	6	IVM-Treated	near1	9/5/2019	389	7	I	FALSE	FALSE	TRUE	FALSE	FALSE	FALSE	FALSE
1906538	6	IVM-Treated	near1	9/5/2019	389	9	P	TRUE	FALSE	FALSE	FALSE	FALSE	FALSE	FALSE
1906538	6	IVM-Treated	near1	9/5/2019	389	2	R/P	TRUE	FALSE	FALSE	FALSE	FALSE	FALSE	FALSE
1906538	6	IVM-Treated	near1	9/5/2019	391	3	P	TRUE	FALSE	FALSE	FALSE	FALSE	FALSE	FALSE
1906538	6	IVM-Treated	near1	9/5/2019	391	1	R/P	TRUE	FALSE	FALSE	FALSE	FALSE	FALSE	FALSE
1906538	6	IVM-Treated	near1	9/5/2019	390	1	R/I	FALSE	FALSE	TRUE	FALSE	FALSE	FALSE	FALSE
1906538	6	IVM-Treated	near1	9/5/2019	391	8	P	TRUE	FALSE	FALSE	FALSE	FALSE	FALSE	FALSE
1906538	6	IVM-Treated	near1	9/5/2019	390	9	P	TRUE	FALSE	FALSE	FALSE	FALSE	FALSE	FALSE
1906538	6	IVM-Treated	near1	9/5/2019	390	3	R/I	FALSE	FALSE	TRUE	FALSE	FALSE	FALSE	FALSE
1906538	6	IVM-Treated	near1	9/5/2019	389	1	P	TRUE	FALSE	FALSE	FALSE	FALSE	FALSE	FALSE
1906538	6	IVM-Treated	near1	9/5/2019	389	3	R/P/eggs	TRUE	FALSE	FALSE	TRUE	FALSE	FALSE	FALSE
1906540	6	IVM-Treated	near2	9/5/2019	387	9	R/I	FALSE	FALSE	TRUE	FALSE	FALSE	FALSE	FALSE
1906540	6	IVM-Treated	near2	9/5/2019	388	5	N	FALSE	TRUE	FALSE	FALSE	FALSE	FALSE	FALSE
1906540	6	IVM-Treated	near2	9/5/2019	387	6	I	FALSE	FALSE	TRUE	FALSE	FALSE	FALSE	FALSE
1906540	6	IVM-Treated	near2	9/5/2019	388	6	R/I	FALSE	FALSE	TRUE	FALSE	FALSE	FALSE	FALSE
1906540	6	IVM-Treated	near2	9/5/2019	387	5	R/I/eggs?	FALSE	FALSE	TRUE	TRUE	FALSE	FALSE	FALSE
1906540	6	IVM-Treated	near2	9/5/2019	388	2	N	FALSE	TRUE	FALSE	FALSE	FALSE	FALSE	FALSE
1906540	6	IVM-Treated	near2	9/5/2019	387	8	P	TRUE	FALSE	FALSE	FALSE	FALSE	FALSE	FALSE
1906540	6	IVM-Treated	near2	9/5/2019	387	2	R/I	FALSE	FALSE	TRUE	FALSE	FALSE	FALSE	FALSE
1906540	6	IVM-Treated	near2	9/5/2019	388	1	P	TRUE	FALSE	FALSE	FALSE	FALSE	FALSE	FALSE
1906540	6	IVM-Treated	near2	9/5/2019	387	10	I	FALSE	FALSE	TRUE	FALSE	FALSE	FALSE	FALSE
1906540	6	IVM-Treated	near2	9/5/2019	387	4	P	TRUE	FALSE	FALSE	FALSE	FALSE	FALSE	FALSE
1906540	6	IVM-Treated	near2	9/5/2019	388	3	P	TRUE	FALSE	FALSE	FALSE	FALSE	FALSE	FALSE
1906540	6	IVM-Treated	near2	9/5/2019	387	1	I	FALSE	FALSE	TRUE	FALSE	FALSE	FALSE	FALSE
1906540	6	IVM-Treated	near2	9/5/2019	387	7	P	TRUE	FALSE	FALSE	FALSE	FALSE	FALSE	FALSE
1906540	6	IVM-Treated	near2	9/5/2019	388	4	R/I	FALSE	FALSE	TRUE	FALSE	FALSE	FALSE	FALSE
1906540	6	IVM-Treated	near2	9/5/2019	387	3	P	TRUE	FALSE	FALSE	FALSE	FALSE	FALSE	FALSE
1906542	6	IVM-Treated	near3	9/5/2019	401	6	P	TRUE	FALSE	FALSE	FALSE	FALSE	FALSE	FALSE
1906542	6	IVM-Treated	near3	9/5/2019	403	10	P	TRUE	FALSE	FALSE	FALSE	FALSE	FALSE	FALSE
1906542	6	IVM-Treated	near3	9/5/2019	402	6	R/I	FALSE	FALSE	TRUE	FALSE	FALSE	FALSE	FALSE
1906542	6	IVM-Treated	near3	9/5/2019	401	2	R/P	TRUE	FALSE	FALSE	FALSE	FALSE	FALSE	FALSE
1906542	6	IVM-Treated	near3	9/5/2019	403	9	R/P	TRUE	FALSE	FALSE	FALSE	FALSE	FALSE	FALSE
1906542	6	IVM-Treated	near3	9/5/2019	402	9	R/N	FALSE	TRUE	FALSE	FALSE	FALSE	FALSE	FALSE
1906542	6	IVM-Treated	near3	9/5/2019	402	10	P/eggs?	TRUE	FALSE	FALSE	TRUE	FALSE	FALSE	FALSE
1906542	6	IVM-Treated	near3	9/5/2019	403	7	I	FALSE	FALSE	TRUE	FALSE	FALSE	FALSE	FALSE
1906542	6	IVM-Treated	near3	9/5/2019	401	5	R/P	TRUE	FALSE	FALSE	FALSE	FALSE	FALSE	FALSE
1906542	6	IVM-Treated	near3	9/5/2019	401	9	R/P	TRUE	FALSE	FALSE	FALSE	FALSE	FALSE	FALSE
1906542	6	IVM-Treated	near3	9/5/2019	401	10	P	TRUE	FALSE	FALSE	FALSE	FALSE	FALSE	FALSE
1906542	6	IVM-Treated	near3	9/5/2019	403	5	R/P	TRUE	FALSE	FALSE	FALSE	FALSE	FALSE	FALSE
1906542	6	IVM-Treated	near3	9/5/2019	402	1	M	FALSE	FALSE	FALSE	FALSE	FALSE	TRUE	FALSE
1906542	6	IVM-Treated	near3	9/5/2019	402	2	R/I	FALSE	FALSE	TRUE	FALSE	FALSE	FALSE	FALSE
1906542	6	IVM-Treated	near3	9/5/2019	403	6	I	FALSE	FALSE	TRUE	FALSE	FALSE	FALSE	FALSE
1906542	6	IVM-Treated	near3	9/5/2019	401	1	P	TRUE	FALSE	FALSE	FALSE	FALSE	FALSE	FALSE
1906542	6	IVM-Treated	near3	9/5/2019	402	8	R/N	FALSE	TRUE	FALSE	FALSE	FALSE	FALSE	FALSE
1906542	6	IVM-Treated	near3	9/5/2019	401	7	R/P	TRUE	FALSE	FALSE	FALSE	FALSE	FALSE	FALSE
1906542	6	IVM-Treated	near3	9/5/2019	401	3	R/P	TRUE	FALSE	FALSE	FALSE	FALSE	FALSE	FALSE
1906542	6	IVM-Treated	near3	9/5/2019	402	7	R/N	FALSE	TRUE	FALSE	FALSE	FALSE	FALSE	FALSE
1906542	6	IVM-Treated	near3	9/5/2019	402	4	R/P	TRUE	FALSE	FALSE	FALSE	FALSE	FALSE	FALSE
1906542	6	IVM-Treated	near3	9/5/2019	402	3	R/I	FALSE	FALSE	TRUE	FALSE	FALSE	FALSE	FALSE
1906542	6	IVM-Treated	near3	9/5/2019	403	2	R/P	TRUE	FALSE	FALSE	FALSE	FALSE	FALSE	FALSE
1906542	6	IVM-Treated	near3	9/5/2019	402	5	R/N	FALSE	TRUE	FALSE	FALSE	FALSE	FALSE	FALSE
1906542	6	IVM-Treated	near3	9/5/2019	401	8	R/P	TRUE	FALSE	FALSE	FALSE	FALSE	FALSE	FALSE
1906542	6	IVM-Treated	near3	9/5/2019	403	1	P/egg?	TRUE	FALSE	FALSE	TRUE	FALSE	FALSE	FALSE
1906542	6	IVM-Treated	near3	9/5/2019	403	4	R/I	FALSE	FALSE	TRUE	FALSE	FALSE	FALSE	FALSE
1906542	6	IVM-Treated	near3	9/5/2019	401	4	R/I	FALSE	FALSE	TRUE	FALSE	FALSE	FALSE	FALSE
1906542	6	IVM-Treated	near3	9/5/2019	403	3	R/I	FALSE	FALSE	TRUE	FALSE	FALSE	FALSE	FALSE
1906542	6	IVM-Treated	near3	9/5/2019	403	8	P	TRUE	FALSE	FALSE	FALSE	FALSE	FALSE	FALSE
1906535	6	IVM-Treated	far1	9/5/2019	307	1	R/P	TRUE	FALSE	FALSE	FALSE	FALSE	FALSE	FALSE
1906535	6	IVM-Treated	far1	9/5/2019	306	6	R/P	TRUE	FALSE	FALSE	FALSE	FALSE	FALSE	FALSE
1906535	6	IVM-Treated	far1	9/5/2019	306	5	R/I	FALSE	FALSE	TRUE	FALSE	FALSE	FALSE	FALSE
1906535	6	IVM-Treated	far1	9/5/2019	307	10	I	FALSE	FALSE	TRUE	FALSE	FALSE	FALSE	FALSE
1906535	6	IVM-Treated	far1	9/5/2019	308	3	R/N	FALSE	TRUE	FALSE	FALSE	FALSE	FALSE	FALSE
1906535	6	IVM-Treated	far1	9/5/2019	307	6	R/I	FALSE	FALSE	TRUE	FALSE	FALSE	FALSE	FALSE
1906535	6	IVM-Treated	far1	9/5/2019	308	1	P	TRUE	FALSE	FALSE	FALSE	FALSE	FALSE	FALSE
1906535	6	IVM-Treated	far1	9/5/2019	306	10	P	TRUE	FALSE	FALSE	FALSE	FALSE	FALSE	FALSE
1906535	6	IVM-Treated	far1	9/5/2019	307	3	P	TRUE	FALSE	FALSE	FALSE	FALSE	FALSE	FALSE
1906535	6	IVM-Treated	far1	9/5/2019	306	2	I	FALSE	FALSE	TRUE	FALSE	FALSE	FALSE	FALSE
1906535	6	IVM-Treated	far1	9/5/2019	308	2	I	FALSE	FALSE	TRUE	FALSE	FALSE	FALSE	FALSE
1906535	6	IVM-Treated	far1	9/5/2019	307	5	P	TRUE	FALSE	FALSE	FALSE	FALSE	FALSE	FALSE
1906535	6	IVM-Treated	far1	9/5/2019	308	5	R/I	FALSE	FALSE	TRUE	FALSE	FALSE	FALSE	FALSE
1906535	6	IVM-Treated	far1	9/5/2019	307	7	I	FALSE	FALSE	TRUE	FALSE	FALSE	FALSE	FALSE
1906535	6	IVM-Treated	far1	9/5/2019	307	2	P	TRUE	FALSE	FALSE	FALSE	FALSE	FALSE	FALSE
1906535	6	IVM-Treated	far1	9/5/2019	308	6	I	FALSE	FALSE	TRUE	FALSE	FALSE	FALSE	FALSE
1906535	6	IVM-Treated	far1	9/5/2019	306	3	P	TRUE	FALSE	FALSE	FALSE	FALSE	FALSE	FALSE
1906535	6	IVM-Treated	far1	9/5/2019	308	8	R/I	FALSE	FALSE	TRUE	FALSE	FALSE	FALSE	FALSE
1906535	6	IVM-Treated	far1	9/5/2019	308	7	R/N	FALSE	TRUE	FALSE	FALSE	FALSE	FALSE	FALSE
1906535	6	IVM-Treated	far1	9/5/2019	308	4	I	FALSE	FALSE	TRUE	FALSE	FALSE	FALSE	FALSE
1906535	6	IVM-Treated	far1	9/5/2019	308	9	I	FALSE	FALSE	TRUE	FALSE	FALSE	FALSE	FALSE
1906535	6	IVM-Treated	far1	9/5/2019	306	4	P	TRUE	FALSE	FALSE	FALSE	FALSE	FALSE	FALSE
1906535	6	IVM-Treated	far1	9/5/2019	306	1	R/P	TRUE	FALSE	FALSE	FALSE	FALSE	FALSE	FALSE
1906535	6	IVM-Treated	far1	9/5/2019	306	7	P	TRUE	FALSE	FALSE	FALSE	FALSE	FALSE	FALSE
1906535	6	IVM-Treated	far1	9/5/2019	307	9	I	FALSE	FALSE	TRUE	FALSE	FALSE	FALSE	FALSE
1906535	6	IVM-Treated	far1	9/5/2019	306	8	P	TRUE	FALSE	FALSE	FALSE	FALSE	FALSE	FALSE
1906535	6	IVM-Treated	far1	9/5/2019	307	8	R/I	FALSE	FALSE	TRUE	FALSE	FALSE	FALSE	FALSE
1906535	6	IVM-Treated	far1	9/5/2019	307	4	P	TRUE	FALSE	FALSE	FALSE	FALSE	FALSE	FALSE
1906535	6	IVM-Treated	far1	9/5/2019	306	9	I	FALSE	FALSE	TRUE	FALSE	FALSE	FALSE	FALSE
1906543	6	IVM-Treated	far2	9/5/2019	408	1	I	FALSE	FALSE	TRUE	FALSE	FALSE	FALSE	FALSE
1906543	6	IVM-Treated	far2	9/5/2019	406	6	R/N	FALSE	TRUE	FALSE	FALSE	FALSE	FALSE	FALSE
1906543	6	IVM-Treated	far2	9/5/2019	406	2	R/I	FALSE	FALSE	TRUE	FALSE	FALSE	FALSE	FALSE
1906543	6	IVM-Treated	far2	9/5/2019	408	6	R/I	FALSE	FALSE	TRUE	FALSE	FALSE	FALSE	FALSE
1906543	6	IVM-Treated	far2	9/5/2019	408	9	I	FALSE	FALSE	TRUE	FALSE	FALSE	FALSE	FALSE
1906543	6	IVM-Treated	far2	9/5/2019	408	5	R/N	FALSE	TRUE	FALSE	FALSE	FALSE	FALSE	FALSE
1906543	6	IVM-Treated	far2	9/5/2019	408	8	B	FALSE	FALSE	FALSE	FALSE	FALSE	TRUE	FALSE
1906543	6	IVM-Treated	far2	9/5/2019	406	9	P	TRUE	FALSE	FALSE	FALSE	FALSE	FALSE	FALSE
1906543	6	IVM-Treated	far2	9/5/2019	407	5	R/P	TRUE	FALSE	FALSE	FALSE	FALSE	FALSE	FALSE
1906543	6	IVM-Treated	far2	9/5/2019	407	1	R/I	FALSE	FALSE	TRUE	FALSE	FALSE	FALSE	FALSE
1906543	6	IVM-Treated	far2	9/5/2019	407	2	R/P	TRUE	FALSE	FALSE	FALSE	FALSE	FALSE	FALSE
1906543	6	IVM-Treated	far2	9/5/2019	408	3	P	TRUE	FALSE	FALSE	FALSE	FALSE	FALSE	FALSE
1906543	6	IVM-Treated	far2	9/5/2019	407	7	R/P	TRUE	FALSE	FALSE	FALSE	FALSE	FALSE	FALSE
1906543	6	IVM-Treated	far2	9/5/2019	407	9	I	FALSE	FALSE	TRUE	FALSE	FALSE	FALSE	FALSE
1906543	6	IVM-Treated	far2	9/5/2019	408	4	P	TRUE	FALSE	FALSE	FALSE	FALSE	FALSE	FALSE
1906543	6	IVM-Treated	far2	9/5/2019	408	2	R/P	TRUE	FALSE	FALSE	FALSE	FALSE	FALSE	FALSE
1906543	6	IVM-Treated	far2	9/5/2019	407	6	R/I	FALSE	FALSE	TRUE	FALSE	FALSE	FALSE	FALSE
1906543	6	IVM-Treated	far2	9/5/2019	406	5	R/I	FALSE	FALSE	TRUE	FALSE	FALSE	FALSE	FALSE
1906543	6	IVM-Treated	far2	9/5/2019	406	3	R/P	TRUE	FALSE	FALSE	FALSE	FALSE	FALSE	FALSE
1906543	6	IVM-Treated	far2	9/5/2019	407	3	R/P	TRUE	FALSE	FALSE	FALSE	FALSE	FALSE	FALSE
1906543	6	IVM-Treated	far2	9/5/2019	406	8	P	TRUE	FALSE	FALSE	FALSE	FALSE	FALSE	FALSE
1906543	6	IVM-Treated	far2	9/5/2019	406	1	R/P	TRUE	FALSE	FALSE	FALSE	FALSE	FALSE	FALSE
1906543	6	IVM-Treated	far2	9/5/2019	407	8	R/P	TRUE	FALSE	FALSE	FALSE	FALSE	FALSE	FALSE
1906543	6	IVM-Treated	far2	9/5/2019	408	7	R/I	FALSE	FALSE	TRUE	FALSE	FALSE	FALSE	FALSE
1906543	6	IVM-Treated	far2	9/5/2019	406	4	R/P	TRUE	FALSE	FALSE	FALSE	FALSE	FALSE	FALSE
1906543	6	IVM-Treated	far2	9/5/2019	407	10	R/I	FALSE	FALSE	TRUE	FALSE	FALSE	FALSE	FALSE
1906543	6	IVM-Treated	far2	9/5/2019	408	10	R/P	TRUE	FALSE	FALSE	FALSE	FALSE	FALSE	FALSE
1906543	6	IVM-Treated	far2	9/5/2019	407	4	R/P	TRUE	FALSE	FALSE	FALSE	FALSE	FALSE	FALSE
1906543	6	IVM-Treated	far2	9/5/2019	406	7	I	FALSE	FALSE	TRUE	FALSE	FALSE	FALSE	FALSE
1906543	6	IVM-Treated	far2	9/5/2019	406	10	I	FALSE	FALSE	TRUE	FALSE	FALSE	FALSE	FALSE
1906537	6	IVM-Treated	far3	9/5/2019	392	8	P	TRUE	FALSE	FALSE	FALSE	FALSE	FALSE	FALSE
1906537	6	IVM-Treated	far3	9/5/2019	393	10	I	FALSE	FALSE	TRUE	FALSE	FALSE	FALSE	FALSE
1906537	6	IVM-Treated	far3	9/5/2019	394	10	I	FALSE	FALSE	TRUE	FALSE	FALSE	FALSE	FALSE
1906537	6	IVM-Treated	far3	9/5/2019	393	9	P	TRUE	FALSE	FALSE	FALSE	FALSE	FALSE	FALSE
1906537	6	IVM-Treated	far3	9/5/2019	394	5	I	FALSE	FALSE	TRUE	FALSE	FALSE	FALSE	FALSE
1906537	6	IVM-Treated	far3	9/5/2019	392	10	N	FALSE	TRUE	FALSE	FALSE	FALSE	FALSE	FALSE
1906537	6	IVM-Treated	far3	9/5/2019	392	9	P	TRUE	FALSE	FALSE	FALSE	FALSE	FALSE	FALSE
1906537	6	IVM-Treated	far3	9/5/2019	394	8	N	FALSE	TRUE	FALSE	FALSE	FALSE	FALSE	FALSE
1906537	6	IVM-Treated	far3	9/5/2019	393	2	N	FALSE	TRUE	FALSE	FALSE	FALSE	FALSE	FALSE
1906537	6	IVM-Treated	far3	9/5/2019	393	7	P	TRUE	FALSE	FALSE	FALSE	FALSE	FALSE	FALSE
1906537	6	IVM-Treated	far3	9/5/2019	392	6	I	FALSE	FALSE	TRUE	FALSE	FALSE	FALSE	FALSE
1906537	6	IVM-Treated	far3	9/5/2019	394	7	I	FALSE	FALSE	TRUE	FALSE	FALSE	FALSE	FALSE
1906537	6	IVM-Treated	far3	9/5/2019	392	5	R/P	TRUE	FALSE	FALSE	FALSE	FALSE	FALSE	FALSE
1906537	6	IVM-Treated	far3	9/5/2019	394	9	Ob	FALSE	FALSE	FALSE	FALSE	FALSE	TRUE	FALSE
1906537	6	IVM-Treated	far3	9/5/2019	393	6	I	FALSE	FALSE	TRUE	FALSE	FALSE	FALSE	FALSE
1906537	6	IVM-Treated	far3	9/5/2019	394	6	N	FALSE	TRUE	FALSE	FALSE	FALSE	FALSE	FALSE
1906537	6	IVM-Treated	far3	9/5/2019	394	4	R/I	FALSE	FALSE	TRUE	FALSE	FALSE	FALSE	FALSE
1906537	6	IVM-Treated	far3	9/5/2019	394	3	R/P	TRUE	FALSE	FALSE	FALSE	FALSE	FALSE	FALSE
1906537	6	IVM-Treated	far3	9/5/2019	394	2	R/I	FALSE	FALSE	TRUE	FALSE	FALSE	FALSE	FALSE
1906537	6	IVM-Treated	far3	9/5/2019	392	3	I/egg?	FALSE	FALSE	TRUE	TRUE	FALSE	FALSE	FALSE
1906537	6	IVM-Treated	far3	9/5/2019	392	2	R/N	FALSE	TRUE	FALSE	FALSE	FALSE	FALSE	FALSE
1906537	6	IVM-Treated	far3	9/5/2019	392	4	R/N	FALSE	TRUE	FALSE	FALSE	FALSE	FALSE	FALSE
1906537	6	IVM-Treated	far3	9/5/2019	393	5	P	TRUE	FALSE	FALSE	FALSE	FALSE	FALSE	FALSE
1906537	6	IVM-Treated	far3	9/5/2019	393	8	I	FALSE	FALSE	TRUE	FALSE	FALSE	FALSE	FALSE
1906537	6	IVM-Treated	far3	9/5/2019	392	7	P	TRUE	FALSE	FALSE	FALSE	FALSE	FALSE	FALSE
1906537	6	IVM-Treated	far3	9/5/2019	393	3	P	TRUE	FALSE	FALSE	FALSE	FALSE	FALSE	FALSE
1906537	6	IVM-Treated	far3	9/5/2019	393	1	P	TRUE	FALSE	FALSE	FALSE	FALSE	FALSE	FALSE
1906537	6	IVM-Treated	far3	9/5/2019	394	1	R/N	FALSE	TRUE	FALSE	FALSE	FALSE	FALSE	FALSE
1906537	6	IVM-Treated	far3	9/5/2019	393	4	I	FALSE	FALSE	TRUE	FALSE	FALSE	FALSE	FALSE
1906537	6	IVM-Treated	far3	9/5/2019	392	1	I	FALSE	FALSE	TRUE	FALSE	FALSE	FALSE	FALSE
1911026	6	IVM-Treated	near1	9/12/2019	278	5	I	FALSE	FALSE	TRUE	FALSE	FALSE	FALSE	FALSE
1911026	6	IVM-Treated	near1	9/12/2019	280	8	I	FALSE	FALSE	TRUE	FALSE	FALSE	FALSE	FALSE
1911026	6	IVM-Treated	near1	9/12/2019	278	3	P	TRUE	FALSE	FALSE	FALSE	FALSE	FALSE	FALSE
1911026	6	IVM-Treated	near1	9/12/2019	280	10	P	TRUE	FALSE	FALSE	FALSE	FALSE	FALSE	FALSE
1911026	6	IVM-Treated	near1	9/12/2019	280	3	N	FALSE	TRUE	FALSE	FALSE	FALSE	FALSE	FALSE
1911026	6	IVM-Treated	near1	9/12/2019	279	2	I	FALSE	FALSE	TRUE	FALSE	FALSE	FALSE	FALSE
1911026	6	IVM-Treated	near1	9/12/2019	278	1	P	TRUE	FALSE	FALSE	FALSE	FALSE	FALSE	FALSE
1911026	6	IVM-Treated	near1	9/12/2019	279	3	I	FALSE	FALSE	TRUE	FALSE	FALSE	FALSE	FALSE
1911026	6	IVM-Treated	near1	9/12/2019	279	5	N	FALSE	TRUE	FALSE	FALSE	FALSE	FALSE	FALSE
1911026	6	IVM-Treated	near1	9/12/2019	280	7	P	TRUE	FALSE	FALSE	FALSE	FALSE	FALSE	FALSE
1911026	6	IVM-Treated	near1	9/12/2019	279	8	P	TRUE	FALSE	FALSE	FALSE	FALSE	FALSE	FALSE
1911026	6	IVM-Treated	near1	9/12/2019	280	1	N	FALSE	TRUE	FALSE	FALSE	FALSE	FALSE	FALSE
1911026	6	IVM-Treated	near1	9/12/2019	278	8	I	FALSE	FALSE	TRUE	FALSE	FALSE	FALSE	FALSE
1911026	6	IVM-Treated	near1	9/12/2019	280	2	R/I	FALSE	FALSE	TRUE	FALSE	FALSE	FALSE	FALSE
1911026	6	IVM-Treated	near1	9/12/2019	278	6	I	FALSE	FALSE	TRUE	FALSE	FALSE	FALSE	FALSE
1911026	6	IVM-Treated	near1	9/12/2019	279	6	P/egg?	TRUE	FALSE	FALSE	TRUE	FALSE	FALSE	FALSE
1911026	6	IVM-Treated	near1	9/12/2019	280	6	P	TRUE	FALSE	FALSE	FALSE	FALSE	FALSE	FALSE
1911026	6	IVM-Treated	near1	9/12/2019	279	9	P	TRUE	FALSE	FALSE	FALSE	FALSE	FALSE	FALSE
1911026	6	IVM-Treated	near1	9/12/2019	278	4	P	TRUE	FALSE	FALSE	FALSE	FALSE	FALSE	FALSE
1911026	6	IVM-Treated	near1	9/12/2019	279	4	R/I	FALSE	FALSE	TRUE	FALSE	FALSE	FALSE	FALSE
1911026	6	IVM-Treated	near1	9/12/2019	279	1	I	FALSE	FALSE	TRUE	FALSE	FALSE	FALSE	FALSE
1911026	6	IVM-Treated	near1	9/12/2019	278	10	I	FALSE	FALSE	TRUE	FALSE	FALSE	FALSE	FALSE
1911026	6	IVM-Treated	near1	9/12/2019	280	9	I/egg?	FALSE	FALSE	TRUE	TRUE	FALSE	FALSE	FALSE
1911026	6	IVM-Treated	near1	9/12/2019	278	7	P	TRUE	FALSE	FALSE	FALSE	FALSE	FALSE	FALSE
1911026	6	IVM-Treated	near1	9/12/2019	278	2	P	TRUE	FALSE	FALSE	FALSE	FALSE	FALSE	FALSE
1911026	6	IVM-Treated	near1	9/12/2019	280	4	I	FALSE	FALSE	TRUE	FALSE	FALSE	FALSE	FALSE
1911026	6	IVM-Treated	near1	9/12/2019	279	10	P	TRUE	FALSE	FALSE	FALSE	FALSE	FALSE	FALSE
1911026	6	IVM-Treated	near1	9/12/2019	279	7	P	TRUE	FALSE	FALSE	FALSE	FALSE	FALSE	FALSE
1911026	6	IVM-Treated	near1	9/12/2019	278	9	I	FALSE	FALSE	TRUE	FALSE	FALSE	FALSE	FALSE
1911026	6	IVM-Treated	near1	9/12/2019	280	5	I	FALSE	FALSE	TRUE	FALSE	FALSE	FALSE	FALSE
1911020	6	IVM-Treated	near2	9/12/2019	288	5	P	TRUE	FALSE	FALSE	FALSE	FALSE	FALSE	FALSE
1911020	6	IVM-Treated	near2	9/12/2019	289	3	P/egg?	TRUE	FALSE	FALSE	TRUE	FALSE	FALSE	FALSE
1911020	6	IVM-Treated	near2	9/12/2019	289	7	N	FALSE	TRUE	FALSE	FALSE	FALSE	FALSE	FALSE
1911020	6	IVM-Treated	near2	9/12/2019	288	6	P	TRUE	FALSE	FALSE	FALSE	FALSE	FALSE	FALSE
1911020	6	IVM-Treated	near2	9/12/2019	290	3	N	FALSE	TRUE	FALSE	FALSE	FALSE	FALSE	FALSE
1911020	6	IVM-Treated	near2	9/12/2019	288	7	I	FALSE	FALSE	TRUE	FALSE	FALSE	FALSE	FALSE
1911020	6	IVM-Treated	near2	9/12/2019	288	2	P	TRUE	FALSE	FALSE	FALSE	FALSE	FALSE	FALSE
1911020	6	IVM-Treated	near2	9/12/2019	289	6	I	FALSE	FALSE	TRUE	FALSE	FALSE	FALSE	FALSE
1911020	6	IVM-Treated	near2	9/12/2019	288	8	P	TRUE	FALSE	FALSE	FALSE	FALSE	FALSE	FALSE
1911020	6	IVM-Treated	near2	9/12/2019	289	5	P	TRUE	FALSE	FALSE	FALSE	FALSE	FALSE	FALSE
1911020	6	IVM-Treated	near2	9/12/2019	288	3	P/egg?	TRUE	FALSE	FALSE	TRUE	FALSE	FALSE	FALSE
1911020	6	IVM-Treated	near2	9/12/2019	290	1	I	FALSE	FALSE	TRUE	FALSE	FALSE	FALSE	FALSE
1911020	6	IVM-Treated	near2	9/12/2019	289	9	P	TRUE	FALSE	FALSE	FALSE	FALSE	FALSE	FALSE
1911020	6	IVM-Treated	near2	9/12/2019	288	10	I/eggs?	FALSE	FALSE	TRUE	TRUE	FALSE	FALSE	FALSE
1911020	6	IVM-Treated	near2	9/12/2019	290	5	P	TRUE	FALSE	FALSE	FALSE	FALSE	FALSE	FALSE
1911020	6	IVM-Treated	near2	9/12/2019	289	8	P	TRUE	FALSE	FALSE	FALSE	FALSE	FALSE	FALSE
1911020	6	IVM-Treated	near2	9/12/2019	288	9	P	TRUE	FALSE	FALSE	FALSE	FALSE	FALSE	FALSE
1911020	6	IVM-Treated	near2	9/12/2019	290	4	I	FALSE	FALSE	TRUE	FALSE	FALSE	FALSE	FALSE
1911020	6	IVM-Treated	near2	9/12/2019	289	10	P	TRUE	FALSE	FALSE	FALSE	FALSE	FALSE	FALSE
1911020	6	IVM-Treated	near2	9/12/2019	289	1	P/eggs?	TRUE	FALSE	FALSE	TRUE	FALSE	FALSE	FALSE
1911020	6	IVM-Treated	near2	9/12/2019	288	1	N	FALSE	TRUE	FALSE	FALSE	FALSE	FALSE	FALSE
1911020	6	IVM-Treated	near2	9/12/2019	290	2	P	TRUE	FALSE	FALSE	FALSE	FALSE	FALSE	FALSE
1911020	6	IVM-Treated	near2	9/12/2019	289	4	P	TRUE	FALSE	FALSE	FALSE	FALSE	FALSE	FALSE
1911020	6	IVM-Treated	near2	9/12/2019	289	2	P	TRUE	FALSE	FALSE	FALSE	FALSE	FALSE	FALSE
1911020	6	IVM-Treated	near2	9/12/2019	288	4	I	FALSE	FALSE	TRUE	FALSE	FALSE	FALSE	FALSE
1911021	6	IVM-Treated	near3	9/12/2019	291	5	P	TRUE	FALSE	FALSE	FALSE	FALSE	FALSE	FALSE
1911021	6	IVM-Treated	near3	9/12/2019	293	4	I	FALSE	FALSE	TRUE	FALSE	FALSE	FALSE	FALSE
1911021	6	IVM-Treated	near3	9/12/2019	291	3	P	TRUE	FALSE	FALSE	FALSE	FALSE	FALSE	FALSE
1911021	6	IVM-Treated	near3	9/12/2019	293	5	N	FALSE	TRUE	FALSE	FALSE	FALSE	FALSE	FALSE
1911021	6	IVM-Treated	near3	9/12/2019	291	1	R/N	FALSE	TRUE	FALSE	FALSE	FALSE	FALSE	FALSE
1911021	6	IVM-Treated	near3	9/12/2019	291	7	I	FALSE	FALSE	TRUE	FALSE	FALSE	FALSE	FALSE
1911021	6	IVM-Treated	near3	9/12/2019	292	6	P	TRUE	FALSE	FALSE	FALSE	FALSE	FALSE	FALSE
1911021	6	IVM-Treated	near3	9/12/2019	292	3	P	TRUE	FALSE	FALSE	FALSE	FALSE	FALSE	FALSE
1911021	6	IVM-Treated	near3	9/12/2019	292	5	P	TRUE	FALSE	FALSE	FALSE	FALSE	FALSE	FALSE
1911021	6	IVM-Treated	near3	9/12/2019	292	2	B	FALSE	FALSE	FALSE	FALSE	FALSE	TRUE	FALSE
1911021	6	IVM-Treated	near3	9/12/2019	292	4	P	TRUE	FALSE	FALSE	FALSE	FALSE	FALSE	FALSE
1911021	6	IVM-Treated	near3	9/12/2019	291	10	I	FALSE	FALSE	TRUE	FALSE	FALSE	FALSE	FALSE
1911021	6	IVM-Treated	near3	9/12/2019	291	8	I	FALSE	FALSE	TRUE	FALSE	FALSE	FALSE	FALSE
1911021	6	IVM-Treated	near3	9/12/2019	293	9	I	FALSE	FALSE	TRUE	FALSE	FALSE	FALSE	FALSE
1911021	6	IVM-Treated	near3	9/12/2019	291	6	N	FALSE	TRUE	FALSE	FALSE	FALSE	FALSE	FALSE
1911021	6	IVM-Treated	near3	9/12/2019	292	1	P	TRUE	FALSE	FALSE	FALSE	FALSE	FALSE	FALSE
1911021	6	IVM-Treated	near3	9/12/2019	293	1	N	FALSE	TRUE	FALSE	FALSE	FALSE	FALSE	FALSE
1911021	6	IVM-Treated	near3	9/12/2019	293	2	P	TRUE	FALSE	FALSE	FALSE	FALSE	FALSE	FALSE
1911021	6	IVM-Treated	near3	9/12/2019	291	4	I	FALSE	FALSE	TRUE	FALSE	FALSE	FALSE	FALSE
1911021	6	IVM-Treated	near3	9/12/2019	293	3	R/I	FALSE	FALSE	TRUE	FALSE	FALSE	FALSE	FALSE
1911021	6	IVM-Treated	near3	9/12/2019	293	6	I	FALSE	FALSE	TRUE	FALSE	FALSE	FALSE	FALSE
1911021	6	IVM-Treated	near3	9/12/2019	292	9	P	TRUE	FALSE	FALSE	FALSE	FALSE	FALSE	FALSE
1911021	6	IVM-Treated	near3	9/12/2019	291	2	P	TRUE	FALSE	FALSE	FALSE	FALSE	FALSE	FALSE
1911021	6	IVM-Treated	near3	9/12/2019	293	7	P	TRUE	FALSE	FALSE	FALSE	FALSE	FALSE	FALSE
1911021	6	IVM-Treated	near3	9/12/2019	291	9	I	FALSE	FALSE	TRUE	FALSE	FALSE	FALSE	FALSE
1911021	6	IVM-Treated	near3	9/12/2019	292	8	P	TRUE	FALSE	FALSE	FALSE	FALSE	FALSE	FALSE
1911021	6	IVM-Treated	near3	9/12/2019	293	10	P	TRUE	FALSE	FALSE	FALSE	FALSE	FALSE	FALSE
1911021	6	IVM-Treated	near3	9/12/2019	293	8	P	TRUE	FALSE	FALSE	FALSE	FALSE	FALSE	FALSE
1911021	6	IVM-Treated	near3	9/12/2019	292	7	N	FALSE	TRUE	FALSE	FALSE	FALSE	FALSE	FALSE
1911021	6	IVM-Treated	near3	9/12/2019	292	10	I	FALSE	FALSE	TRUE	FALSE	FALSE	FALSE	FALSE
1911023	6	IVM-Treated	far1	9/12/2019	276	8	P/egg?	TRUE	FALSE	FALSE	TRUE	FALSE	FALSE	FALSE
1911023	6	IVM-Treated	far1	9/12/2019	277	8	P	TRUE	FALSE	FALSE	FALSE	FALSE	FALSE	FALSE
1911023	6	IVM-Treated	far1	9/12/2019	277	7	I	FALSE	FALSE	TRUE	FALSE	FALSE	FALSE	FALSE
1911023	6	IVM-Treated	far1	9/12/2019	275	5	P	TRUE	FALSE	FALSE	FALSE	FALSE	FALSE	FALSE
1911023	6	IVM-Treated	far1	9/12/2019	277	1	P	TRUE	FALSE	FALSE	FALSE	FALSE	FALSE	FALSE
1911023	6	IVM-Treated	far1	9/12/2019	276	10	R/I	FALSE	FALSE	TRUE	FALSE	FALSE	FALSE	FALSE
1911023	6	IVM-Treated	far1	9/12/2019	277	2	R/I	FALSE	FALSE	TRUE	FALSE	FALSE	FALSE	FALSE
1911023	6	IVM-Treated	far1	9/12/2019	275	2	I	FALSE	FALSE	TRUE	FALSE	FALSE	FALSE	FALSE
1911023	6	IVM-Treated	far1	9/12/2019	276	1	P	TRUE	FALSE	FALSE	FALSE	FALSE	FALSE	FALSE
1911023	6	IVM-Treated	far1	9/12/2019	275	7	R/P	TRUE	FALSE	FALSE	FALSE	FALSE	FALSE	FALSE
1911023	6	IVM-Treated	far1	9/12/2019	276	2	I	FALSE	FALSE	TRUE	FALSE	FALSE	FALSE	FALSE
1911023	6	IVM-Treated	far1	9/12/2019	275	1	P	TRUE	FALSE	FALSE	FALSE	FALSE	FALSE	FALSE
1911023	6	IVM-Treated	far1	9/12/2019	275	10	R/I	FALSE	FALSE	TRUE	FALSE	FALSE	FALSE	FALSE
1911023	6	IVM-Treated	far1	9/12/2019	276	5	P	TRUE	FALSE	FALSE	FALSE	FALSE	FALSE	FALSE
1911023	6	IVM-Treated	far1	9/12/2019	277	5	I/Eggs	FALSE	FALSE	TRUE	TRUE	FALSE	FALSE	FALSE
1911023	6	IVM-Treated	far1	9/12/2019	276	7	I	FALSE	FALSE	TRUE	FALSE	FALSE	FALSE	FALSE
1911023	6	IVM-Treated	far1	9/12/2019	275	3	I	FALSE	FALSE	TRUE	FALSE	FALSE	FALSE	FALSE
1911023	6	IVM-Treated	far1	9/12/2019	275	8	P	TRUE	FALSE	FALSE	FALSE	FALSE	FALSE	FALSE
1911023	6	IVM-Treated	far1	9/12/2019	276	6	P	TRUE	FALSE	FALSE	FALSE	FALSE	FALSE	FALSE
1911023	6	IVM-Treated	far1	9/12/2019	275	4	I	FALSE	FALSE	TRUE	FALSE	FALSE	FALSE	FALSE
1911023	6	IVM-Treated	far1	9/12/2019	276	4	N	FALSE	TRUE	FALSE	FALSE	FALSE	FALSE	FALSE
1911023	6	IVM-Treated	far1	9/12/2019	277	4	R/I	FALSE	FALSE	TRUE	FALSE	FALSE	FALSE	FALSE
1911023	6	IVM-Treated	far1	9/12/2019	276	9	P/eggs	TRUE	FALSE	FALSE	TRUE	FALSE	FALSE	FALSE
1911023	6	IVM-Treated	far1	9/12/2019	277	9	P	TRUE	FALSE	FALSE	FALSE	FALSE	FALSE	FALSE
1911023	6	IVM-Treated	far1	9/12/2019	277	10	I	FALSE	FALSE	TRUE	FALSE	FALSE	FALSE	FALSE
1911023	6	IVM-Treated	far1	9/12/2019	275	6	P	TRUE	FALSE	FALSE	FALSE	FALSE	FALSE	FALSE
1911023	6	IVM-Treated	far1	9/12/2019	276	3	P	TRUE	FALSE	FALSE	FALSE	FALSE	FALSE	FALSE
1911023	6	IVM-Treated	far1	9/12/2019	277	3	P	TRUE	FALSE	FALSE	FALSE	FALSE	FALSE	FALSE
1911023	6	IVM-Treated	far1	9/12/2019	277	6	I	FALSE	FALSE	TRUE	FALSE	FALSE	FALSE	FALSE
1911023	6	IVM-Treated	far1	9/12/2019	275	9	P	TRUE	FALSE	FALSE	FALSE	FALSE	FALSE	FALSE
1911025	6	IVM-Treated	far2	9/12/2019	270	2	P	TRUE	FALSE	FALSE	FALSE	FALSE	FALSE	FALSE
1911025	6	IVM-Treated	far2	9/12/2019	269	8	P	TRUE	FALSE	FALSE	FALSE	FALSE	FALSE	FALSE
1911025	6	IVM-Treated	far2	9/12/2019	271	8	P	TRUE	FALSE	FALSE	FALSE	FALSE	FALSE	FALSE
1911025	6	IVM-Treated	far2	9/12/2019	271	2	M	FALSE	FALSE	FALSE	FALSE	FALSE	TRUE	FALSE
1911025	6	IVM-Treated	far2	9/12/2019	269	2	P	TRUE	FALSE	FALSE	FALSE	FALSE	FALSE	FALSE
1911025	6	IVM-Treated	far2	9/12/2019	270	6	P	TRUE	FALSE	FALSE	FALSE	FALSE	FALSE	FALSE
1911025	6	IVM-Treated	far2	9/12/2019	271	10	I	FALSE	FALSE	TRUE	FALSE	FALSE	FALSE	FALSE
1911025	6	IVM-Treated	far2	9/12/2019	270	8	P	TRUE	FALSE	FALSE	FALSE	FALSE	FALSE	FALSE
1911025	6	IVM-Treated	far2	9/12/2019	269	3	P	TRUE	FALSE	FALSE	FALSE	FALSE	FALSE	FALSE
1911025	6	IVM-Treated	far2	9/12/2019	269	1	P	TRUE	FALSE	FALSE	FALSE	FALSE	FALSE	FALSE
1911025	6	IVM-Treated	far2	9/12/2019	270	10	P	TRUE	FALSE	FALSE	FALSE	FALSE	FALSE	FALSE
1911025	6	IVM-Treated	far2	9/12/2019	271	7	P	TRUE	FALSE	FALSE	FALSE	FALSE	FALSE	FALSE
1911025	6	IVM-Treated	far2	9/12/2019	271	6	I	FALSE	FALSE	TRUE	FALSE	FALSE	FALSE	FALSE
1911025	6	IVM-Treated	far2	9/12/2019	269	6	I	FALSE	FALSE	TRUE	FALSE	FALSE	FALSE	FALSE
1911025	6	IVM-Treated	far2	9/12/2019	270	3	R/I	FALSE	FALSE	TRUE	FALSE	FALSE	FALSE	FALSE
1911025	6	IVM-Treated	far2	9/12/2019	271	3	P	TRUE	FALSE	FALSE	FALSE	FALSE	FALSE	FALSE
1911025	6	IVM-Treated	far2	9/12/2019	270	7	I	FALSE	FALSE	TRUE	FALSE	FALSE	FALSE	FALSE
1911025	6	IVM-Treated	far2	9/12/2019	270	9	P	TRUE	FALSE	FALSE	FALSE	FALSE	FALSE	FALSE
1911025	6	IVM-Treated	far2	9/12/2019	270	4	P	TRUE	FALSE	FALSE	FALSE	FALSE	FALSE	FALSE
1911025	6	IVM-Treated	far2	9/12/2019	269	10	B	FALSE	FALSE	FALSE	FALSE	FALSE	TRUE	FALSE
1911025	6	IVM-Treated	far2	9/12/2019	269	7	I	FALSE	FALSE	TRUE	FALSE	FALSE	FALSE	FALSE
1911025	6	IVM-Treated	far2	9/12/2019	271	1	P	TRUE	FALSE	FALSE	FALSE	FALSE	FALSE	FALSE
1911025	6	IVM-Treated	far2	9/12/2019	271	5	I	FALSE	FALSE	TRUE	FALSE	FALSE	FALSE	FALSE
1911025	6	IVM-Treated	far2	9/12/2019	271	9	I	FALSE	FALSE	TRUE	FALSE	FALSE	FALSE	FALSE
1911025	6	IVM-Treated	far2	9/12/2019	270	5	I	FALSE	FALSE	TRUE	FALSE	FALSE	FALSE	FALSE
1911025	6	IVM-Treated	far2	9/12/2019	271	4	I	FALSE	FALSE	TRUE	FALSE	FALSE	FALSE	FALSE
1911025	6	IVM-Treated	far2	9/12/2019	269	9	P	TRUE	FALSE	FALSE	FALSE	FALSE	FALSE	FALSE
1911025	6	IVM-Treated	far2	9/12/2019	269	4	P	TRUE	FALSE	FALSE	FALSE	FALSE	FALSE	FALSE
1911025	6	IVM-Treated	far2	9/12/2019	270	1	P	TRUE	FALSE	FALSE	FALSE	FALSE	FALSE	FALSE
1911025	6	IVM-Treated	far2	9/12/2019	269	5	I	FALSE	FALSE	TRUE	FALSE	FALSE	FALSE	FALSE
1911028	6	IVM-Treated	far3	9/12/2019	274	2	I	FALSE	FALSE	TRUE	FALSE	FALSE	FALSE	FALSE
1911028	6	IVM-Treated	far3	9/12/2019	273	2	I	FALSE	FALSE	TRUE	FALSE	FALSE	FALSE	FALSE
1911028	6	IVM-Treated	far3	9/12/2019	272	7	P	TRUE	FALSE	FALSE	FALSE	FALSE	FALSE	FALSE
1911028	6	IVM-Treated	far3	9/12/2019	274	8	P/egg?	TRUE	FALSE	FALSE	TRUE	FALSE	FALSE	FALSE
1911028	6	IVM-Treated	far3	9/12/2019	273	8	P	TRUE	FALSE	FALSE	FALSE	FALSE	FALSE	FALSE
1911028	6	IVM-Treated	far3	9/12/2019	274	7	P	TRUE	FALSE	FALSE	FALSE	FALSE	FALSE	FALSE
1911028	6	IVM-Treated	far3	9/12/2019	272	2	I	FALSE	FALSE	TRUE	FALSE	FALSE	FALSE	FALSE
1911028	6	IVM-Treated	far3	9/12/2019	272	8	I	FALSE	FALSE	TRUE	FALSE	FALSE	FALSE	FALSE
1911028	6	IVM-Treated	far3	9/12/2019	273	10	R/I	FALSE	FALSE	TRUE	FALSE	FALSE	FALSE	FALSE
1911028	6	IVM-Treated	far3	9/12/2019	274	6	P/egg?	TRUE	FALSE	FALSE	TRUE	FALSE	FALSE	FALSE
1911028	6	IVM-Treated	far3	9/12/2019	272	6	P	TRUE	FALSE	FALSE	FALSE	FALSE	FALSE	FALSE
1911028	6	IVM-Treated	far3	9/12/2019	273	7	P	TRUE	FALSE	FALSE	FALSE	FALSE	FALSE	FALSE
1911028	6	IVM-Treated	far3	9/12/2019	272	10	I	FALSE	FALSE	TRUE	FALSE	FALSE	FALSE	FALSE
1911028	6	IVM-Treated	far3	9/12/2019	272	5	P	TRUE	FALSE	FALSE	FALSE	FALSE	FALSE	FALSE
1911028	6	IVM-Treated	far3	9/12/2019	273	5	I	FALSE	FALSE	TRUE	FALSE	FALSE	FALSE	FALSE
1911028	6	IVM-Treated	far3	9/12/2019	272	3	P	TRUE	FALSE	FALSE	FALSE	FALSE	FALSE	FALSE
1911028	6	IVM-Treated	far3	9/12/2019	273	6	I	FALSE	FALSE	TRUE	FALSE	FALSE	FALSE	FALSE
1911028	6	IVM-Treated	far3	9/12/2019	273	3	P	TRUE	FALSE	FALSE	FALSE	FALSE	FALSE	FALSE
1911028	6	IVM-Treated	far3	9/12/2019	274	1	P	TRUE	FALSE	FALSE	FALSE	FALSE	FALSE	FALSE
1911028	6	IVM-Treated	far3	9/12/2019	274	5	P	TRUE	FALSE	FALSE	FALSE	FALSE	FALSE	FALSE
1911028	6	IVM-Treated	far3	9/12/2019	274	9	I	FALSE	FALSE	TRUE	FALSE	FALSE	FALSE	FALSE
1911028	6	IVM-Treated	far3	9/12/2019	272	4	P	TRUE	FALSE	FALSE	FALSE	FALSE	FALSE	FALSE
1911028	6	IVM-Treated	far3	9/12/2019	272	1	P	TRUE	FALSE	FALSE	FALSE	FALSE	FALSE	FALSE
1911028	6	IVM-Treated	far3	9/12/2019	274	10	P	TRUE	FALSE	FALSE	FALSE	FALSE	FALSE	FALSE
1911028	6	IVM-Treated	far3	9/12/2019	272	9	I	FALSE	FALSE	TRUE	FALSE	FALSE	FALSE	FALSE
1911028	6	IVM-Treated	far3	9/12/2019	274	3	R/P	TRUE	FALSE	FALSE	FALSE	FALSE	FALSE	FALSE
1911028	6	IVM-Treated	far3	9/12/2019	273	9	P/eggs	TRUE	FALSE	FALSE	TRUE	FALSE	FALSE	FALSE
1911028	6	IVM-Treated	far3	9/12/2019	274	4	P	TRUE	FALSE	FALSE	FALSE	FALSE	FALSE	FALSE
1911028	6	IVM-Treated	far3	9/12/2019	273	1	I	FALSE	FALSE	TRUE	FALSE	FALSE	FALSE	FALSE
1911028	6	IVM-Treated	far3	9/12/2019	273	4	I	FALSE	FALSE	TRUE	FALSE	FALSE	FALSE	FALSE
1913811	6	IVM-Treated	near2	9/17/2019	264	3	Ob	FALSE	FALSE	FALSE	FALSE	FALSE	TRUE	FALSE
1913811	6	IVM-Treated	near2	9/17/2019	264	1	M	FALSE	FALSE	FALSE	FALSE	FALSE	TRUE	FALSE
1913811	6	IVM-Treated	near2	9/17/2019	263	5	Ob	FALSE	FALSE	FALSE	FALSE	FALSE	TRUE	FALSE
1913811	6	IVM-Treated	near2	9/17/2019	264	2	R/M	FALSE	FALSE	FALSE	FALSE	FALSE	TRUE	FALSE
1913811	6	IVM-Treated	near2	9/17/2019	263	3	M/Ob	FALSE	FALSE	FALSE	FALSE	FALSE	TRUE	FALSE
1913811	6	IVM-Treated	near2	9/17/2019	264	4	M	FALSE	FALSE	FALSE	FALSE	FALSE	TRUE	FALSE
1913811	6	IVM-Treated	near2	9/17/2019	263	1	M	FALSE	FALSE	FALSE	FALSE	FALSE	TRUE	FALSE
1913811	6	IVM-Treated	near2	9/17/2019	263	8	M	FALSE	FALSE	FALSE	FALSE	FALSE	TRUE	FALSE
1913811	6	IVM-Treated	near2	9/17/2019	263	4	M	FALSE	FALSE	FALSE	FALSE	FALSE	TRUE	FALSE
1913811	6	IVM-Treated	near2	9/17/2019	263	10	M	FALSE	FALSE	FALSE	FALSE	FALSE	TRUE	FALSE
1913811	6	IVM-Treated	near2	9/17/2019	263	2	M	FALSE	FALSE	FALSE	FALSE	FALSE	TRUE	FALSE
1913811	6	IVM-Treated	near2	9/17/2019	263	6	M	FALSE	FALSE	FALSE	FALSE	FALSE	TRUE	FALSE
1913811	6	IVM-Treated	near2	9/17/2019	263	9	M	FALSE	FALSE	FALSE	FALSE	FALSE	TRUE	FALSE
1913811	6	IVM-Treated	near2	9/17/2019	263	7	M	FALSE	FALSE	FALSE	FALSE	FALSE	TRUE	FALSE
1913811	6	IVM-Treated	near2	9/17/2019	264	5	M	FALSE	FALSE	FALSE	FALSE	FALSE	TRUE	FALSE
1864361	8	Untreated	near1	7/9/2019	343	10	P	TRUE	FALSE	FALSE	FALSE	FALSE	FALSE	FALSE
1864361	8	Untreated	near1	7/9/2019	343	9	I	FALSE	FALSE	TRUE	FALSE	FALSE	FALSE	FALSE
1864361	8	Untreated	near1	7/9/2019	344	1	R/P	TRUE	FALSE	FALSE	FALSE	FALSE	FALSE	FALSE
1864361	8	Untreated	near1	7/9/2019	344	5	R/I	FALSE	FALSE	TRUE	FALSE	FALSE	FALSE	FALSE
1864361	8	Untreated	near1	7/9/2019	343	1	P	TRUE	FALSE	FALSE	FALSE	FALSE	FALSE	FALSE
1864361	8	Untreated	near1	7/9/2019	343	5	P	TRUE	FALSE	FALSE	FALSE	FALSE	FALSE	FALSE
1864361	8	Untreated	near1	7/9/2019	343	3	I	FALSE	FALSE	TRUE	FALSE	FALSE	FALSE	FALSE
1864361	8	Untreated	near1	7/9/2019	343	4	R/P	TRUE	FALSE	FALSE	FALSE	FALSE	FALSE	FALSE
1864361	8	Untreated	near1	7/9/2019	343	6	R/P	TRUE	FALSE	FALSE	FALSE	FALSE	FALSE	FALSE
1864361	8	Untreated	near1	7/9/2019	344	6	M/Ob	FALSE	FALSE	FALSE	FALSE	FALSE	TRUE	FALSE
1864361	8	Untreated	near1	7/9/2019	344	3	N	FALSE	TRUE	FALSE	FALSE	FALSE	FALSE	FALSE
1864361	8	Untreated	near1	7/9/2019	343	8	R/I	FALSE	FALSE	TRUE	FALSE	FALSE	FALSE	FALSE
1864361	8	Untreated	near1	7/9/2019	343	7	R/N	FALSE	TRUE	FALSE	FALSE	FALSE	FALSE	FALSE
1864361	8	Untreated	near1	7/9/2019	343	2	R/P	TRUE	FALSE	FALSE	FALSE	FALSE	FALSE	FALSE
1864361	8	Untreated	near1	7/9/2019	344	2	R/I	FALSE	FALSE	TRUE	FALSE	FALSE	FALSE	FALSE
1864361	8	Untreated	near1	7/9/2019	344	4	R/I	FALSE	FALSE	TRUE	FALSE	FALSE	FALSE	FALSE
1864359	8	Untreated	near2	7/9/2019	345	1	P	TRUE	FALSE	FALSE	FALSE	FALSE	FALSE	FALSE
1864359	8	Untreated	near2	7/9/2019	346	1	M	FALSE	FALSE	FALSE	FALSE	FALSE	TRUE	FALSE
1864359	8	Untreated	near2	7/9/2019	345	3	N	FALSE	TRUE	FALSE	FALSE	FALSE	FALSE	FALSE
1864359	8	Untreated	near2	7/9/2019	345	5	M	FALSE	FALSE	FALSE	FALSE	FALSE	TRUE	FALSE
1864359	8	Untreated	near2	7/9/2019	345	8	R/P	TRUE	FALSE	FALSE	FALSE	FALSE	FALSE	FALSE
1864359	8	Untreated	near2	7/9/2019	346	3	R/N	FALSE	TRUE	FALSE	FALSE	FALSE	FALSE	FALSE
1864359	8	Untreated	near2	7/9/2019	346	5	B	FALSE	FALSE	FALSE	FALSE	FALSE	TRUE	FALSE
1864359	8	Untreated	near2	7/9/2019	346	6	Ot/Ob	FALSE	FALSE	FALSE	FALSE	FALSE	TRUE	FALSE
1864359	8	Untreated	near2	7/9/2019	345	2	P	TRUE	FALSE	FALSE	FALSE	FALSE	FALSE	FALSE
1864359	8	Untreated	near2	7/9/2019	346	2	I	FALSE	FALSE	TRUE	FALSE	FALSE	FALSE	FALSE
1864359	8	Untreated	near2	7/9/2019	345	10	R/B	FALSE	FALSE	FALSE	FALSE	FALSE	TRUE	FALSE
1864359	8	Untreated	near2	7/9/2019	346	7	R/N	FALSE	TRUE	FALSE	FALSE	FALSE	FALSE	FALSE
1864359	8	Untreated	near2	7/9/2019	345	7	R/P	TRUE	FALSE	FALSE	FALSE	FALSE	FALSE	FALSE
1864359	8	Untreated	near2	7/9/2019	346	4	I	FALSE	FALSE	TRUE	FALSE	FALSE	FALSE	FALSE
1864359	8	Untreated	near2	7/9/2019	345	4	R/I	FALSE	FALSE	TRUE	FALSE	FALSE	FALSE	FALSE
1864359	8	Untreated	near2	7/9/2019	345	9	M	FALSE	FALSE	FALSE	FALSE	FALSE	TRUE	FALSE
1864359	8	Untreated	near2	7/9/2019	345	6	I	FALSE	FALSE	TRUE	FALSE	FALSE	FALSE	FALSE
1864358	8	Untreated	near3	7/9/2019	349	2	I	FALSE	FALSE	TRUE	FALSE	FALSE	FALSE	FALSE
1864358	8	Untreated	near3	7/9/2019	348	3	N	FALSE	TRUE	FALSE	FALSE	FALSE	FALSE	FALSE
1864358	8	Untreated	near3	7/9/2019	349	3	P	TRUE	FALSE	FALSE	FALSE	FALSE	FALSE	FALSE
1864358	8	Untreated	near3	7/9/2019	347	10	P	TRUE	FALSE	FALSE	FALSE	FALSE	FALSE	FALSE
1864358	8	Untreated	near3	7/9/2019	348	5	P	TRUE	FALSE	FALSE	FALSE	FALSE	FALSE	FALSE
1864358	8	Untreated	near3	7/9/2019	348	6	N	FALSE	TRUE	FALSE	FALSE	FALSE	FALSE	FALSE
1864358	8	Untreated	near3	7/9/2019	349	6	Ot	FALSE	FALSE	FALSE	FALSE	FALSE	FALSE	TRUE
1864358	8	Untreated	near3	7/9/2019	347	3	R/I	FALSE	FALSE	TRUE	FALSE	FALSE	FALSE	FALSE
1864358	8	Untreated	near3	7/9/2019	348	9	P	TRUE	FALSE	FALSE	FALSE	FALSE	FALSE	FALSE
1864358	8	Untreated	near3	7/9/2019	348	7	M	FALSE	FALSE	FALSE	FALSE	FALSE	TRUE	FALSE
1864358	8	Untreated	near3	7/9/2019	348	2	I	FALSE	FALSE	TRUE	FALSE	FALSE	FALSE	FALSE
1864358	8	Untreated	near3	7/9/2019	349	9	Ob	FALSE	FALSE	FALSE	FALSE	FALSE	TRUE	FALSE
1864358	8	Untreated	near3	7/9/2019	349	10	M	FALSE	FALSE	FALSE	FALSE	FALSE	TRUE	FALSE
1864358	8	Untreated	near3	7/9/2019	347	6	R/I	FALSE	FALSE	TRUE	FALSE	FALSE	FALSE	FALSE
1864358	8	Untreated	near3	7/9/2019	349	5	R/P	TRUE	FALSE	FALSE	FALSE	FALSE	FALSE	FALSE
1864358	8	Untreated	near3	7/9/2019	347	8	M	FALSE	FALSE	FALSE	FALSE	FALSE	TRUE	FALSE
1864358	8	Untreated	near3	7/9/2019	348	8	M	FALSE	FALSE	FALSE	FALSE	FALSE	TRUE	FALSE
1864358	8	Untreated	near3	7/9/2019	347	9	P	TRUE	FALSE	FALSE	FALSE	FALSE	FALSE	FALSE
1864358	8	Untreated	near3	7/9/2019	347	7	B	FALSE	FALSE	FALSE	FALSE	FALSE	TRUE	FALSE
1864358	8	Untreated	near3	7/9/2019	349	1	M	FALSE	FALSE	FALSE	FALSE	FALSE	TRUE	FALSE
1864358	8	Untreated	near3	7/9/2019	348	10	N	FALSE	TRUE	FALSE	FALSE	FALSE	FALSE	FALSE
1864358	8	Untreated	near3	7/9/2019	347	4	M	FALSE	FALSE	FALSE	FALSE	FALSE	TRUE	FALSE
1864358	8	Untreated	near3	7/9/2019	347	2	R/P	TRUE	FALSE	FALSE	FALSE	FALSE	FALSE	FALSE
1864358	8	Untreated	near3	7/9/2019	349	8	M	FALSE	FALSE	FALSE	FALSE	FALSE	TRUE	FALSE
1864358	8	Untreated	near3	7/9/2019	349	4	P	TRUE	FALSE	FALSE	FALSE	FALSE	FALSE	FALSE
1864358	8	Untreated	near3	7/9/2019	347	5	R/I	FALSE	FALSE	TRUE	FALSE	FALSE	FALSE	FALSE
1864358	8	Untreated	near3	7/9/2019	348	1	P	TRUE	FALSE	FALSE	FALSE	FALSE	FALSE	FALSE
1864358	8	Untreated	near3	7/9/2019	347	1	P	TRUE	FALSE	FALSE	FALSE	FALSE	FALSE	FALSE
1864358	8	Untreated	near3	7/9/2019	349	7	N	FALSE	TRUE	FALSE	FALSE	FALSE	FALSE	FALSE
1864358	8	Untreated	near3	7/9/2019	348	4	R/N	FALSE	TRUE	FALSE	FALSE	FALSE	FALSE	FALSE
1869185	8	Untreated	near1	7/16/2019	342	10	R/N	FALSE	TRUE	FALSE	FALSE	FALSE	FALSE	FALSE
1869185	8	Untreated	near1	7/16/2019	341	9	P	TRUE	FALSE	FALSE	FALSE	FALSE	FALSE	FALSE
1869185	8	Untreated	near1	7/16/2019	341	7	B	FALSE	FALSE	FALSE	FALSE	FALSE	TRUE	FALSE
1869185	8	Untreated	near1	7/16/2019	342	4	P/egg?	TRUE	FALSE	FALSE	TRUE	FALSE	FALSE	FALSE
1869185	8	Untreated	near1	7/16/2019	342	7	I	FALSE	FALSE	TRUE	FALSE	FALSE	FALSE	FALSE
1869185	8	Untreated	near1	7/16/2019	342	1	M	FALSE	FALSE	FALSE	FALSE	FALSE	TRUE	FALSE
1869185	8	Untreated	near1	7/16/2019	342	9	P	TRUE	FALSE	FALSE	FALSE	FALSE	FALSE	FALSE
1869185	8	Untreated	near1	7/16/2019	340	10	R/I	FALSE	FALSE	TRUE	FALSE	FALSE	FALSE	FALSE
1869185	8	Untreated	near1	7/16/2019	341	10	R/P	TRUE	FALSE	FALSE	FALSE	FALSE	FALSE	FALSE
1869185	8	Untreated	near1	7/16/2019	340	7	R/B	FALSE	FALSE	FALSE	FALSE	FALSE	TRUE	FALSE
1869185	8	Untreated	near1	7/16/2019	342	8	M	FALSE	FALSE	FALSE	FALSE	FALSE	TRUE	FALSE
1869185	8	Untreated	near1	7/16/2019	340	4	R/N	FALSE	TRUE	FALSE	FALSE	FALSE	FALSE	FALSE
1869185	8	Untreated	near1	7/16/2019	341	4	P	TRUE	FALSE	FALSE	FALSE	FALSE	FALSE	FALSE
1869185	8	Untreated	near1	7/16/2019	340	9	R/P	TRUE	FALSE	FALSE	FALSE	FALSE	FALSE	FALSE
1869185	8	Untreated	near1	7/16/2019	342	2	R/P	TRUE	FALSE	FALSE	FALSE	FALSE	FALSE	FALSE
1869185	8	Untreated	near1	7/16/2019	340	5	P	TRUE	FALSE	FALSE	FALSE	FALSE	FALSE	FALSE
1869185	8	Untreated	near1	7/16/2019	340	1	R/P	TRUE	FALSE	FALSE	FALSE	FALSE	FALSE	FALSE
1869185	8	Untreated	near1	7/16/2019	341	1	I	FALSE	FALSE	TRUE	FALSE	FALSE	FALSE	FALSE
1869185	8	Untreated	near1	7/16/2019	342	5	P	TRUE	FALSE	FALSE	FALSE	FALSE	FALSE	FALSE
1869185	8	Untreated	near1	7/16/2019	340	8	R/P	TRUE	FALSE	FALSE	FALSE	FALSE	FALSE	FALSE
1869185	8	Untreated	near1	7/16/2019	341	8	P	TRUE	FALSE	FALSE	FALSE	FALSE	FALSE	FALSE
1869185	8	Untreated	near1	7/16/2019	342	6	N	FALSE	TRUE	FALSE	FALSE	FALSE	FALSE	FALSE
1869185	8	Untreated	near1	7/16/2019	340	6	R/P	TRUE	FALSE	FALSE	FALSE	FALSE	FALSE	FALSE
1869185	8	Untreated	near1	7/16/2019	341	6	R/P	TRUE	FALSE	FALSE	FALSE	FALSE	FALSE	FALSE
1869185	8	Untreated	near1	7/16/2019	341	3	R/P	TRUE	FALSE	FALSE	FALSE	FALSE	FALSE	FALSE
1869185	8	Untreated	near1	7/16/2019	341	5	P	TRUE	FALSE	FALSE	FALSE	FALSE	FALSE	FALSE
1869185	8	Untreated	near1	7/16/2019	342	3	R/I	FALSE	FALSE	TRUE	FALSE	FALSE	FALSE	FALSE
1869185	8	Untreated	near1	7/16/2019	341	2	R/P/egg?	TRUE	FALSE	FALSE	TRUE	FALSE	FALSE	FALSE
1869185	8	Untreated	near1	7/16/2019	340	3	R/P	TRUE	FALSE	FALSE	FALSE	FALSE	FALSE	FALSE
1869185	8	Untreated	near1	7/16/2019	340	2	R/P/egg?	TRUE	FALSE	FALSE	TRUE	FALSE	FALSE	FALSE
1869188	8	Untreated	near2	7/16/2019	338	8	P	TRUE	FALSE	FALSE	FALSE	FALSE	FALSE	FALSE
1869188	8	Untreated	near2	7/16/2019	337	10	P	TRUE	FALSE	FALSE	FALSE	FALSE	FALSE	FALSE
1869188	8	Untreated	near2	7/16/2019	338	4	I	FALSE	FALSE	TRUE	FALSE	FALSE	FALSE	FALSE
1869188	8	Untreated	near2	7/16/2019	337	7	P	TRUE	FALSE	FALSE	FALSE	FALSE	FALSE	FALSE
1869188	8	Untreated	near2	7/16/2019	337	8	R/N	FALSE	TRUE	FALSE	FALSE	FALSE	FALSE	FALSE
1869188	8	Untreated	near2	7/16/2019	338	7	P	TRUE	FALSE	FALSE	FALSE	FALSE	FALSE	FALSE
1869188	8	Untreated	near2	7/16/2019	337	5	R/P	TRUE	FALSE	FALSE	FALSE	FALSE	FALSE	FALSE
1869188	8	Untreated	near2	7/16/2019	337	6	R/P	TRUE	FALSE	FALSE	FALSE	FALSE	FALSE	FALSE
1869188	8	Untreated	near2	7/16/2019	338	5	R/I	FALSE	FALSE	TRUE	FALSE	FALSE	FALSE	FALSE
1869188	8	Untreated	near2	7/16/2019	337	2	N	FALSE	TRUE	FALSE	FALSE	FALSE	FALSE	FALSE
1869188	8	Untreated	near2	7/16/2019	338	1	R/N	FALSE	TRUE	FALSE	FALSE	FALSE	FALSE	FALSE
1869188	8	Untreated	near2	7/16/2019	339	1	I	FALSE	FALSE	TRUE	FALSE	FALSE	FALSE	FALSE
1869188	8	Untreated	near2	7/16/2019	338	10	R/P	TRUE	FALSE	FALSE	FALSE	FALSE	FALSE	FALSE
1869188	8	Untreated	near2	7/16/2019	337	1	R/I	FALSE	FALSE	TRUE	FALSE	FALSE	FALSE	FALSE
1869188	8	Untreated	near2	7/16/2019	337	4	R/N	FALSE	TRUE	FALSE	FALSE	FALSE	FALSE	FALSE
1869188	8	Untreated	near2	7/16/2019	339	3	R/I	FALSE	FALSE	TRUE	FALSE	FALSE	FALSE	FALSE
1869188	8	Untreated	near2	7/16/2019	338	2	I	FALSE	FALSE	TRUE	FALSE	FALSE	FALSE	FALSE
1869188	8	Untreated	near2	7/16/2019	337	9	P	TRUE	FALSE	FALSE	FALSE	FALSE	FALSE	FALSE
1869188	8	Untreated	near2	7/16/2019	338	9	P	TRUE	FALSE	FALSE	FALSE	FALSE	FALSE	FALSE
1869188	8	Untreated	near2	7/16/2019	338	3	R/I	FALSE	FALSE	TRUE	FALSE	FALSE	FALSE	FALSE
1869188	8	Untreated	near2	7/16/2019	338	6	R/P	TRUE	FALSE	FALSE	FALSE	FALSE	FALSE	FALSE
1869188	8	Untreated	near2	7/16/2019	337	3	I	FALSE	FALSE	TRUE	FALSE	FALSE	FALSE	FALSE
1869188	8	Untreated	near2	7/16/2019	339	2	R/N	FALSE	TRUE	FALSE	FALSE	FALSE	FALSE	FALSE
1869189	8	Untreated	near3	7/16/2019	328	10	R/I	FALSE	FALSE	TRUE	FALSE	FALSE	FALSE	FALSE
1869189	8	Untreated	near3	7/16/2019	329	1	R/I	FALSE	FALSE	TRUE	FALSE	FALSE	FALSE	FALSE
1869189	8	Untreated	near3	7/16/2019	328	2	R/I	FALSE	FALSE	TRUE	FALSE	FALSE	FALSE	FALSE
1869189	8	Untreated	near3	7/16/2019	330	6	M	FALSE	FALSE	FALSE	FALSE	FALSE	TRUE	FALSE
1869189	8	Untreated	near3	7/16/2019	328	9	M	FALSE	FALSE	FALSE	FALSE	FALSE	TRUE	FALSE
1869189	8	Untreated	near3	7/16/2019	328	4	R/P	TRUE	FALSE	FALSE	FALSE	FALSE	FALSE	FALSE
1869189	8	Untreated	near3	7/16/2019	328	1	R/P	TRUE	FALSE	FALSE	FALSE	FALSE	FALSE	FALSE
1869189	8	Untreated	near3	7/16/2019	329	4	R/I	FALSE	FALSE	TRUE	FALSE	FALSE	FALSE	FALSE
1869189	8	Untreated	near3	7/16/2019	328	5	R/I	FALSE	FALSE	TRUE	FALSE	FALSE	FALSE	FALSE
1869189	8	Untreated	near3	7/16/2019	329	10	I	FALSE	FALSE	TRUE	FALSE	FALSE	FALSE	FALSE
1869189	8	Untreated	near3	7/16/2019	330	1	R/P	TRUE	FALSE	FALSE	FALSE	FALSE	FALSE	FALSE
1869189	8	Untreated	near3	7/16/2019	330	2	B	FALSE	FALSE	FALSE	FALSE	FALSE	TRUE	FALSE
1869189	8	Untreated	near3	7/16/2019	329	3	R/P	TRUE	FALSE	FALSE	FALSE	FALSE	FALSE	FALSE
1869189	8	Untreated	near3	7/16/2019	330	3	P	TRUE	FALSE	FALSE	FALSE	FALSE	FALSE	FALSE
1869189	8	Untreated	near3	7/16/2019	329	9	B	FALSE	FALSE	FALSE	FALSE	FALSE	TRUE	FALSE
1869189	8	Untreated	near3	7/16/2019	330	5	R/egg?	FALSE	FALSE	FALSE	TRUE	TRUE	FALSE	FALSE
1869189	8	Untreated	near3	7/16/2019	329	6	R/N	FALSE	TRUE	FALSE	FALSE	FALSE	FALSE	FALSE
1869189	8	Untreated	near3	7/16/2019	328	6	P	TRUE	FALSE	FALSE	FALSE	FALSE	FALSE	FALSE
1869189	8	Untreated	near3	7/16/2019	329	5	R/P	TRUE	FALSE	FALSE	FALSE	FALSE	FALSE	FALSE
1869189	8	Untreated	near3	7/16/2019	329	7	P	TRUE	FALSE	FALSE	FALSE	FALSE	FALSE	FALSE
1869189	8	Untreated	near3	7/16/2019	328	8	I	FALSE	FALSE	TRUE	FALSE	FALSE	FALSE	FALSE
1869189	8	Untreated	near3	7/16/2019	329	2	P	TRUE	FALSE	FALSE	FALSE	FALSE	FALSE	FALSE
1869189	8	Untreated	near3	7/16/2019	330	4	I	FALSE	FALSE	TRUE	FALSE	FALSE	FALSE	FALSE
1869189	8	Untreated	near3	7/16/2019	329	8	I	FALSE	FALSE	TRUE	FALSE	FALSE	FALSE	FALSE
1869189	8	Untreated	near3	7/16/2019	328	3	R/I	FALSE	FALSE	TRUE	FALSE	FALSE	FALSE	FALSE
1869189	8	Untreated	near3	7/16/2019	328	7	R/P	TRUE	FALSE	FALSE	FALSE	FALSE	FALSE	FALSE
1869205	8	Untreated	far3	7/16/2019	364	9	Ob	FALSE	FALSE	FALSE	FALSE	FALSE	TRUE	FALSE
1869205	8	Untreated	far3	7/16/2019	364	6	M	FALSE	FALSE	FALSE	FALSE	FALSE	TRUE	FALSE
1869205	8	Untreated	far3	7/16/2019	364	1	R/P	TRUE	FALSE	FALSE	FALSE	FALSE	FALSE	FALSE
1869205	8	Untreated	far3	7/16/2019	364	10	M	FALSE	FALSE	FALSE	FALSE	FALSE	TRUE	FALSE
1869205	8	Untreated	far3	7/16/2019	364	8	Ob	FALSE	FALSE	FALSE	FALSE	FALSE	TRUE	FALSE
1869205	8	Untreated	far3	7/16/2019	364	3	M	FALSE	FALSE	FALSE	FALSE	FALSE	TRUE	FALSE
1869205	8	Untreated	far3	7/16/2019	364	7	M	FALSE	FALSE	FALSE	FALSE	FALSE	TRUE	FALSE
1869205	8	Untreated	far3	7/16/2019	365	1	M	FALSE	FALSE	FALSE	FALSE	FALSE	TRUE	FALSE
1869205	8	Untreated	far3	7/16/2019	365	2	Ot	FALSE	FALSE	FALSE	FALSE	FALSE	FALSE	TRUE
1875245	8	Untreated	near1	7/23/2019	312	10	R/P	TRUE	FALSE	FALSE	FALSE	FALSE	FALSE	FALSE
1875245	8	Untreated	near1	7/23/2019	312	9	Ob	FALSE	FALSE	FALSE	FALSE	FALSE	TRUE	FALSE
1875245	8	Untreated	near1	7/23/2019	312	2	B	FALSE	FALSE	FALSE	FALSE	FALSE	TRUE	FALSE
1875245	8	Untreated	near1	7/23/2019	311	10	R/P	TRUE	FALSE	FALSE	FALSE	FALSE	FALSE	FALSE
1875245	8	Untreated	near1	7/23/2019	313	8	P	TRUE	FALSE	FALSE	FALSE	FALSE	FALSE	FALSE
1875245	8	Untreated	near1	7/23/2019	312	8	R/N	FALSE	TRUE	FALSE	FALSE	FALSE	FALSE	FALSE
1875245	8	Untreated	near1	7/23/2019	311	7	R/I	FALSE	FALSE	TRUE	FALSE	FALSE	FALSE	FALSE
1875245	8	Untreated	near1	7/23/2019	313	10	R/I	FALSE	FALSE	TRUE	FALSE	FALSE	FALSE	FALSE
1875245	8	Untreated	near1	7/23/2019	313	2	P/degraded egg?	TRUE	FALSE	FALSE	TRUE	FALSE	FALSE	FALSE
1875245	8	Untreated	near1	7/23/2019	311	4	P	TRUE	FALSE	FALSE	FALSE	FALSE	FALSE	FALSE
1875245	8	Untreated	near1	7/23/2019	311	9	R/P	TRUE	FALSE	FALSE	FALSE	FALSE	FALSE	FALSE
1875245	8	Untreated	near1	7/23/2019	311	8	R/N	FALSE	TRUE	FALSE	FALSE	FALSE	FALSE	FALSE
1875245	8	Untreated	near1	7/23/2019	313	1	P	TRUE	FALSE	FALSE	FALSE	FALSE	FALSE	FALSE
1875245	8	Untreated	near1	7/23/2019	313	3	R/P	TRUE	FALSE	FALSE	FALSE	FALSE	FALSE	FALSE
1875245	8	Untreated	near1	7/23/2019	313	4	R/P	TRUE	FALSE	FALSE	FALSE	FALSE	FALSE	FALSE
1875245	8	Untreated	near1	7/23/2019	313	5	R/N	FALSE	TRUE	FALSE	FALSE	FALSE	FALSE	FALSE
1875245	8	Untreated	near1	7/23/2019	312	3	Ob	FALSE	FALSE	FALSE	FALSE	FALSE	TRUE	FALSE
1875245	8	Untreated	near1	7/23/2019	312	1	R/I	FALSE	FALSE	TRUE	FALSE	FALSE	FALSE	FALSE
1875245	8	Untreated	near1	7/23/2019	313	7	R/I	FALSE	FALSE	TRUE	FALSE	FALSE	FALSE	FALSE
1875245	8	Untreated	near1	7/23/2019	312	4	R/N	FALSE	TRUE	FALSE	FALSE	FALSE	FALSE	FALSE
1875245	8	Untreated	near1	7/23/2019	311	6	R/I	FALSE	FALSE	TRUE	FALSE	FALSE	FALSE	FALSE
1875245	8	Untreated	near1	7/23/2019	312	6	R/P	TRUE	FALSE	FALSE	FALSE	FALSE	FALSE	FALSE
1875245	8	Untreated	near1	7/23/2019	313	6	R/I	FALSE	FALSE	TRUE	FALSE	FALSE	FALSE	FALSE
1875245	8	Untreated	near1	7/23/2019	312	7	R/P	TRUE	FALSE	FALSE	FALSE	FALSE	FALSE	FALSE
1875245	8	Untreated	near1	7/23/2019	311	3	R/N	FALSE	TRUE	FALSE	FALSE	FALSE	FALSE	FALSE
1875245	8	Untreated	near1	7/23/2019	311	2	R/N	FALSE	TRUE	FALSE	FALSE	FALSE	FALSE	FALSE
1875245	8	Untreated	near1	7/23/2019	312	5	I	FALSE	FALSE	TRUE	FALSE	FALSE	FALSE	FALSE
1875245	8	Untreated	near1	7/23/2019	311	1	P	TRUE	FALSE	FALSE	FALSE	FALSE	FALSE	FALSE
1875245	8	Untreated	near1	7/23/2019	311	5	R/P	TRUE	FALSE	FALSE	FALSE	FALSE	FALSE	FALSE
1875245	8	Untreated	near1	7/23/2019	313	9	R/N	FALSE	TRUE	FALSE	FALSE	FALSE	FALSE	FALSE
1875242	8	Untreated	near2	7/23/2019	315	6	R/P	TRUE	FALSE	FALSE	FALSE	FALSE	FALSE	FALSE
1875242	8	Untreated	near2	7/23/2019	315	2	Ob	FALSE	FALSE	FALSE	FALSE	FALSE	TRUE	FALSE
1875242	8	Untreated	near2	7/23/2019	314	6	R/I	FALSE	FALSE	TRUE	FALSE	FALSE	FALSE	FALSE
1875242	8	Untreated	near2	7/23/2019	315	3	R/P	TRUE	FALSE	FALSE	FALSE	FALSE	FALSE	FALSE
1875242	8	Untreated	near2	7/23/2019	314	8	R/I	FALSE	FALSE	TRUE	FALSE	FALSE	FALSE	FALSE
1875242	8	Untreated	near2	7/23/2019	315	10	R/P	TRUE	FALSE	FALSE	FALSE	FALSE	FALSE	FALSE
1875242	8	Untreated	near2	7/23/2019	314	10	R/N	FALSE	TRUE	FALSE	FALSE	FALSE	FALSE	FALSE
1875242	8	Untreated	near2	7/23/2019	314	3	N	FALSE	TRUE	FALSE	FALSE	FALSE	FALSE	FALSE
1875242	8	Untreated	near2	7/23/2019	314	7	R/I	FALSE	FALSE	TRUE	FALSE	FALSE	FALSE	FALSE
1875242	8	Untreated	near2	7/23/2019	315	7	R/P	TRUE	FALSE	FALSE	FALSE	FALSE	FALSE	FALSE
1875242	8	Untreated	near2	7/23/2019	314	5	R/I	FALSE	FALSE	TRUE	FALSE	FALSE	FALSE	FALSE
1875242	8	Untreated	near2	7/23/2019	314	1	R/P	TRUE	FALSE	FALSE	FALSE	FALSE	FALSE	FALSE
1875242	8	Untreated	near2	7/23/2019	314	2	P/degraded egg?	TRUE	FALSE	FALSE	TRUE	FALSE	FALSE	FALSE
1875242	8	Untreated	near2	7/23/2019	314	4	R/I	FALSE	FALSE	TRUE	FALSE	FALSE	FALSE	FALSE
1875242	8	Untreated	near2	7/23/2019	314	9	R/P	TRUE	FALSE	FALSE	FALSE	FALSE	FALSE	FALSE
1875242	8	Untreated	near2	7/23/2019	315	8	R/I	FALSE	FALSE	TRUE	FALSE	FALSE	FALSE	FALSE
1875242	8	Untreated	near2	7/23/2019	315	5	R/P	TRUE	FALSE	FALSE	FALSE	FALSE	FALSE	FALSE
1875242	8	Untreated	near2	7/23/2019	315	4	R/N	FALSE	TRUE	FALSE	FALSE	FALSE	FALSE	FALSE
1875242	8	Untreated	near2	7/23/2019	315	9	R/P	TRUE	FALSE	FALSE	FALSE	FALSE	FALSE	FALSE
1875242	8	Untreated	near2	7/23/2019	315	1	R/P	TRUE	FALSE	FALSE	FALSE	FALSE	FALSE	FALSE
1875243	8	Untreated	near3	7/23/2019	324	3	B	FALSE	FALSE	FALSE	FALSE	FALSE	TRUE	FALSE
1875243	8	Untreated	near3	7/23/2019	325	3	R/I	FALSE	FALSE	TRUE	FALSE	FALSE	FALSE	FALSE
1875243	8	Untreated	near3	7/23/2019	325	2	N	FALSE	TRUE	FALSE	FALSE	FALSE	FALSE	FALSE
1875243	8	Untreated	near3	7/23/2019	324	5	R/I	FALSE	FALSE	TRUE	FALSE	FALSE	FALSE	FALSE
1875243	8	Untreated	near3	7/23/2019	325	5	R/P	TRUE	FALSE	FALSE	FALSE	FALSE	FALSE	FALSE
1875243	8	Untreated	near3	7/23/2019	323	1	R/N	FALSE	TRUE	FALSE	FALSE	FALSE	FALSE	FALSE
1875243	8	Untreated	near3	7/23/2019	323	5	R/I	FALSE	FALSE	TRUE	FALSE	FALSE	FALSE	FALSE
1875243	8	Untreated	near3	7/23/2019	324	7	R/N	FALSE	TRUE	FALSE	FALSE	FALSE	FALSE	FALSE
1875243	8	Untreated	near3	7/23/2019	325	7	Ot	FALSE	FALSE	FALSE	FALSE	FALSE	FALSE	TRUE
1875243	8	Untreated	near3	7/23/2019	323	3	R/N	FALSE	TRUE	FALSE	FALSE	FALSE	FALSE	FALSE
1875243	8	Untreated	near3	7/23/2019	324	8	I	FALSE	FALSE	TRUE	FALSE	FALSE	FALSE	FALSE
1875243	8	Untreated	near3	7/23/2019	324	1	P	TRUE	FALSE	FALSE	FALSE	FALSE	FALSE	FALSE
1875243	8	Untreated	near3	7/23/2019	325	4	R/I/degraded eggs?	FALSE	FALSE	TRUE	TRUE	FALSE	FALSE	FALSE
1875243	8	Untreated	near3	7/23/2019	325	8	R/I	FALSE	FALSE	TRUE	FALSE	FALSE	FALSE	FALSE
1875243	8	Untreated	near3	7/23/2019	325	10	M	FALSE	FALSE	FALSE	FALSE	FALSE	TRUE	FALSE
1875243	8	Untreated	near3	7/23/2019	324	4	B	FALSE	FALSE	FALSE	FALSE	FALSE	TRUE	FALSE
1875243	8	Untreated	near3	7/23/2019	323	10	R/P	TRUE	FALSE	FALSE	FALSE	FALSE	FALSE	FALSE
1875243	8	Untreated	near3	7/23/2019	323	7	R/P/eggs?	TRUE	FALSE	FALSE	TRUE	FALSE	FALSE	FALSE
1875243	8	Untreated	near3	7/23/2019	323	8	R/P	TRUE	FALSE	FALSE	FALSE	FALSE	FALSE	FALSE
1875243	8	Untreated	near3	7/23/2019	323	4	R/P	TRUE	FALSE	FALSE	FALSE	FALSE	FALSE	FALSE
1875243	8	Untreated	near3	7/23/2019	325	9	B	FALSE	FALSE	FALSE	FALSE	FALSE	TRUE	FALSE
1875243	8	Untreated	near3	7/23/2019	325	1	R/P	TRUE	FALSE	FALSE	FALSE	FALSE	FALSE	FALSE
1875243	8	Untreated	near3	7/23/2019	324	2	R/I	FALSE	FALSE	TRUE	FALSE	FALSE	FALSE	FALSE
1875243	8	Untreated	near3	7/23/2019	323	6	R/I	FALSE	FALSE	TRUE	FALSE	FALSE	FALSE	FALSE
1875243	8	Untreated	near3	7/23/2019	324	6	P/degredaded egg?	TRUE	FALSE	FALSE	TRUE	FALSE	FALSE	FALSE
1875243	8	Untreated	near3	7/23/2019	325	6	B	FALSE	FALSE	FALSE	FALSE	FALSE	TRUE	FALSE
1875243	8	Untreated	near3	7/23/2019	323	2	R/N	FALSE	TRUE	FALSE	FALSE	FALSE	FALSE	FALSE
1875243	8	Untreated	near3	7/23/2019	324	9	R/I	FALSE	FALSE	TRUE	FALSE	FALSE	FALSE	FALSE
1875243	8	Untreated	near3	7/23/2019	323	9	R/I	FALSE	FALSE	TRUE	FALSE	FALSE	FALSE	FALSE
1875243	8	Untreated	near3	7/23/2019	324	10	R/N	FALSE	TRUE	FALSE	FALSE	FALSE	FALSE	FALSE
1885643	8	Untreated	near1	7/30/2019	42	5	R/I	FALSE	FALSE	TRUE	FALSE	FALSE	FALSE	FALSE
1885643	8	Untreated	near1	7/30/2019	41	2	I	FALSE	FALSE	TRUE	FALSE	FALSE	FALSE	FALSE
1885643	8	Untreated	near1	7/30/2019	40	9	P	TRUE	FALSE	FALSE	FALSE	FALSE	FALSE	FALSE
1885643	8	Untreated	near1	7/30/2019	42	1	I	FALSE	FALSE	TRUE	FALSE	FALSE	FALSE	FALSE
1885643	8	Untreated	near1	7/30/2019	41	1	N	FALSE	TRUE	FALSE	FALSE	FALSE	FALSE	FALSE
1885643	8	Untreated	near1	7/30/2019	41	9	P	TRUE	FALSE	FALSE	FALSE	FALSE	FALSE	FALSE
1885643	8	Untreated	near1	7/30/2019	41	5	P	TRUE	FALSE	FALSE	FALSE	FALSE	FALSE	FALSE
1885643	8	Untreated	near1	7/30/2019	40	5	I	FALSE	FALSE	TRUE	FALSE	FALSE	FALSE	FALSE
1885643	8	Untreated	near1	7/30/2019	41	4	N	FALSE	TRUE	FALSE	FALSE	FALSE	FALSE	FALSE
1885643	8	Untreated	near1	7/30/2019	40	2	R	FALSE	FALSE	FALSE	FALSE	FALSE	TRUE	FALSE
1885643	8	Untreated	near1	7/30/2019	40	1	P	TRUE	FALSE	FALSE	FALSE	FALSE	FALSE	FALSE
1885643	8	Untreated	near1	7/30/2019	40	8	P	TRUE	FALSE	FALSE	FALSE	FALSE	FALSE	FALSE
1885643	8	Untreated	near1	7/30/2019	42	2	I	FALSE	FALSE	TRUE	FALSE	FALSE	FALSE	FALSE
1885643	8	Untreated	near1	7/30/2019	41	10	I	FALSE	FALSE	TRUE	FALSE	FALSE	FALSE	FALSE
1885643	8	Untreated	near1	7/30/2019	42	7	R/I	FALSE	FALSE	TRUE	FALSE	FALSE	FALSE	FALSE
1885643	8	Untreated	near1	7/30/2019	40	7	P	TRUE	FALSE	FALSE	FALSE	FALSE	FALSE	FALSE
1885643	8	Untreated	near1	7/30/2019	41	3	P	TRUE	FALSE	FALSE	FALSE	FALSE	FALSE	FALSE
1885643	8	Untreated	near1	7/30/2019	40	10	P	TRUE	FALSE	FALSE	FALSE	FALSE	FALSE	FALSE
1885643	8	Untreated	near1	7/30/2019	40	4	N	FALSE	TRUE	FALSE	FALSE	FALSE	FALSE	FALSE
1885643	8	Untreated	near1	7/30/2019	41	8	P	TRUE	FALSE	FALSE	FALSE	FALSE	FALSE	FALSE
1885643	8	Untreated	near1	7/30/2019	42	4	I	FALSE	FALSE	TRUE	FALSE	FALSE	FALSE	FALSE
1885643	8	Untreated	near1	7/30/2019	41	7	I	FALSE	FALSE	TRUE	FALSE	FALSE	FALSE	FALSE
1885643	8	Untreated	near1	7/30/2019	42	3	P	TRUE	FALSE	FALSE	FALSE	FALSE	FALSE	FALSE
1885643	8	Untreated	near1	7/30/2019	42	6	Ob	FALSE	FALSE	FALSE	FALSE	FALSE	TRUE	FALSE
1885643	8	Untreated	near1	7/30/2019	40	6	R/P	TRUE	FALSE	FALSE	FALSE	FALSE	FALSE	FALSE
1885643	8	Untreated	near1	7/30/2019	42	8	N	FALSE	TRUE	FALSE	FALSE	FALSE	FALSE	FALSE
1885643	8	Untreated	near1	7/30/2019	40	3	I	FALSE	FALSE	TRUE	FALSE	FALSE	FALSE	FALSE
1885643	8	Untreated	near1	7/30/2019	41	6	N	FALSE	TRUE	FALSE	FALSE	FALSE	FALSE	FALSE
1885631	8	Untreated	near2	7/30/2019	224	10	R/P	TRUE	FALSE	FALSE	FALSE	FALSE	FALSE	FALSE
1885631	8	Untreated	near2	7/30/2019	224	6	R/I	FALSE	FALSE	TRUE	FALSE	FALSE	FALSE	FALSE
1885631	8	Untreated	near2	7/30/2019	224	3	P	TRUE	FALSE	FALSE	FALSE	FALSE	FALSE	FALSE
1885631	8	Untreated	near2	7/30/2019	225	1	R/I	FALSE	FALSE	TRUE	FALSE	FALSE	FALSE	FALSE
1885631	8	Untreated	near2	7/30/2019	224	4	R/P	TRUE	FALSE	FALSE	FALSE	FALSE	FALSE	FALSE
1885631	8	Untreated	near2	7/30/2019	224	7	R/P	TRUE	FALSE	FALSE	FALSE	FALSE	FALSE	FALSE
1885631	8	Untreated	near2	7/30/2019	224	5	R/P	TRUE	FALSE	FALSE	FALSE	FALSE	FALSE	FALSE
1885631	8	Untreated	near2	7/30/2019	224	8	R/N	FALSE	TRUE	FALSE	FALSE	FALSE	FALSE	FALSE
1885631	8	Untreated	near2	7/30/2019	224	1	R/P/egg?	TRUE	FALSE	FALSE	TRUE	FALSE	FALSE	FALSE
1885631	8	Untreated	near2	7/30/2019	224	9	R/P	TRUE	FALSE	FALSE	FALSE	FALSE	FALSE	FALSE
1885631	8	Untreated	near2	7/30/2019	224	2	R/P/egg?	TRUE	FALSE	FALSE	TRUE	FALSE	FALSE	FALSE
1885631	8	Untreated	near2	7/30/2019	225	2	R/I	FALSE	FALSE	TRUE	FALSE	FALSE	FALSE	FALSE
1885644	8	Untreated	near3	7/30/2019	37	5	P	TRUE	FALSE	FALSE	FALSE	FALSE	FALSE	FALSE
1885644	8	Untreated	near3	7/30/2019	35	3	I	FALSE	FALSE	TRUE	FALSE	FALSE	FALSE	FALSE
1885644	8	Untreated	near3	7/30/2019	36	9	Ot	FALSE	FALSE	FALSE	FALSE	FALSE	FALSE	TRUE
1885644	8	Untreated	near3	7/30/2019	36	3	Ob	FALSE	FALSE	FALSE	FALSE	FALSE	TRUE	FALSE
1885644	8	Untreated	near3	7/30/2019	36	5	Ot/Ob	FALSE	FALSE	FALSE	FALSE	FALSE	TRUE	FALSE
1885644	8	Untreated	near3	7/30/2019	35	6	N	FALSE	TRUE	FALSE	FALSE	FALSE	FALSE	FALSE
1885644	8	Untreated	near3	7/30/2019	35	2	I	FALSE	FALSE	TRUE	FALSE	FALSE	FALSE	FALSE
1885644	8	Untreated	near3	7/30/2019	36	6	I	FALSE	FALSE	TRUE	FALSE	FALSE	FALSE	FALSE
1885644	8	Untreated	near3	7/30/2019	37	6	R/N	FALSE	TRUE	FALSE	FALSE	FALSE	FALSE	FALSE
1885644	8	Untreated	near3	7/30/2019	35	8	Ob	FALSE	FALSE	FALSE	FALSE	FALSE	TRUE	FALSE
1885644	8	Untreated	near3	7/30/2019	36	8	N	FALSE	TRUE	FALSE	FALSE	FALSE	FALSE	FALSE
1885644	8	Untreated	near3	7/30/2019	36	1	R/P	TRUE	FALSE	FALSE	FALSE	FALSE	FALSE	FALSE
1885644	8	Untreated	near3	7/30/2019	37	7	Ot	FALSE	FALSE	FALSE	FALSE	FALSE	FALSE	TRUE
1885644	8	Untreated	near3	7/30/2019	37	3	P	TRUE	FALSE	FALSE	FALSE	FALSE	FALSE	FALSE
1885644	8	Untreated	near3	7/30/2019	35	5	P	TRUE	FALSE	FALSE	FALSE	FALSE	FALSE	FALSE
1885644	8	Untreated	near3	7/30/2019	36	4	Ob	FALSE	FALSE	FALSE	FALSE	FALSE	TRUE	FALSE
1885644	8	Untreated	near3	7/30/2019	35	10	Ot	FALSE	FALSE	FALSE	FALSE	FALSE	FALSE	TRUE
1885644	8	Untreated	near3	7/30/2019	37	8	I	FALSE	FALSE	TRUE	FALSE	FALSE	FALSE	FALSE
1885644	8	Untreated	near3	7/30/2019	35	9	R	FALSE	FALSE	FALSE	FALSE	FALSE	TRUE	FALSE
1885644	8	Untreated	near3	7/30/2019	37	1	R/P	TRUE	FALSE	FALSE	FALSE	FALSE	FALSE	FALSE
1885644	8	Untreated	near3	7/30/2019	35	1	Ot	FALSE	FALSE	FALSE	FALSE	FALSE	FALSE	TRUE
1885644	8	Untreated	near3	7/30/2019	36	2	P	TRUE	FALSE	FALSE	FALSE	FALSE	FALSE	FALSE
1885644	8	Untreated	near3	7/30/2019	37	10	I	FALSE	FALSE	TRUE	FALSE	FALSE	FALSE	FALSE
1885644	8	Untreated	near3	7/30/2019	37	4	Ot	FALSE	FALSE	FALSE	FALSE	FALSE	FALSE	TRUE
1885644	8	Untreated	near3	7/30/2019	36	7	R/P	TRUE	FALSE	FALSE	FALSE	FALSE	FALSE	FALSE
1885644	8	Untreated	near3	7/30/2019	36	10	I	FALSE	FALSE	TRUE	FALSE	FALSE	FALSE	FALSE
1885644	8	Untreated	near3	7/30/2019	35	4	P	TRUE	FALSE	FALSE	FALSE	FALSE	FALSE	FALSE
1885644	8	Untreated	near3	7/30/2019	37	2	P	TRUE	FALSE	FALSE	FALSE	FALSE	FALSE	FALSE
1885644	8	Untreated	near3	7/30/2019	35	7	I	FALSE	FALSE	TRUE	FALSE	FALSE	FALSE	FALSE
1886530	8	Untreated	near1	8/6/2019	6	7	Ot	FALSE	FALSE	FALSE	FALSE	FALSE	FALSE	TRUE
1886530	8	Untreated	near1	8/6/2019	6	6	I	FALSE	FALSE	TRUE	FALSE	FALSE	FALSE	FALSE
1886530	8	Untreated	near1	8/6/2019	5	3	Ot	FALSE	FALSE	FALSE	FALSE	FALSE	FALSE	TRUE
1886530	8	Untreated	near1	8/6/2019	5	7	Ot	FALSE	FALSE	FALSE	FALSE	FALSE	FALSE	TRUE
1886530	8	Untreated	near1	8/6/2019	6	5	Ob	FALSE	FALSE	FALSE	FALSE	FALSE	TRUE	FALSE
1886530	8	Untreated	near1	8/6/2019	4	2	R	FALSE	FALSE	FALSE	FALSE	FALSE	TRUE	FALSE
1886530	8	Untreated	near1	8/6/2019	5	8	Ot	FALSE	FALSE	FALSE	FALSE	FALSE	FALSE	TRUE
1886530	8	Untreated	near1	8/6/2019	5	5	W	FALSE	FALSE	FALSE	FALSE	FALSE	TRUE	FALSE
1886530	8	Untreated	near1	8/6/2019	4	7	Ot/Ob	FALSE	FALSE	FALSE	FALSE	FALSE	TRUE	FALSE
1886530	8	Untreated	near1	8/6/2019	5	10	Ot	FALSE	FALSE	FALSE	FALSE	FALSE	FALSE	TRUE
1886530	8	Untreated	near1	8/6/2019	6	10	N	FALSE	TRUE	FALSE	FALSE	FALSE	FALSE	FALSE
1886530	8	Untreated	near1	8/6/2019	6	3	Ob	FALSE	FALSE	FALSE	FALSE	FALSE	TRUE	FALSE
1886530	8	Untreated	near1	8/6/2019	4	10	Ot	FALSE	FALSE	FALSE	FALSE	FALSE	FALSE	TRUE
[truncated: 1,913 more rows]
