# Supplementary material for: Effects of ivermectin treatment of backyard chickens on mosquito dynamics and West Nile virus transmission
Source: PLoS Negl Trop Dis. 2022 Mar 25;16(3):e0010260. doi: 10.1371/journal.pntd.0010260 (PMC9012369; doi:10.1371/journal.pntd.0010260)
Supplement: S6 Dataset — Species and sex of mosquitoes collected in CO2-baited mosquito traps during June-September 2019. (CSV) [file pntd.0010260.s009.csv]

collection_id	flock_id	treatment	trap_location	identified_by	trap_type	collection_date	num_trap	trap_nights	trap_problem	comments	culex_pipiens_females.mixed	culex_pipiens_males	culex_stigmatosoma_females.mixed	culex_stigmatosoma_males	culiseta_females.mixed	culiseta_males	culex_tarsalis_females.mixed	culex_tarsalis_males	anopheles_freeborni_females.mixed	anopheles_freeborni_males	culiseta_incidens_females.mixed	culiseta_incidens_males	aedes_sierrensis_females.mixed	aedes_sierrensis_males	anopheles_franciscanus_females.mixed	anopheles_franciscanus_males	culiseta_inorta_females.mixed	culiseta_inorta_males
1861719	7	IVM-Treated	near1	Karen	CO2	7/2/2019	1	1	N		25		4				5
1861725	7	IVM-Treated	near2	Kurt	CO2	7/2/2019	1	1	N								20
1861727	7	IVM-Treated	near3	Michelle	CO2	7/2/2019	1	1	N		5						3			1
1861729	7	IVM-Treated	far3	Michelle	CO2	7/2/2019	1	1	N		35						14				1
1861735	7	IVM-Treated	far2	Kurt	CO2	7/2/2019	1	1	N		33				5		15
1861736	7	IVM-Treated	far1	Kurt	CO2	7/2/2019	1	1	N		24		1				19
1864348	7	IVM-Treated	near3	Michelle	CO2	7/9/2019	1	1	N		25						11						8
1864349	7	IVM-Treated	near1	Kurt	CO2	7/9/2019	1	1	N		57						27			2
1864350	7	IVM-Treated	far2	Michelle	CO2	7/9/2019	1	1	N		44						17						5
1864351	7	IVM-Treated	far1	Michelle	CO2	7/9/2019	1	1	N		24						21			1			2
1864352	7	IVM-Treated	far3	Kurt	CO2	7/9/2019	1	1	N		27						17						4
1864357	7	IVM-Treated	near2	Emma	CO2	7/9/2019	1	1	N		6						2			1			1
1869184	7	IVM-Treated	near1	Michelle	CO2	7/16/2019	1	1	N		93						118						2
1869186	7	IVM-Treated	far1	Michelle	CO2	7/16/2019	1	1	N		21						72			1			2
1869190	7	IVM-Treated	near3	Karen	CO2	7/16/2019	1	1	N		9		2				75						1
1869199	7	IVM-Treated	near2	Kurt	CO2	7/16/2019	1	1	N		2						13			1
1869200	7	IVM-Treated	far3	Michelle	CO2	7/16/2019	1	1	N		47						107		1
1869202	7	IVM-Treated	far2	Kurt	CO2	7/16/2019	1	1	N		36	1					34						6
1875227	7	IVM-Treated	far2	Karen	CO2	7/23/2019	1	1	N		32						49						2
1875228	7	IVM-Treated	near3	Karen	CO2	7/23/2019	1	1	N		35		1				48						1
1875229	7	IVM-Treated	near1	Karen	CO2	7/23/2019	1	1	N		51		1				68						3
1875244	7	IVM-Treated	far1	Kurt	CO2	7/23/2019	1	1	N		25						27
1875248	7	IVM-Treated	near2	Kurt	CO2	7/23/2019	1	1	N		6						19		1
1875250	7	IVM-Treated	far3	Kurt	CO2	7/23/2019	1	1	N		22						24						2
1885625	7	IVM-Treated	far3	Emma	CO2	7/30/2019	1	1	N		5						16
1885626	7	IVM-Treated	far1	Kurt	CO2	7/30/2019	1	1	N		5						20		1				1
1885627	7	IVM-Treated	near2	Emma	CO2	7/30/2019	1	1	N		1						6
1885629	7	IVM-Treated	near3	Kurt	CO2	7/30/2019	1	1	N		5						7			1			2
1885630	7	IVM-Treated	far2	Michelle	CO2	7/30/2019	1	1	N		12						23						2
1885634	7	IVM-Treated	near1	Kurt	CO2	7/30/2019	1	1	N		15						49						3
1886525	7	IVM-Treated	far2	Karen	CO2	8/6/2019	1	1	N		12						55		1				9
1886531	7	IVM-Treated	near1	Michelle	CO2	8/6/2019	1	1	N		25		3				113						1
1886532	7	IVM-Treated	far3	Karen	CO2	8/6/2019	1	1	N		2						52
1886533	7	IVM-Treated	near2	Michelle	CO2	8/6/2019	1	1	N		4						15
1886534	7	IVM-Treated	far1	Karen	CO2	8/6/2019	1	1	N		12						128			1			4
1886535	7	IVM-Treated	near3	Michelle	CO2	8/6/2019	1	1	N		20		2				73
1890952	7	IVM-Treated	near3	Karen	CO2	8/13/2019	1	1	N		23						95		2				1
1890953	7	IVM-Treated	far2	Karen	CO2	8/13/2019	1	1	N		12						73						2
1890955	7	IVM-Treated	far1	Karen	CO2	8/13/2019	1	1	N		11						124		1				2
1890956	7	IVM-Treated	near2	Emma	CO2	8/13/2019	1	1	N		1						13
1890957	7	IVM-Treated	far3	Michelle	CO2	8/13/2019	1	1	N		25		3				138		2
1890963	7	IVM-Treated	near1	Karen	CO2	8/13/2019	1	1	N		25						185		2				1
1895385	7	IVM-Treated	near3	Karen	CO2	8/20/2019	1	1	Y	battery leads backwards
1895386	7	IVM-Treated	near1	Karen	CO2	8/20/2019	1	1	N		4						87		1
1895387	7	IVM-Treated	far1	Karen	CO2	8/20/2019	1	1	N		2						54
1895388	7	IVM-Treated	near2	Karen	CO2	8/20/2019	1	1	N		2						21
1895389	7	IVM-Treated	far3	Karen	CO2	8/20/2019	1	1	N		8						74
1895400	7	IVM-Treated	far2	Emma	CO2	8/20/2019	1	1	N		17		1				84						2
1900537	7	IVM-Treated	far2	Karen	CO2	8/27/2019	1	1	N		4						46		2
1900538	7	IVM-Treated	near1	Karen	CO2	8/27/2019	1	1	N		10						99		1
1900539	7	IVM-Treated	far1	Karen	CO2	8/27/2019	1	1	N		5						47		3	1
1900540	7	IVM-Treated	near2	Karen	CO2	8/27/2019	1	1	N		1						7
1900541	7	IVM-Treated	near3	Karen	CO2	8/27/2019	1	1	N		2						46		3	1			1
1900542	7	IVM-Treated	far3	Karen	CO2	8/27/2019	1	1	N		3						58		2
1904638	7	IVM-Treated	far2	Karen	CO2	9/3/2019	1	1	N		3						30						1
1904639	7	IVM-Treated	far1	Karen	CO2	9/3/2019	1	1	N		2						16						1
1904640	7	IVM-Treated	near3	Karen	CO2	9/3/2019	1	1	N		3						29						1
1904641	7	IVM-Treated	far3	Karen	CO2	9/3/2019	1	1	N		4						12
1904642	7	IVM-Treated	near1	Michelle	CO2	9/3/2019	1	1	N		11		1				47
1904644	7	IVM-Treated	near2	Karen	CO2	9/3/2019	1	1	N		1						3		1
1909283	7	IVM-Treated	near2	Karen	CO2	9/10/2019	1	1	N								5
1909284	7	IVM-Treated	near1	Karen	CO2	9/10/2019	1	1	N		6						13		1
1909285	7	IVM-Treated	far2	Karen	CO2	9/10/2019	1	1	N		1						23						1
1909286	7	IVM-Treated	far1	Karen	CO2	9/10/2019	1	1	N		3						5						1
1909287	7	IVM-Treated	near3	Karen	CO2	9/10/2019	1	1	N		3						17
1909288	7	IVM-Treated	far3	Karen	CO2	9/10/2019	1	1	N		1						6
1913808	7	IVM-Treated	near2	Karen	CO2	9/17/2019	1	1	N		1						6		1				1
1861739	6	IVM-Treated	far2	Michelle	CO2	7/4/2019	1	1	N		13						10
1861748	6	IVM-Treated	near2	Kurt	CO2	7/4/2019	1	1	N		2						6
1861751	6	IVM-Treated	far3	Kurt	CO2	7/4/2019	1	1	N		105						32						6
1861752	6	IVM-Treated	far1	Kurt	CO2	7/4/2019	1	1	N		168						55						20
1861759	6	IVM-Treated	near1	Kurt	CO2	7/4/2019	1	1	N		33						16						3
1861761	6	IVM-Treated	near3	Kurt	CO2	7/4/2019	1	1	N		60						22
1866119	6	IVM-Treated	far2	Michelle	CO2	7/11/2019	1	1	N		45						30						3
1866124	6	IVM-Treated	far3	Michelle	CO2	7/11/2019	1	1	N		189						214		1				1
1866125	6	IVM-Treated	far1	Emma	CO2	7/11/2019	1	1	N		312						248			1			3
1866127	6	IVM-Treated	near1	Michelle	CO2	7/11/2019	1	1	N		59						56
1866128	6	IVM-Treated	near2	Karen	CO2	7/11/2019	1	1	N		10		2				37						1
1866129	6	IVM-Treated	near3	Michelle	CO2	7/11/2019	1	1	N		127						126
1872554	6	IVM-Treated	far3	Karen	CO2	7/18/2019	1	1	Y	ants in trap; only thoraxes left							1
1872559	6	IVM-Treated	near1	Michelle	CO2	7/18/2019	1	1	N		75						203
1872560	6	IVM-Treated	near2	Emma	CO2	7/18/2019	1	1	N		10						42
1872561	6	IVM-Treated	far2	Gurman	CO2	7/18/2019	1	1	N		50						68
1872567	6	IVM-Treated	near3	Gurman	CO2	7/18/2019	1	1	N		58						132
1872574	6	IVM-Treated	far1	Emma	CO2	7/18/2019	1	1	N		181						258			1			1
1877183	6	IVM-Treated	far3	Karen	CO2	7/25/2019	1	1	Y	ants in trap (mostly thoraxes left)							3
1877184	6	IVM-Treated	near1	Karen	CO2	7/25/2019	1	1	N		167		2				371	1	1
1877186	6	IVM-Treated	near3	Michelle	CO2	7/25/2019	1	1	N		326						321
1877188	6	IVM-Treated	far2	Emma	CO2	7/25/2019	1	1	N		121						218		2				1
1877189	6	IVM-Treated	near2	Michelle	CO2	7/25/2019	1	1	N		19						77
1877196	6	IVM-Treated	far1	Karen	CO2	7/25/2019	1	1	N		220						502	1	1				8
1885649	6	IVM-Treated	far2	Michelle	CO2	8/1/2019	1	1	N		4						36
1885650	6	IVM-Treated	far1	Emma	CO2	8/1/2019	1	1	N		86						311			1
1885652	6	IVM-Treated	far3	Michelle	CO2	8/1/2019	1	1	Y	ants in trap
1885653	6	IVM-Treated	near1	Pascale	CO2	8/1/2019	1	1	N		60		6				229		1
1885655	6	IVM-Treated	near2	Emma	CO2	8/1/2019	1	1	N		4						50
1885672	6	IVM-Treated	near3	Emma	CO2	8/1/2019	1	1	N		50						145
1888152	6	IVM-Treated	near2	Michelle	CO2	8/8/2019	1	1	N		2						65
1888153	6	IVM-Treated	far1	Karen	CO2	8/8/2019	1	1	N		29	1					410		1
1888154	6	IVM-Treated	near1	Karen	CO2	8/8/2019	1	1	N		31		2				251
1888155	6	IVM-Treated	near3	Karen	CO2	8/8/2019	1	1	N		49						306						1
1888156	6	IVM-Treated	far3	Karen	CO2	8/8/2019	1	1	N		46		11				600		1
1888159	6	IVM-Treated	far2	Kurt	CO2	8/8/2019	1	1	N		10						130						8
1892825	6	IVM-Treated	far2	Emma	CO2	8/15/2019	1	1	N		27		11				605		4				5
1892826	6	IVM-Treated	near3	Karen	CO2	8/15/2019	1	1	N		47						826		2
1892829	6	IVM-Treated	near2	Emma	CO2	8/15/2019	1	1	N	Trap was wet - sprinklers	3		9				408
1892830	6	IVM-Treated	far3	Karen	CO2	8/15/2019	1	1	N		36						952		3				3
1892832	6	IVM-Treated	near1	Michelle	CO2	8/15/2019	1	1	N		25		2				546		3
1892837	6	IVM-Treated	far1	Karen	CO2	8/15/2019	1	1	N	origil pool # 1029 lost in transport so removed from list	42	1					998		2				1
1898111	6	IVM-Treated	far2	Karen	CO2	8/22/2019	1	1	N		42						245		2				1
1898112	6	IVM-Treated	far3	Karen	CO2	8/22/2019	1	1	N		75						894		4
1898113	6	IVM-Treated	far1	Emma	CO2	8/22/2019	1	1	N		24						650			1			2
1898114	6	IVM-Treated	near2	Karen	CO2	8/22/2019	1	1	N		8						92
1898119	6	IVM-Treated	near3	Emma	CO2	8/22/2019	1	1	N		43						269
1898122	6	IVM-Treated	near1	Michelle	CO2	8/22/2019	1	1	N		33						239
1902520	6	IVM-Treated	far3	Karen	CO2	8/29/2019	1	1	N		18						399		1				4
1902521	6	IVM-Treated	far1	Michelle	CO2	8/29/2019	1	1	N		22		2				191		1
1902523	6	IVM-Treated	near1	Karen	CO2	8/29/2019	1	1	N		10						110		1
1902524	6	IVM-Treated	near3	Karen	CO2	8/29/2019	1	1	N		27						131						1
1902525	6	IVM-Treated	far2	Karen	CO2	8/29/2019	1	1	N		7						114						3
1902526	6	IVM-Treated	near2	Karen	CO2	8/29/2019	1	1	N		1						43
1906535	6	IVM-Treated	far1	Karen	CO2	9/5/2019	1	1	N		11						284	2	6
1906537	6	IVM-Treated	far3	Karen	CO2	9/5/2019	1	1	N		19						694		9
1906538	6	IVM-Treated	near1	Karen	CO2	9/5/2019	1	1	N		5	1					170		3
1906540	6	IVM-Treated	near2	Karen	CO2	9/5/2019	1	1	N								79		2
1906542	6	IVM-Treated	near3	Karen	CO2	9/5/2019	1	1	N		11						188		5				4
1906543	6	IVM-Treated	far2	Karen	CO2	9/5/2019	1	1	N		10						150
1911020	6	IVM-Treated	near2	Karen	CO2	9/12/2019	1	1	N		3	1	1				130		1
1911021	6	IVM-Treated	near3	Karen	CO2	9/12/2019	1	1	N		8						348		12				1	1
1911023	6	IVM-Treated	far1	Karen	CO2	9/12/2019	1	1	N		15						435	1	8
1911025	6	IVM-Treated	far2	Karen	CO2	9/12/2019	1	1	N		4						264		2				2
1911026	6	IVM-Treated	near1	Karen	CO2	9/12/2019	1	1	N		8						396		3
1911028	6	IVM-Treated	far3	Karen	CO2	9/12/2019	1	1	N		7						708		9				2
1913811	6	IVM-Treated	near2	Karen	CO2	9/17/2019	1	1	N		1						75						3
1861717	8	Untreated	near1	Michelle	CO2	7/2/2019	1	1	N		52						75
1861720	8	Untreated	far1	Michelle	CO2	7/2/2019	1	1	N		3						2
1861723	8	Untreated	far3	Karen	CO2	7/2/2019	1	1	N		2		1				3
1861731	8	Untreated	near3	Michelle	CO2	7/2/2019	1	1	N		18						36
1861733	8	Untreated	near2	Kurt	CO2	7/2/2019	1	1	N		16						48
1861737	8	Untreated	far2	Michelle	CO2	7/2/2019	1	1	N		13		3				3
1864353	8	Untreated	far2	Emma	CO2	7/9/2019	1	1	N		14						15						1
1864355	8	Untreated	far3	Kurt	CO2	7/9/2019	1	1	N		7						12
1864358	8	Untreated	near3	Michelle	CO2	7/9/2019	1	1	N		89						179
1864359	8	Untreated	near2	Kurt	CO2	7/9/2019	1	1	N		32						110		2				6
1864360	8	Untreated	far1	Michelle	CO2	7/9/2019	1	1	N		10						26
1864361	8	Untreated	near1	Emma	CO2	7/9/2019	1	1	N		21						82						1
1869183	8	Untreated	far2	Kurt	CO2	7/16/2019	1	1	N		9						37
1869185	8	Untreated	near1	Kurt	CO2	7/16/2019	1	1	N		50						169						1
1869188	8	Untreated	near2	Kurt	CO2	7/16/2019	1	1	N		28						116
1869189	8	Untreated	near3	Michelle	CO2	7/16/2019	1	1	N		43						178
1869201	8	Untreated	far1	Kurt	CO2	7/16/2019	1	1	N		12						45
1869205	8	Untreated	far3	Emma	CO2	7/16/2019	1	1	N		18						77
1875242	8	Untreated	near2	Michelle	CO2	7/23/2019	1	1	N		10						103						1
1875243	8	Untreated	near3	Kurt	CO2	7/23/2019	1	1	N		50						267
1875245	8	Untreated	near1	Kurt	CO2	7/23/2019	1	1	N		56						194
1875246	8	Untreated	far1	Kurt	CO2	7/23/2019	1	1	N		3						30
1875247	8	Untreated	far3	Kurt	CO2	7/23/2019	1	1	N		5						49
1875249	8	Untreated	far2	Kurt	CO2	7/23/2019	1	1	N		3						9
1885628	8	Untreated	far2	Michelle	CO2	7/30/2019	1	1	N								8
1885631	8	Untreated	near2	Emma	CO2	7/30/2019	1	1	N								73
1885632	8	Untreated	far3	Michelle	CO2	7/30/2019	1	1	N		1						34
1885639	8	Untreated	far1	Emma	CO2	7/30/2019	1	1	N		1						7
1885643	8	Untreated	near1	Michelle	CO2	7/30/2019	1	1	N		17						156
1885644	8	Untreated	near3	Emma	CO2	7/30/2019	1	1	N		10						188
1886521	8	Untreated	far2	Karen	CO2	8/6/2019	1	1	N		9						119	1			1		1
1886524	8	Untreated	far3	Karen	CO2	8/6/2019	1	1	N		21						190
1886526	8	Untreated	near3	Emma	CO2	8/6/2019	1	1	N		29						592
1886528	8	Untreated	far1	Karen	CO2	8/6/2019	1	1	N		14		3				170						4
1886529	8	Untreated	near2	Michelle	CO2	8/6/2019	1	1	N		36		1				372						2
1886530	8	Untreated	near1	Karen	CO2	8/6/2019	1	1	N		45		2				581						3
1890954	8	Untreated	far1	Emma	CO2	8/13/2019	1	1	N		6		3				179		1
1890959	8	Untreated	far2	Karen	CO2	8/13/2019	1	1	N		10						254		4				1
1890960	8	Untreated	near2	Karen	CO2	8/13/2019	1	1	N		14						359		2							1
1890961	8	Untreated	near1	Karen	CO2	8/13/2019	1	1	N		19						560		2	1
1890962	8	Untreated	near3	Emma	CO2	8/13/2019	1	1	N		18		27				503		2
1890973	8	Untreated	far3	Michelle	CO2	8/13/2019	1	1	N	sprinkler hit bottom so soggy mosquitoes	125		3				382		4				3
1895390	8	Untreated	far2	Emma	CO2	8/20/2019	1	1	N		1		4				49
1895391	8	Untreated	near1	Karen	CO2	8/20/2019	1	1	N		4						237
1895392	8	Untreated	far1	Karen	CO2	8/20/2019	1	1	N		1						86
1895393	8	Untreated	near2	Karen	CO2	8/20/2019	1	1	N		6						188		1
1895395	8	Untreated	near3	Emma	CO2	8/20/2019	1	1	N		15		6				389						1
1895396	8	Untreated	far3	Karen	CO2	8/20/2019	1	1	N	wet trap - sprinklers	2						123								1
1900543	8	Untreated	far1	Karen	CO2	8/27/2019	1	1	N		7						105		1
1900544	8	Untreated	near2	Karen	CO2	8/27/2019	1	1	N								228		2
1900545	8	Untreated	near1	Michelle	CO2	8/27/2019	1	1	N		2		1				248						1
1900546	8	Untreated	near3	Emma	CO2	8/27/2019	1	1	N		9						331		2
1900547	8	Untreated	far3	Karen	CO2	8/27/2019	1	1	N								112
1900554	8	Untreated	far2	Emma	CO2	8/27/2019	1	1	N		4						108		1	1			1
1904637	8	Untreated	far2	Karen	CO2	9/3/2019	1	1	N		2						64		6
1904643	8	Untreated	far3	Karen	CO2	9/3/2019	1	1	N	Sprinkler wet	1						62		4
1904645	8	Untreated	near2	Karen	CO2	9/3/2019	1	1	N								93		1
1904646	8	Untreated	far1	Karen	CO2	9/3/2019	1	1	N		7						64
1904648	8	Untreated	near3	Karen	CO2	9/3/2019	1	1	N		5						317		2
1904661	8	Untreated	near1	Michelle	CO2	9/3/2019	1	1	N		17		3				265
1909289	8	Untreated	far3	Karen	CO2	9/10/2019	1	1	N								74
1909290	8	Untreated	far1	Karen	CO2	9/10/2019	1	1	N		2						48
1909291	8	Untreated	far2	Karen	CO2	9/10/2019	1	1	N		2						58		8
1909292	8	Untreated	near1	Karen	CO2	9/10/2019	1	1	N		4						219	1	1
1909293	8	Untreated	near2	Karen	CO2	9/10/2019	1	1	N		1						87	1	3
1909294	8	Untreated	near3	Karen	CO2	9/10/2019	1	1	N		6						359		1
1913815	8	Untreated	near2	Karen	CO2	9/17/2019	1	1	N		3						122		2
1861742	4	Untreated	far3	Michelle	CO2	7/4/2019	1	1	N		30						8						6
1861743	4	Untreated	near2	Michelle	CO2	7/4/2019	1	1	N		19						7			1
1861744	4	Untreated	near3	Michelle	CO2	7/4/2019	1	1	N		9						3						4
1861753	4	Untreated	far2	Kurt	CO2	7/4/2019	1	1	N		28	1					6
1861754	4	Untreated	far1	Kurt	CO2	7/4/2019	1	1	N		15						4				1		6
1861755	4	Untreated	near1	Kurt	CO2	7/4/2019	1	1	N		51						3				1		14
1866107	4	Untreated	near2	Michelle	CO2	7/11/2019	1	1	N		15						5
1866108	4	Untreated	near1	Michelle	CO2	7/11/2019	1	1	N		74						4						9
1866109	4	Untreated	far2	Michelle	CO2	7/11/2019	1	1	N		23						8						4
1866110	4	Untreated	far1	Michelle	CO2	7/11/2019	1	1	N		9						5
1866112	4	Untreated	far3	Michelle	CO2	7/11/2019	1	1	N		26						13						3
1866113	4	Untreated	near3	Michelle	CO2	7/11/2019	1	1	N		20						3						10
1872564	4	Untreated	far1	Michelle	CO2	7/18/2019	1	1	N		7						15
1872568	4	Untreated	near3	Karen	CO2	7/18/2019	1	1	N		18						19						4
1872569	4	Untreated	far2	Michelle	CO2	7/18/2019	1	1	N		25						20						2
1872570	4	Untreated	near2	Michelle	CO2	7/18/2019	1	1	N		16						14						1
1872571	4	Untreated	far3	Gurman	CO2	7/18/2019	1	1	N		21						44						2
1872573	4	Untreated	near1	Michelle	CO2	7/18/2019	1	1	N		42						17						6
1877195	4	Untreated	far2	Emma	CO2	7/25/2019	1	1	N		16						41						19
1877197	4	Untreated	near1	Michelle	CO2	7/25/2019	1	1	N		42						28						5
1877198	4	Untreated	near3	Emma	CO2	7/25/2019	1	1	N		4						14						7
1877199	4	Untreated	near2	Karen	CO2	7/25/2019	1	1	N		20	1					43
1877202	4	Untreated	far3	Emma	CO2	7/25/2019	1	1	N		13						33						10
1877206	4	Untreated	far1	Emma	CO2	7/25/2019	1	1	N		11						26
1885657	4	Untreated	near3	Michelle	CO2	8/1/2019	1	1	N	none caught
1885660	4	Untreated	far2	Michelle	CO2	8/1/2019	1	1	N		11		3				16						1
1885664	4	Untreated	far3	Emma	CO2	8/1/2019	1	1	N		3						24						3
1885665	4	Untreated	far1	Michelle	CO2	8/1/2019	1	1	N		3						11						2
1885668	4	Untreated	near1	Pascale	CO2	8/1/2019	1	1	N		13						23				4
1885669	4	Untreated	near2	Pascale	CO2	8/1/2019	1	1	N		3		1				6
1888157	4	Untreated	near3	Michelle	CO2	8/8/2019	1	1	N		3		3				5						1
1888160	4	Untreated	near2	Michelle	CO2	8/8/2019	1	1	N		1		1				8
1888161	4	Untreated	near1	Karen	CO2	8/8/2019	1	1	N		9						27						5
1888162	4	Untreated	far3	Emma	CO2	8/8/2019	1	1	N		6		1				31		1				6
1888163	4	Untreated	far2	Karen	CO2	8/8/2019	1	1	N		19						23						5
1888164	4	Untreated	far1	Kurt	CO2	8/8/2019	1	1	N		5						19						4
1892813	4	Untreated	far2	Karen	CO2	8/15/2019	1	1	N		23						60		3				9
1892814	4	Untreated	near2	Karen	CO2	8/15/2019	1	1	N		6						96						2
1892816	4	Untreated	near1	Karen	CO2	8/15/2019	1	1	N		18						49						7
1892817	4	Untreated	far1	Emma	CO2	8/15/2019	1	1	N		12		7				135						5
1892819	4	Untreated	far3	Emma	CO2	8/15/2019	1	1	N		11		3				84		1				5
1892820	4	Untreated	near3	Emma	CO2	8/15/2019	1	1	N		7		2				47		3				3
1898099	4	Untreated	far1	Karen	CO2	8/22/2019	1	1	N		4						67		1
1898100	4	Untreated	far2	Karen	CO2	8/22/2019	1	1	N		10						68						8
1898101	4	Untreated	near1	Karen	CO2	8/22/2019	1	1	N		10						55						4
1898102	4	Untreated	near2	Emma	CO2	8/22/2019	1	1	N		4		1				37
1898103	4	Untreated	near3	Karen	CO2	8/22/2019	1	1	N		5						22						3
1898104	4	Untreated	far3	Karen	CO2	8/22/2019	1	1	N		5						60		2				5
1902507	4	Untreated	far2	Karen	CO2	8/29/2019	1	1	N		1						14						3
1902508	4	Untreated	far1	Karen	CO2	8/29/2019	1	1	N		2						10
1902509	4	Untreated	near1	Karen	CO2	8/29/2019	1	1	N		4						19		1				3
1902510	4	Untreated	near2	Karen	CO2	8/29/2019	1	1	N		3						9
1902511	4	Untreated	near3	Karen	CO2	8/29/2019	1	1	N		2						6		2				2
1902512	4	Untreated	far3	Karen	CO2	8/29/2019	1	1	N		1						14		1				3
1906526	4	Untreated	near2	Karen	CO2	9/5/2019	1	1	N		2						14						1
1906527	4	Untreated	far3	Karen	CO2	9/5/2019	1	1	N		6						14		4				6
1906529	4	Untreated	far2	Karen	CO2	9/5/2019	1	1	N		1						15		1				3
1906530	4	Untreated	far1	Karen	CO2	9/5/2019	1	1	N		5						24						1
1906531	4	Untreated	near1	Rachael	CO2	9/5/2019	1	1	N		8						18						3
1906533	4	Untreated	near3	Rachael	CO2	9/5/2019	1	1	N		1						5		3				2
1911022	4	Untreated	far3	Rachael	CO2	9/12/2019	1	1	N		1						15						2
1911033	4	Untreated	near1	Karen	CO2	9/12/2019	1	1	N		1						20		1				2
1911034	4	Untreated	near3	Karen	CO2	9/12/2019	1	1	N		1						9		1				4
1911035	4	Untreated	far1	Karen	CO2	9/12/2019	1	1	N		5						39		1				1
1911036	4	Untreated	far2	Michelle	CO2	9/12/2019	1	1	N		5		1				7		2				9
1911037	4	Untreated	near2	Michelle	CO2	9/12/2019	1	1	N		2	1					36						1
1913812	4	Untreated	near2	Karen	CO2	9/17/2019	1	1	N		7						18						1
1861738	5	IVM-Treated	near3	Michelle	CO2	7/4/2019	1	1	N		17						7			1
1861740	5	IVM-Treated	near2	Michelle	CO2	7/4/2019	1	1	N		28						5
1861741	5	IVM-Treated	far1	Michelle	CO2	7/4/2019	1	1	N		43	1					2
1861746	5	IVM-Treated	far2	Michelle	CO2	7/4/2019	1	1	N		53						18
1861750	5	IVM-Treated	near1	Kurt	CO2	7/4/2019	1	1	N		4												1
1861756	5	IVM-Treated	far3	Kurt	CO2	7/4/2019	1	1	Y	battery leads on backwards
1866111	5	IVM-Treated	far1	Michelle	CO2	7/11/2019	1	1	N		26						2
1866114	5	IVM-Treated	near1	Emma	CO2	7/11/2019	1	1	N		9
1866115	5	IVM-Treated	near3	Emma	CO2	7/11/2019	1	1	N		12						4
1866116	5	IVM-Treated	near2	Michelle	CO2	7/11/2019	1	1	N		33						7
1866117	5	IVM-Treated	far3	Michelle	CO2	7/11/2019	1	1	N		19						3						2
1866118	5	IVM-Treated	far2	Emma	CO2	7/11/2019	1	1	N		63						15		1
1872557	5	IVM-Treated	far3	Emma	CO2	7/18/2019	1	1	N		6						11
1872558	5	IVM-Treated	near3	Gurman	CO2	7/18/2019	1	1	N		15						19
1872563	5	IVM-Treated	near1	Michelle	CO2	7/18/2019	1	1	N		6						8
1872565	5	IVM-Treated	far1	Michelle	CO2	7/18/2019	1	1	N		42						28
1872566	5	IVM-Treated	far2	Michelle	CO2	7/18/2019	1	1	N		25						24
1872572	5	IVM-Treated	near2	Karen	CO2	7/18/2019	1	1	N		48						39						1
1877194	5	IVM-Treated	far2	Michelle	CO2	7/25/2019	1	1	N		69						48
1877200	5	IVM-Treated	near3	Karen	CO2	7/25/2019	1	1	N		26						20			1			2
1877203	5	IVM-Treated	near1	Emma	CO2	7/25/2019	1	1	N		15						12
1877204	5	IVM-Treated	far1	Karen	CO2	7/25/2019	1	1	N		68						42						1
1877205	5	IVM-Treated	far3	Karen	CO2	7/25/2019	1	1	N		15						8
1877207	5	IVM-Treated	near2	Karen	CO2	7/25/2019	1	1	N		69						49						2
1885651	5	IVM-Treated	near2	Michelle	CO2	8/1/2019	1	1	N		15						30
1885654	5	IVM-Treated	far1	Michelle	CO2	8/1/2019	1	1	N		10						18		1
1885656	5	IVM-Treated	far2	Michelle	CO2	8/1/2019	1	1	N	none caught
1885658	5	IVM-Treated	near3	Emma	CO2	8/1/2019	1	1	N		2						25
1885659	5	IVM-Treated	far3	Emma	CO2	8/1/2019	1	1	N								1						1
1885662	5	IVM-Treated	near1	Emma	CO2	8/1/2019	1	1	N		2						12
1888158	5	IVM-Treated	far3	Emma	CO2	8/8/2019	1	1	N		5						11
1888165	5	IVM-Treated	near1	Emma	CO2	8/8/2019	1	1	N								7
1888166	5	IVM-Treated	near2	Michelle	CO2	8/8/2019	1	1	N		12						37
1888167	5	IVM-Treated	far2	Karen	CO2	8/8/2019	1	1	N		24						41		1				1
1888168	5	IVM-Treated	far1	Kurt	CO2	8/8/2019	1	1	N		8						10	1					1
1888169	5	IVM-Treated	near3	Michelle	CO2	8/8/2019	1	1	N		4						31
1892824	5	IVM-Treated	far2	Kurt	CO2	8/15/2019	1	1	N		9						147		5
1892833	5	IVM-Treated	far3	Michelle	CO2	8/15/2019	1	1	N		2		3				66						1
1892834	5	IVM-Treated	far1	Emma	CO2	8/15/2019	1	1	N		24		6				129		1
1892835	5	IVM-Treated	near1	Michelle	CO2	8/15/2019	1	1	N		2						30		1				1
1892836	5	IVM-Treated	near3	Emma	CO2	8/15/2019	1	1	N		13		4				72
1892838	5	IVM-Treated	near2	Michelle	CO2	8/15/2019	1	1	N		27		4				153						3
1898115	5	IVM-Treated	near3	Karen	CO2	8/22/2019	1	1	N		16						64
1898116	5	IVM-Treated	far2	Karen	CO2	8/22/2019	1	1	N		34						80
1898117	5	IVM-Treated	far1	Karen	CO2	8/22/2019	1	1	N		11						39
1898118	5	IVM-Treated	far3	Karen	CO2	8/22/2019	1	1	N		7						22
1898120	5	IVM-Treated	near2	Karen	CO2	8/22/2019	1	1	N		18						62						1
1898123	5	IVM-Treated	near1	Karen	CO2	8/22/2019	1	1	N		3						9
1902522	5	IVM-Treated	far1	Rachael	CO2	8/29/2019	1	1	N		4						12		1
1902527	5	IVM-Treated	far3	Karen	CO2	8/29/2019	1	1	N		8						5
1902528	5	IVM-Treated	near3	Karen	CO2	8/29/2019	1	1	N		9						25			4			1
1902529	5	IVM-Treated	far2	Rachael	CO2	8/29/2019	1	1	N		32						39			2
1902530	5	IVM-Treated	near2	Karen	CO2	8/29/2019	1	1	N	Wet. Sprinkler?	9						23			1
1902531	5	IVM-Treated	near1	Karen	CO2	8/29/2019	1	1	N		7						4
1906539	5	IVM-Treated	near1	Rachael	CO2	9/5/2019	1	1	N								6		2
1906541	5	IVM-Treated	near3	Rachael	CO2	9/5/2019	1	1	N	wet from sprinkler							9		2				1
1906544	5	IVM-Treated	far3	Karen	CO2	9/5/2019	1	1	N								5
1906545	5	IVM-Treated	near2	Rachael	CO2	9/5/2019	1	1	N	wet from sprinkler	8						29		1
1906546	5	IVM-Treated	far2	Michelle	CO2	9/5/2019	1	1	N		21		5				58		3				1
1906548	5	IVM-Treated	far1	Rachael	CO2	9/5/2019	1	1	N		4						17		2
1911029	5	IVM-Treated	near2	Rachael	CO2	9/12/2019	1	1	N		9						54		2
1911038	5	IVM-Treated	near1	Karen	CO2	9/12/2019	1	1	N								3
1911039	5	IVM-Treated	far3	Michelle	CO2	9/12/2019	1	1	N		2						38						2
1911040	5	IVM-Treated	near3	Karen	CO2	9/12/2019	1	1	N	very wet trap from sprinkler	3	2					21
1911041	5	IVM-Treated	far1	Michelle	CO2	9/12/2019	1	1	N		4						39		5
1911043	5	IVM-Treated	far2	Karen	CO2	9/12/2019	1	1	N		5						69	1		1			3
1913809	5	IVM-Treated	near1	Karen	CO2	9/17/2019	1	1	N	spider and fly in collection bag
1861745	2	Untreated	far3	Michelle	CO2	7/4/2019	1	1	N		30						13		2				3
1861747	2	Untreated	far2	Michelle	CO2	7/4/2019	1	1	N		15						5
1861749	2	Untreated	near1	Kurt	CO2	7/4/2019	1	1	N		10						15						2
1861757	2	Untreated	near2	Kurt	CO2	7/4/2019	1	1	N		25						18		2				5
1861758	2	Untreated	near3	Kurt	CO2	7/4/2019	1	1	N		21						5						2
1861760	2	Untreated	far1	Kurt	CO2	7/4/2019	1	1	N		31						13		1		4		2
1866106	2	Untreated	near3	Karen	CO2	7/11/2019	1	1	Y	battery leads on backwards
1866120	2	Untreated	far1	Emma	CO2	7/11/2019	1	1	N		30						29			1			4
1866121	2	Untreated	near1	Michelle	CO2	7/11/2019	1	1	N		75						49						3
1866122	2	Untreated	near2	Michelle	CO2	7/11/2019	1	1	N		36						29
1866123	2	Untreated	far2	Michelle	CO2	7/11/2019	1	1	N		17						3
1866126	2	Untreated	far3	Michelle	CO2	7/11/2019	1	1	N		56						49		3
1872551	2	Untreated	far1	Karen	CO2	7/18/2019	1	1	N		26						48
1872553	2	Untreated	near1	Karen	CO2	7/18/2019	1	1	N		70						19
1872555	2	Untreated	far2	Karen	CO2	7/18/2019	1	1	N		8						34
1872556	2	Untreated	near2	Emma	CO2	7/18/2019	1	1	N		26						79
1872562	2	Untreated	far3	Michelle	CO2	7/18/2019	1	1	N		50						103		5				1
1872716	2	Untreated	near3	Karen	CO2	7/18/2019	1	1	N		11						51			1
1877185	2	Untreated	near2	Emma	CO2	7/25/2019	1	1	N		25						73	1					2
1877190	2	Untreated	near3	Michelle	CO2	7/25/2019	1	1	N		23						49		3
1877191	2	Untreated	far1	Michelle	CO2	7/25/2019	1	1	N		27						45	1	3				1
1877192	2	Untreated	far3	Emma	CO2	7/25/2019	1	1	N		52						66		3
1877193	2	Untreated	far2	Michelle	CO2	7/25/2019	1	1	N		35						22		2
1877201	2	Untreated	near1	Michelle	CO2	7/25/2019	1	1	N		82						63
1885661	2	Untreated	far3	Pascale	CO2	8/1/2019	1	1	N		30		4				50	1	1		1
1885663	2	Untreated	far2	Michelle	CO2	8/1/2019	1	1	N		16						17		1
1885666	2	Untreated	near2	Pascale	CO2	8/1/2019	1	1	N		20		3				92		1
1885667	2	Untreated	near3	Michelle	CO2	8/1/2019	1	1	N		15						28		1
1885670	2	Untreated	far1	Michelle	CO2	8/1/2019	1	1	N		13						19						1
1885671	2	Untreated	near1	Emma	CO2	8/1/2019	1	1	N		23						50		2				3
1888146	2	Untreated	near3	Karen	CO2	8/8/2019	1	1	N		5						14
1888147	2	Untreated	far2	Emma	CO2	8/8/2019	1	1	N		1						17						2
1888148	2	Untreated	near2	Karen	CO2	8/8/2019	1	1	N		5						58
1888149	2	Untreated	near1	Karen	CO2	8/8/2019	1	1	N		11						44
1888150	2	Untreated	far3	Emma	CO2	8/8/2019	1	1	N		11						47		2				1
1888151	2	Untreated	far1	Michelle	CO2	8/8/2019	1	1	N		5						22						1
1892815	2	Untreated	near3	Karen	CO2	8/15/2019	1	1	N		12						164		4	1
1892818	2	Untreated	far2	Karen	CO2	8/15/2019	1	1	N		12						82		1				1
1892821	2	Untreated	far3	Karen	CO2	8/15/2019	1	1	N		15						353		7
1892822	2	Untreated	far1	Michelle	CO2	8/15/2019	1	1	N		40						234		4				2
1892823	2	Untreated	near1	Karen	CO2	8/15/2019	1	1	N		12						335		2	1
1892828	2	Untreated	near2	Michelle	CO2	8/15/2019	1	1	N		24		1				183	1	2
1898105	2	Untreated	near3	Karen	CO2	8/22/2019	1	1	N		5						54		1
1898106	2	Untreated	far1	Emma	CO2	8/22/2019	1	1	N		17		2				104		4
1898107	2	Untreated	near2	Michelle	CO2	8/22/2019	1	1	N		11						75
1898108	2	Untreated	near1	Karen	CO2	8/22/2019	1	1	N		11						135
1898109	2	Untreated	far2	Karen	CO2	8/22/2019	1	1	N		6						22		1
1898110	2	Untreated	far3	Emma	CO2	8/22/2019	1	1	N		15						94		5
1902513	2	Untreated	near1	Karen	CO2	8/29/2019	1	1	N		6						24
1902514	2	Untreated	far3	Karen	CO2	8/29/2019	1	1	N		5						13		2
1902515	2	Untreated	far2	Karen	CO2	8/29/2019	1	1	N		2						10		7
1902516	2	Untreated	near2	Karen	CO2	8/29/2019	1	1	N		3						20		1
1902517	2	Untreated	far1	Karen	CO2	8/29/2019	1	1	N		3						20		8				1
1902518	2	Untreated	near3	Rachael	CO2	8/29/2019	1	1	N		2						11		3
1906524	2	Untreated	far2	Karen	CO2	9/5/2019	1	1	N		5	1					41		3
1906525	2	Untreated	near3	Karen	CO2	9/5/2019	1	1	N		4						71		7
1906528	2	Untreated	far3	Karen	CO2	9/5/2019	1	1	N		1						60		7
1906532	2	Untreated	near1	Karen	CO2	9/5/2019	1	1	N		8						110						1
1906536	2	Untreated	near2	Rachael	CO2	9/5/2019	1	1	N		4						81
1906547	2	Untreated	far1	Karen	CO2	9/5/2019	1	1	N		6						63		7
1911024	2	Untreated	far1	Rachael	CO2	9/12/2019	1	1	N		3						62		3				1
1911027	2	Untreated	near3	Rachael	CO2	9/12/2019	1	1	N		5						56		6
1911030	2	Untreated	near2	Karen	CO2	9/12/2019	1	1	N		1						81		2
1911031	2	Untreated	far3	Karen	CO2	9/12/2019	1	1	N		5						112		4				1
1911032	2	Untreated	far2	Rachael	CO2	9/12/2019	1	1	N		1						25		1
1911042	2	Untreated	near1	Rachael	CO2	9/12/2019	1	1	N								126		2								2
1913813	2	Untreated	near2	Karen	CO2	9/17/2019	1	1	N		11						47	2					1
1861716	3	Untreated	far2	Kurt	CO2	7/2/2019	1	1	N		2						1
1861718	3	Untreated	far3	Michelle	CO2	7/2/2019	1	1	N		31						2
1861722	3	Untreated	near2	Karen	CO2	7/2/2019	1	1	N		12						4
1861724	3	Untreated	near3	Karen	CO2	7/2/2019	1	1	N				3				32	2
1861726	3	Untreated	far1	Michelle	CO2	7/2/2019	1	1	N		45						15
1861730	3	Untreated	near1	Michelle	CO2	7/2/2019	1	1	N		28						2
1864338	3	Untreated	far1	Michelle	CO2	7/9/2019	1	1	N		30						13						1
1864340	3	Untreated	near3	Kurt	CO2	7/9/2019	1	1	N		1						2
1864343	3	Untreated	near1	Kurt	CO2	7/9/2019	1	1	N		43						4
1864344	3	Untreated	near2	Kurt	CO2	7/9/2019	1	1	N		7						3
1864354	3	Untreated	far2	Kurt	CO2	7/9/2019	1	1	N		2												1
1864356	3	Untreated	far3	Emma	CO2	7/9/2019	1	1	N		9												2
1869187	3	Untreated	near1	Emma	CO2	7/16/2019	1	1	N		56						37						2
1869191	3	Untreated	far3	Emma	CO2	7/16/2019	1	1	N		20						8
1869192	3	Untreated	near2	Kurt	CO2	7/16/2019	1	1	N		7						17
1869193	3	Untreated	near3	Kurt	CO2	7/16/2019	1	1	N		28	1					23
1869194	3	Untreated	far1	Michelle	CO2	7/16/2019	1	1	N		64						53
1869195	3	Untreated	far2	Michelle	CO2	7/16/2019	1	1	N		2						6
1875230	3	Untreated	near1	Emma	CO2	7/23/2019	1	1	N		16						17
1875231	3	Untreated	near2	Michelle	CO2	7/23/2019	1	1	N		16						14
1875232	3	Untreated	near3	Michelle	CO2	7/23/2019	1	1	N		9						12			2
1875233	3	Untreated	far2	Emma	CO2	7/23/2019	1	1	N		3						3						1
1875235	3	Untreated	far3	Michelle	CO2	7/23/2019	1	1	N		7						7						1
1875236	3	Untreated	far1	Michelle	CO2	7/23/2019	1	1	N		38		1				24						1
1885633	3	Untreated	near1	Emma	CO2	7/30/2019	1	1	N		2						2						1
1885636	3	Untreated	near3	Emma	CO2	7/30/2019	1	1	N		3						3						1
1885637	3	Untreated	far2	Kurt	CO2	7/30/2019	1	1	N								2
1885638	3	Untreated	near2	Kurt	CO2	7/30/2019	1	1	N		4						1
1885640	3	Untreated	far3	Kurt	CO2	7/30/2019	1	1	N		6						5						1
1885648	3	Untreated	far1	Emma	CO2	7/30/2019	1	1	N		11						19
1886512	3	Untreated	near1	Michelle	CO2	8/6/2019	1	1	N		4						6
1886515	3	Untreated	far2	Michelle	CO2	8/6/2019	1	1	N								4						1
1886519	3	Untreated	far1	Karen	CO2	8/6/2019	1	1	N		24						33						1
1886522	3	Untreated	near2	Karen	CO2	8/6/2019	1	1	N		11						18		1
1886523	3	Untreated	far3	Karen	CO2	8/6/2019	1	1	N		8						20		1				1
1886527	3	Untreated	near3	Karen	CO2	8/6/2019	1	1	N		10	1					11
1890964	3	Untreated	far2	Karen	CO2	8/13/2019	1	1	N		2						36
1890965	3	Untreated	far1	Emma	CO2	8/13/2019	1	1	N		16		4				99		1				1
1890966	3	Untreated	near2	Karen	CO2	8/13/2019	1	1	N		8						70		1
1890968	3	Untreated	near1	Emma	CO2	8/13/2019	1	1	N		16		1				63						2
1890969	3	Untreated	near3	Karen	CO2	8/13/2019	1	1	N		10						104
1890975	3	Untreated	far3	Emma	CO2	8/13/2019	1	1	N		11		1				67		4				3
1895397	3	Untreated	near1	Karen	CO2	8/20/2019	1	1	N		4						13
1895398	3	Untreated	far2	Karen	CO2	8/20/2019	1	1	N								4
1895399	3	Untreated	far3	Karen	CO2	8/20/2019	1	1	N		5						7
1895401	3	Untreated	near2	Karen	CO2	8/20/2019	1	1	N		6						11
1895402	3	Untreated	near3	Karen	CO2	8/20/2019	1	1	N		7						11
1895403	3	Untreated	far1	Emma	CO2	8/20/2019	1	1	N		5		1				36
1900548	3	Untreated	far3	Karen	CO2	8/27/2019	1	1	N		2						11
1900549	3	Untreated	far1	Karen	CO2	8/27/2019	1	1	N		5						33		1		1
1900550	3	Untreated	near3	Karen	CO2	8/27/2019	1	1	N								17		1
1900551	3	Untreated	near2	Karen	CO2	8/27/2019	1	1	N		1						3		1
1900552	3	Untreated	near1	Karen	CO2	8/27/2019	1	1	N								9
1900553	3	Untreated	far2	Karen	CO2	8/27/2019	1	1	N								1		1
1904649	3	Untreated	near3	Karen	CO2	9/3/2019	1	1	N		2						7
1904650	3	Untreated	far1	Karen	CO2	9/3/2019	1	1	N		3						13		1
1904651	3	Untreated	near1	Karen	CO2	9/3/2019	1	1	N								8
1904652	3	Untreated	near2	Karen	CO2	9/3/2019	1	1	N		3						6
1904653	3	Untreated	far2	Karen	CO2	9/3/2019	1	1	N								1
1904654	3	Untreated	far3	Karen	CO2	9/3/2019	1	1	N								6
1909295	3	Untreated	near3	Karen	CO2	9/10/2019	1	1	N		2						7		1
1909296	3	Untreated	near1	Karen	CO2	9/10/2019	1	1	N		3						4
1909297	3	Untreated	near2	Karen	CO2	9/10/2019	1	1	N		2						2		1
1909298	3	Untreated	far1	Karen	CO2	9/10/2019	1	1	N		2						16						2
1909299	3	Untreated	far3	Karen	CO2	9/10/2019	1	1	N		2						10		1
1909300	3	Untreated	far2	Karen	CO2	9/10/2019	1	1	N								1
1913810	3	Untreated	near2	Karen	CO2	9/17/2019	1	1	N		2						6
1861714	1	IVM-Treated	near2	Michelle	CO2	7/2/2019	1	1	N		3		2
1861715	1	IVM-Treated	near3	Kurt	CO2	7/2/2019	1	1	N		47		1		1		15
1861721	1	IVM-Treated	far1	Michelle	CO2	7/2/2019	1	1	N		16		4				2		1
1861728	1	IVM-Treated	near1	Michelle	CO2	7/2/2019	1	1	N		8	1					1		1
1861732	1	IVM-Treated	far3	Kurt	CO2	7/2/2019	1	1	N		20						7		1		3
1861734	1	IVM-Treated	far2	Kurt	CO2	7/2/2019	1	1	N		7						4				10
1864339	1	IVM-Treated	far3	Michelle	CO2	7/9/2019	1	1	N		18						5						5
1864341	1	IVM-Treated	near1	Kurt	CO2	7/9/2019	1	1	N		9	1											2
1864342	1	IVM-Treated	near3	Michelle	CO2	7/9/2019	1	1	N		26						7						1
1864345	1	IVM-Treated	near2	Michelle	CO2	7/9/2019	1	1	N		4						2						1
1864346	1	IVM-Treated	far1	Karen	CO2	7/9/2019	1	1	N		13	1					2		1				3
1864347	1	IVM-Treated	far2	Kurt	CO2	7/9/2019	1	1	N		30						7						14
1869196	1	IVM-Treated	far1	Kurt	CO2	7/16/2019	1	1	N		11						14
1869197	1	IVM-Treated	near2	Kurt	CO2	7/16/2019	1	1	N		9						14						3
1869198	1	IVM-Treated	far3	Michelle	CO2	7/16/2019	1	1	N		25						43		1	1			4
1869203	1	IVM-Treated	near3	Emma	CO2	7/16/2019	1	1	N		45						69		1				1
1869204	1	IVM-Treated	near1	Kurt	CO2	7/16/2019	1	1	N		11						7		5
1875234	1	IVM-Treated	near2	Emma	CO2	7/23/2019	1	1	N		1						9
1875237	1	IVM-Treated	near1	Emma	CO2	7/23/2019	1	1	N		5						3		1	3			1
1875238	1	IVM-Treated	near3	Emma	CO2	7/23/2019	1	1	N		17						30						2
1875239	1	IVM-Treated	far1	Michelle	CO2	7/23/2019	1	1	N								7		1				1
1875240	1	IVM-Treated	far2	Michelle	CO2	7/23/2019	1	1	N		2						12			1			7
1875241	1	IVM-Treated	far3	Emma	CO2	7/23/2019	1	1	N		9						6						3
1875251	1	IVM-Treated	far2	Michelle	CO2	7/16/2019	1	1	N		21						39						12
1885635	1	IVM-Treated	far3	Kurt	CO2	7/30/2019	1	1	N		1						5						1
1885641	1	IVM-Treated	near1	Kurt	CO2	7/30/2019	1	1	N		2						6
1885642	1	IVM-Treated	far1	Kurt	CO2	7/30/2019	1	1	N		1						2						1
1885645	1	IVM-Treated	far2	Kurt	CO2	7/30/2019	1	1	N		3						5						4
1885646	1	IVM-Treated	near2	Kurt	CO2	7/30/2019	1	1	N								7
1885647	1	IVM-Treated	near3	Michelle	CO2	7/30/2019	1	1	N		7		1				27						1
1886513	1	IVM-Treated	near2	Emma	CO2	8/6/2019	1	1	N		1						15						1
1886514	1	IVM-Treated	far2	Michelle	CO2	8/6/2019	1	1	N		1		1				18						2
1886516	1	IVM-Treated	near1	Emma	CO2	8/6/2019	1	1	N		4						13
1886517	1	IVM-Treated	near3	Emma	CO2	8/6/2019	1	1	N		7						31
1886518	1	IVM-Treated	far1	Emma	CO2	8/6/2019	1	1	N		2						19
1886520	1	IVM-Treated	far3	Karen	CO2	8/6/2019	1	1	N		11	1	2				26						6
1890967	1	IVM-Treated	far2	Karen	CO2	8/13/2019	1	1	N		6						88		3				4
1890970	1	IVM-Treated	far3	Karen	CO2	8/13/2019	1	1	N		9						80		3				2
1890971	1	IVM-Treated	near1	Karen	CO2	8/13/2019	1	1	N		2						6
1890972	1	IVM-Treated	far1	Karen	CO2	8/13/2019	1	1	N		5						50		4				1
1890974	1	IVM-Treated	near2	Karen	CO2	8/13/2019	1	1	N		2						36						1
1890976	1	IVM-Treated	near3	Karen	CO2	8/13/2019	1	1	N		12						73		1
1895404	1	IVM-Treated	far1	Karen	CO2	8/20/2019	1	1	N		2						5						2
1895405	1	IVM-Treated	far2	Emma	CO2	8/20/2019	1	1	N		2						14		1				1
1895406	1	IVM-Treated	far3	Karen	CO2	8/20/2019	1	1	N		6						16		1				3
1895407	1	IVM-Treated	near1	Emma	CO2	8/20/2019	1	1	N		3						4			1
1895408	1	IVM-Treated	near2	Emma	CO2	8/20/2019	1	1	N				1				5
1895409	1	IVM-Treated	near3	Karen	CO2	8/20/2019	1	1	N		10						17						1
1900555	1	IVM-Treated	far3	Karen	CO2	8/27/2019	1	1	N		8						13		9				2
1900556	1	IVM-Treated	near3	Karen	CO2	8/27/2019	1	1	N		3						31		2				1
1900557	1	IVM-Treated	near1	Emma	CO2	8/27/2019	1	1	N		5						3
1900558	1	IVM-Treated	near2	Karen	CO2	8/27/2019	1	1	N		1						8		3				1
1900559	1	IVM-Treated	far1	Emma	CO2	8/27/2019	1	1	N								10		5
1900560	1	IVM-Treated	far2	Karen	CO2	8/27/2019	1	1	N		1						13		2				5
1904655	1	IVM-Treated	far1	Karen	CO2	9/3/2019	1	1	N		2						3		3
1904656	1	IVM-Treated	far2	Karen	CO2	9/3/2019	1	1	N		1						4		2				2
1904657	1	IVM-Treated	near3	Karen	CO2	9/3/2019	1	1	N		6						18		1
1904658	1	IVM-Treated	near2	Karen	CO2	9/3/2019	1	1	N		1						1						1
1904659	1	IVM-Treated	near1	Karen	CO2	9/3/2019	1	1	N		1						2						1
1904660	1	IVM-Treated	far3	Karen	CO2	9/3/2019	1	1	N		3						3		2
1909301	1	IVM-Treated	near2	Karen	CO2	9/10/2019	1	1	N								6		1
1909302	1	IVM-Treated	far3	Karen	CO2	9/10/2019	1	1	N		6						10						1
1909303	1	IVM-Treated	near1	Karen	CO2	9/10/2019	1	1	N		1	1							3
1909304	1	IVM-Treated	far2	Karen	CO2	9/10/2019	1	1	N		3						10		1				1
1909305	1	IVM-Treated	near3	Karen	CO2	9/10/2019	1	1	N		11						22		2
1909306	1	IVM-Treated	far1	Karen	CO2	9/10/2019	1	1	N		2						7
1913814	1	IVM-Treated	near2	Karen	CO2	9/17/2019	1	1	N		2						3						1
