# Supplementary material for: Effects of ivermectin treatment of backyard chickens on mosquito dynamics and West Nile virus transmission
Source: PLoS Negl Trop Dis. 2022 Mar 25;16(3):e0010260. doi: 10.1371/journal.pntd.0010260 (PMC9012369; doi:10.1371/journal.pntd.0010260)
Supplement: S7 Dataset — Each pool screened with multiplex RT-PCR for West Nile virus (WNV), western equine encephalomyelitis virus (WEEV), and St. Louis encephalitis virus (SLEV). (CSV) [file pntd.0010260.s010.csv]

pool_id	flock_id	treatment	trap_location	collection_id	collection_date	species	num_count	test_date	test_target	test_status	test_value
626393	7	IVM-Treated	near1	1861719	7/2/2019	Culex tarsalis	5	7/9/2019	SLEV	Negative
626393	7	IVM-Treated	near1	1861719	7/2/2019	Culex tarsalis	5	7/9/2019	WEEV	Negative
626393	7	IVM-Treated	near1	1861719	7/2/2019	Culex tarsalis	5	7/9/2019	WNV	Negative
626394	7	IVM-Treated	near1	1861719	7/2/2019	Culex pipiens	25	7/9/2019	SLEV	Negative
626394	7	IVM-Treated	near1	1861719	7/2/2019	Culex pipiens	25	7/9/2019	WEEV	Negative
626394	7	IVM-Treated	near1	1861719	7/2/2019	Culex pipiens	25	7/9/2019	WNV	Negative
626404	7	IVM-Treated	near2	1861725	7/2/2019	Culex tarsalis	20	7/9/2019	SLEV	Negative
626404	7	IVM-Treated	near2	1861725	7/2/2019	Culex tarsalis	20	7/9/2019	WEEV	Negative
626404	7	IVM-Treated	near2	1861725	7/2/2019	Culex tarsalis	20	7/9/2019	WNV	Negative
626407	7	IVM-Treated	near3	1861727	7/2/2019	Culex tarsalis	3	7/9/2019	SLEV	Negative
626407	7	IVM-Treated	near3	1861727	7/2/2019	Culex tarsalis	3	7/9/2019	WEEV	Negative
626407	7	IVM-Treated	near3	1861727	7/2/2019	Culex tarsalis	3	7/9/2019	WNV	Negative
626408	7	IVM-Treated	near3	1861727	7/2/2019	Culex pipiens	5	7/9/2019	SLEV	Negative
626408	7	IVM-Treated	near3	1861727	7/2/2019	Culex pipiens	5	7/9/2019	WEEV	Negative
626408	7	IVM-Treated	near3	1861727	7/2/2019	Culex pipiens	5	7/9/2019	WNV	Negative
626411	7	IVM-Treated	far3	1861729	7/2/2019	Culex tarsalis	14	7/9/2019	SLEV	Negative
626411	7	IVM-Treated	far3	1861729	7/2/2019	Culex tarsalis	14	7/9/2019	WEEV	Negative
626411	7	IVM-Treated	far3	1861729	7/2/2019	Culex tarsalis	14	7/9/2019	WNV	Negative
626412	7	IVM-Treated	far3	1861729	7/2/2019	Culex pipiens	35	7/9/2019	SLEV	Negative
626412	7	IVM-Treated	far3	1861729	7/2/2019	Culex pipiens	35	7/9/2019	WEEV	Negative
626412	7	IVM-Treated	far3	1861729	7/2/2019	Culex pipiens	35	7/9/2019	WNV	Negative
626423	7	IVM-Treated	far2	1861735	7/2/2019	Culex tarsalis	15	7/9/2019	SLEV	Negative
626423	7	IVM-Treated	far2	1861735	7/2/2019	Culex tarsalis	15	7/9/2019	WEEV	Negative
626423	7	IVM-Treated	far2	1861735	7/2/2019	Culex tarsalis	15	7/9/2019	WNV	Negative
626424	7	IVM-Treated	far2	1861735	7/2/2019	Culex pipiens	33	7/9/2019	SLEV	Negative
626424	7	IVM-Treated	far2	1861735	7/2/2019	Culex pipiens	33	7/9/2019	WEEV	Negative
626424	7	IVM-Treated	far2	1861735	7/2/2019	Culex pipiens	33	7/9/2019	WNV	Negative
626425	7	IVM-Treated	far1	1861736	7/2/2019	Culex tarsalis	19	7/9/2019	SLEV	Negative
626425	7	IVM-Treated	far1	1861736	7/2/2019	Culex tarsalis	19	7/9/2019	WEEV	Negative
626425	7	IVM-Treated	far1	1861736	7/2/2019	Culex tarsalis	19	7/9/2019	WNV	Negative
626426	7	IVM-Treated	far1	1861736	7/2/2019	Culex pipiens	24	7/9/2019	SLEV	Negative
626426	7	IVM-Treated	far1	1861736	7/2/2019	Culex pipiens	24	7/9/2019	WEEV	Negative
626426	7	IVM-Treated	far1	1861736	7/2/2019	Culex pipiens	24	7/9/2019	WNV	Negative
627917	7	IVM-Treated	near3	1864348	7/9/2019	Culex tarsalis	11	7/12/2019	SLEV	Negative
627917	7	IVM-Treated	near3	1864348	7/9/2019	Culex tarsalis	11	7/12/2019	WEEV	Negative
627917	7	IVM-Treated	near3	1864348	7/9/2019	Culex tarsalis	11	7/12/2019	WNV	Negative
627918	7	IVM-Treated	near3	1864348	7/9/2019	Culex pipiens	25	7/12/2019	SLEV	Negative
627918	7	IVM-Treated	near3	1864348	7/9/2019	Culex pipiens	25	7/12/2019	WEEV	Negative
627918	7	IVM-Treated	near3	1864348	7/9/2019	Culex pipiens	25	7/12/2019	WNV	Negative
627919	7	IVM-Treated	near1	1864349	7/9/2019	Culex tarsalis	27	7/12/2019	SLEV	Negative
627919	7	IVM-Treated	near1	1864349	7/9/2019	Culex tarsalis	27	7/12/2019	WEEV	Negative
627919	7	IVM-Treated	near1	1864349	7/9/2019	Culex tarsalis	27	7/12/2019	WNV	Negative
627920	7	IVM-Treated	near1	1864349	7/9/2019	Culex pipiens	40	7/12/2019	SLEV	Negative
627920	7	IVM-Treated	near1	1864349	7/9/2019	Culex pipiens	40	7/12/2019	WEEV	Negative
627920	7	IVM-Treated	near1	1864349	7/9/2019	Culex pipiens	40	7/12/2019	WNV	Negative
627921	7	IVM-Treated	near1	1864349	7/9/2019	Culex pipiens	17	7/12/2019	SLEV	Negative
627921	7	IVM-Treated	near1	1864349	7/9/2019	Culex pipiens	17	7/12/2019	WEEV	Negative
627921	7	IVM-Treated	near1	1864349	7/9/2019	Culex pipiens	17	7/12/2019	WNV	Negative
627922	7	IVM-Treated	far2	1864350	7/9/2019	Culex tarsalis	17	7/12/2019	SLEV	Negative
627922	7	IVM-Treated	far2	1864350	7/9/2019	Culex tarsalis	17	7/12/2019	WEEV	Negative
627922	7	IVM-Treated	far2	1864350	7/9/2019	Culex tarsalis	17	7/12/2019	WNV	Negative
627923	7	IVM-Treated	far2	1864350	7/9/2019	Culex pipiens	44	7/12/2019	SLEV	Negative
627923	7	IVM-Treated	far2	1864350	7/9/2019	Culex pipiens	44	7/12/2019	WEEV	Negative
627923	7	IVM-Treated	far2	1864350	7/9/2019	Culex pipiens	44	7/12/2019	WNV	Negative
627924	7	IVM-Treated	far1	1864351	7/9/2019	Culex tarsalis	21	7/12/2019	SLEV	Negative
627924	7	IVM-Treated	far1	1864351	7/9/2019	Culex tarsalis	21	7/12/2019	WEEV	Negative
627924	7	IVM-Treated	far1	1864351	7/9/2019	Culex tarsalis	21	7/12/2019	WNV	Negative
627925	7	IVM-Treated	far1	1864351	7/9/2019	Culex pipiens	24	7/12/2019	SLEV	Negative
627925	7	IVM-Treated	far1	1864351	7/9/2019	Culex pipiens	24	7/12/2019	WEEV	Negative
627925	7	IVM-Treated	far1	1864351	7/9/2019	Culex pipiens	24	7/12/2019	WNV	Negative
627926	7	IVM-Treated	far3	1864352	7/9/2019	Culex tarsalis	17	7/12/2019	SLEV	Negative
627926	7	IVM-Treated	far3	1864352	7/9/2019	Culex tarsalis	17	7/12/2019	WEEV	Negative
627926	7	IVM-Treated	far3	1864352	7/9/2019	Culex tarsalis	17	7/12/2019	WNV	Negative
627927	7	IVM-Treated	far3	1864352	7/9/2019	Culex pipiens	27	7/12/2019	SLEV	Negative
627927	7	IVM-Treated	far3	1864352	7/9/2019	Culex pipiens	27	7/12/2019	WEEV	Negative
627927	7	IVM-Treated	far3	1864352	7/9/2019	Culex pipiens	27	7/12/2019	WNV	Negative
627934	7	IVM-Treated	near2	1864357	7/9/2019	Culex tarsalis	2	7/12/2019	SLEV	Negative
627934	7	IVM-Treated	near2	1864357	7/9/2019	Culex tarsalis	2	7/12/2019	WEEV	Negative
627934	7	IVM-Treated	near2	1864357	7/9/2019	Culex tarsalis	2	7/12/2019	WNV	Negative
627935	7	IVM-Treated	near2	1864357	7/9/2019	Culex pipiens	6	7/12/2019	SLEV	Negative
627935	7	IVM-Treated	near2	1864357	7/9/2019	Culex pipiens	6	7/12/2019	WEEV	Negative
627935	7	IVM-Treated	near2	1864357	7/9/2019	Culex pipiens	6	7/12/2019	WNV	Negative
633009	7	IVM-Treated	far2	1869202	7/16/2019	Culex pipiens	36	7/18/2019	SLEV	Negative
633009	7	IVM-Treated	far2	1869202	7/16/2019	Culex pipiens	36	7/18/2019	WEEV	Negative
633009	7	IVM-Treated	far2	1869202	7/16/2019	Culex pipiens	36	7/18/2019	WNV	Negative
633010	7	IVM-Treated	far2	1869202	7/16/2019	Culex tarsalis	34	7/18/2019	SLEV	Negative
633010	7	IVM-Treated	far2	1869202	7/16/2019	Culex tarsalis	34	7/18/2019	WEEV	Negative
633010	7	IVM-Treated	far2	1869202	7/16/2019	Culex tarsalis	34	7/18/2019	WNV	Negative
632982	7	IVM-Treated	near3	1869190	7/16/2019	Culex tarsalis	30	7/18/2019	SLEV	Negative
632982	7	IVM-Treated	near3	1869190	7/16/2019	Culex tarsalis	30	7/18/2019	WEEV	Negative
632982	7	IVM-Treated	near3	1869190	7/16/2019	Culex tarsalis	30	7/18/2019	WNV	Negative
632983	7	IVM-Treated	near3	1869190	7/16/2019	Culex tarsalis	30	7/18/2019	SLEV	Negative
632983	7	IVM-Treated	near3	1869190	7/16/2019	Culex tarsalis	30	7/18/2019	WEEV	Negative
632983	7	IVM-Treated	near3	1869190	7/16/2019	Culex tarsalis	30	7/18/2019	WNV	Negative
632984	7	IVM-Treated	near3	1869190	7/16/2019	Culex pipiens	9	7/18/2019	SLEV	Negative
632984	7	IVM-Treated	near3	1869190	7/16/2019	Culex pipiens	9	7/18/2019	WEEV	Negative
632984	7	IVM-Treated	near3	1869190	7/16/2019	Culex pipiens	9	7/18/2019	WNV	Negative
633004	7	IVM-Treated	far3	1869200	7/16/2019	Culex tarsalis	50	7/18/2019	SLEV	Negative
633004	7	IVM-Treated	far3	1869200	7/16/2019	Culex tarsalis	50	7/18/2019	WEEV	Negative
633004	7	IVM-Treated	far3	1869200	7/16/2019	Culex tarsalis	50	7/18/2019	WNV	Negative
633005	7	IVM-Treated	far3	1869200	7/16/2019	Culex tarsalis	35	7/18/2019	SLEV	Negative
633005	7	IVM-Treated	far3	1869200	7/16/2019	Culex tarsalis	35	7/18/2019	WEEV	Negative
633005	7	IVM-Treated	far3	1869200	7/16/2019	Culex tarsalis	35	7/18/2019	WNV	Negative
633006	7	IVM-Treated	far3	1869200	7/16/2019	Culex pipiens	47	7/18/2019	SLEV	Negative
633006	7	IVM-Treated	far3	1869200	7/16/2019	Culex pipiens	47	7/18/2019	WEEV	Negative
633006	7	IVM-Treated	far3	1869200	7/16/2019	Culex pipiens	47	7/18/2019	WNV	Negative
633002	7	IVM-Treated	near2	1869199	7/16/2019	Culex pipiens	2	7/18/2019	SLEV	Negative
633002	7	IVM-Treated	near2	1869199	7/16/2019	Culex pipiens	2	7/18/2019	WEEV	Negative
633002	7	IVM-Treated	near2	1869199	7/16/2019	Culex pipiens	2	7/18/2019	WNV	Negative
633003	7	IVM-Treated	near2	1869199	7/16/2019	Culex tarsalis	13	7/18/2019	SLEV	Negative
633003	7	IVM-Treated	near2	1869199	7/16/2019	Culex tarsalis	13	7/18/2019	WEEV	Negative
633003	7	IVM-Treated	near2	1869199	7/16/2019	Culex tarsalis	13	7/18/2019	WNV	Negative
632961	7	IVM-Treated	near1	1869184	7/16/2019	Culex tarsalis	50	7/18/2019	SLEV	Negative
632961	7	IVM-Treated	near1	1869184	7/16/2019	Culex tarsalis	50	7/18/2019	WEEV	Negative
632961	7	IVM-Treated	near1	1869184	7/16/2019	Culex tarsalis	50	7/18/2019	WNV	Negative
632962	7	IVM-Treated	near1	1869184	7/16/2019	Culex tarsalis	44	7/18/2019	SLEV	Negative
632962	7	IVM-Treated	near1	1869184	7/16/2019	Culex tarsalis	44	7/18/2019	WEEV	Negative
632962	7	IVM-Treated	near1	1869184	7/16/2019	Culex tarsalis	44	7/18/2019	WNV	Negative
632963	7	IVM-Treated	near1	1869184	7/16/2019	Culex pipiens	50	7/18/2019	SLEV	Negative
632963	7	IVM-Treated	near1	1869184	7/16/2019	Culex pipiens	50	7/18/2019	WEEV	Negative
632963	7	IVM-Treated	near1	1869184	7/16/2019	Culex pipiens	50	7/18/2019	WNV	Negative
632964	7	IVM-Treated	near1	1869184	7/16/2019	Culex pipiens	43	7/18/2019	SLEV	Negative
632964	7	IVM-Treated	near1	1869184	7/16/2019	Culex pipiens	43	7/18/2019	WEEV	Negative
632964	7	IVM-Treated	near1	1869184	7/16/2019	Culex pipiens	43	7/18/2019	WNV	Negative
632969	7	IVM-Treated	far1	1869186	7/16/2019	Culex tarsalis	30	7/18/2019	SLEV	Negative
632969	7	IVM-Treated	far1	1869186	7/16/2019	Culex tarsalis	30	7/18/2019	WEEV	Negative
632969	7	IVM-Treated	far1	1869186	7/16/2019	Culex tarsalis	30	7/18/2019	WNV	Negative
632970	7	IVM-Treated	far1	1869186	7/16/2019	Culex tarsalis	31	7/18/2019	SLEV	Negative
632970	7	IVM-Treated	far1	1869186	7/16/2019	Culex tarsalis	31	7/18/2019	WEEV	Negative
632970	7	IVM-Treated	far1	1869186	7/16/2019	Culex tarsalis	31	7/18/2019	WNV	Negative
632971	7	IVM-Treated	far1	1869186	7/16/2019	Culex pipiens	21	7/18/2019	SLEV	Negative
632971	7	IVM-Treated	far1	1869186	7/16/2019	Culex pipiens	21	7/18/2019	WEEV	Negative
632971	7	IVM-Treated	far1	1869186	7/16/2019	Culex pipiens	21	7/18/2019	WNV	Negative
636117	7	IVM-Treated	near3	1875228	7/23/2019	Culex tarsalis	48	7/25/2019	SLEV	Negative
636117	7	IVM-Treated	near3	1875228	7/23/2019	Culex tarsalis	48	7/25/2019	WEEV	Negative
636117	7	IVM-Treated	near3	1875228	7/23/2019	Culex tarsalis	48	7/25/2019	WNV	Negative
636118	7	IVM-Treated	near3	1875228	7/23/2019	Culex pipiens	35	7/25/2019	SLEV	Negative
636118	7	IVM-Treated	near3	1875228	7/23/2019	Culex pipiens	35	7/25/2019	WEEV	Negative
636118	7	IVM-Treated	near3	1875228	7/23/2019	Culex pipiens	35	7/25/2019	WNV	Negative
636171	7	IVM-Treated	far3	1875250	7/23/2019	Culex pipiens	22	7/25/2019	SLEV	Negative
636171	7	IVM-Treated	far3	1875250	7/23/2019	Culex pipiens	22	7/25/2019	WEEV	Negative
636171	7	IVM-Treated	far3	1875250	7/23/2019	Culex pipiens	22	7/25/2019	WNV	Negative
636172	7	IVM-Treated	far3	1875250	7/23/2019	Culex tarsalis	24	7/25/2019	SLEV	Negative
636172	7	IVM-Treated	far3	1875250	7/23/2019	Culex tarsalis	24	7/25/2019	WEEV	Negative
636172	7	IVM-Treated	far3	1875250	7/23/2019	Culex tarsalis	24	7/25/2019	WNV	Negative
636167	7	IVM-Treated	near2	1875248	7/23/2019	Culex pipiens	6	7/25/2019	SLEV	Negative
636167	7	IVM-Treated	near2	1875248	7/23/2019	Culex pipiens	6	7/25/2019	WEEV	Negative
636167	7	IVM-Treated	near2	1875248	7/23/2019	Culex pipiens	6	7/25/2019	WNV	Negative
636168	7	IVM-Treated	near2	1875248	7/23/2019	Culex tarsalis	19	7/25/2019	SLEV	Negative
636168	7	IVM-Treated	near2	1875248	7/23/2019	Culex tarsalis	19	7/25/2019	WEEV	Negative
636168	7	IVM-Treated	near2	1875248	7/23/2019	Culex tarsalis	19	7/25/2019	WNV	Negative
636115	7	IVM-Treated	far2	1875227	7/23/2019	Culex pipiens	32	7/25/2019	SLEV	Negative
636115	7	IVM-Treated	far2	1875227	7/23/2019	Culex pipiens	32	7/25/2019	WEEV	Negative
636115	7	IVM-Treated	far2	1875227	7/23/2019	Culex pipiens	32	7/25/2019	WNV	Negative
636116	7	IVM-Treated	far2	1875227	7/23/2019	Culex tarsalis	49	7/25/2019	SLEV	Negative
636116	7	IVM-Treated	far2	1875227	7/23/2019	Culex tarsalis	49	7/25/2019	WEEV	Negative
636116	7	IVM-Treated	far2	1875227	7/23/2019	Culex tarsalis	49	7/25/2019	WNV	Negative
636119	7	IVM-Treated	near1	1875229	7/23/2019	Culex tarsalis	28	7/25/2019	SLEV	Negative
636119	7	IVM-Treated	near1	1875229	7/23/2019	Culex tarsalis	28	7/25/2019	WEEV	Negative
636119	7	IVM-Treated	near1	1875229	7/23/2019	Culex tarsalis	28	7/25/2019	WNV	Negative
636120	7	IVM-Treated	near1	1875229	7/23/2019	Culex tarsalis	27	7/25/2019	SLEV	Negative
636120	7	IVM-Treated	near1	1875229	7/23/2019	Culex tarsalis	27	7/25/2019	WEEV	Negative
636120	7	IVM-Treated	near1	1875229	7/23/2019	Culex tarsalis	27	7/25/2019	WNV	Negative
636121	7	IVM-Treated	near1	1875229	7/23/2019	Culex pipiens	26	7/25/2019	SLEV	Negative
636121	7	IVM-Treated	near1	1875229	7/23/2019	Culex pipiens	26	7/25/2019	WEEV	Negative
636121	7	IVM-Treated	near1	1875229	7/23/2019	Culex pipiens	26	7/25/2019	WNV	Negative
636122	7	IVM-Treated	near1	1875229	7/23/2019	Culex pipiens	25	7/25/2019	SLEV	Negative
636122	7	IVM-Treated	near1	1875229	7/23/2019	Culex pipiens	25	7/25/2019	WEEV	Negative
636122	7	IVM-Treated	near1	1875229	7/23/2019	Culex pipiens	25	7/25/2019	WNV	Negative
636155	7	IVM-Treated	far1	1875244	7/23/2019	Culex pipiens	25	7/26/2019	SLEV	Negative
636155	7	IVM-Treated	far1	1875244	7/23/2019	Culex pipiens	25	7/26/2019	WEEV	Negative
636155	7	IVM-Treated	far1	1875244	7/23/2019	Culex pipiens	25	7/26/2019	WNV	Negative
636156	7	IVM-Treated	far1	1875244	7/23/2019	Culex tarsalis	27	7/26/2019	SLEV	Negative
636156	7	IVM-Treated	far1	1875244	7/23/2019	Culex tarsalis	27	7/26/2019	WEEV	Negative
636156	7	IVM-Treated	far1	1875244	7/23/2019	Culex tarsalis	27	7/26/2019	WNV	Negative
642555	7	IVM-Treated	far3	1885625	7/30/2019	Culex pipiens	5	8/2/2019	SLEV	Negative
642555	7	IVM-Treated	far3	1885625	7/30/2019	Culex pipiens	5	8/2/2019	WEEV	Negative
642555	7	IVM-Treated	far3	1885625	7/30/2019	Culex pipiens	5	8/2/2019	WNV	Negative
642556	7	IVM-Treated	far3	1885625	7/30/2019	Culex tarsalis	16	8/2/2019	SLEV	Negative
642556	7	IVM-Treated	far3	1885625	7/30/2019	Culex tarsalis	16	8/2/2019	WEEV	Negative
642556	7	IVM-Treated	far3	1885625	7/30/2019	Culex tarsalis	16	8/2/2019	WNV	Negative
642557	7	IVM-Treated	far1	1885626	7/30/2019	Culex pipiens	5	8/2/2019	SLEV	Negative
642557	7	IVM-Treated	far1	1885626	7/30/2019	Culex pipiens	5	8/2/2019	WEEV	Negative
642557	7	IVM-Treated	far1	1885626	7/30/2019	Culex pipiens	5	8/2/2019	WNV	Negative
642558	7	IVM-Treated	far1	1885626	7/30/2019	Culex tarsalis	20	8/2/2019	SLEV	Negative
642558	7	IVM-Treated	far1	1885626	7/30/2019	Culex tarsalis	20	8/2/2019	WEEV	Negative
642558	7	IVM-Treated	far1	1885626	7/30/2019	Culex tarsalis	20	8/2/2019	WNV	Negative
642559	7	IVM-Treated	near2	1885627	7/30/2019	Culex pipiens	1	8/2/2019	SLEV	Negative
642559	7	IVM-Treated	near2	1885627	7/30/2019	Culex pipiens	1	8/2/2019	WEEV	Negative
642559	7	IVM-Treated	near2	1885627	7/30/2019	Culex pipiens	1	8/2/2019	WNV	Negative
642560	7	IVM-Treated	near2	1885627	7/30/2019	Culex tarsalis	6	8/2/2019	SLEV	Negative
642560	7	IVM-Treated	near2	1885627	7/30/2019	Culex tarsalis	6	8/2/2019	WEEV	Negative
642560	7	IVM-Treated	near2	1885627	7/30/2019	Culex tarsalis	6	8/2/2019	WNV	Negative
642562	7	IVM-Treated	near3	1885629	7/30/2019	Culex pipiens	5	8/2/2019	SLEV	Negative
642562	7	IVM-Treated	near3	1885629	7/30/2019	Culex pipiens	5	8/2/2019	WEEV	Negative
642562	7	IVM-Treated	near3	1885629	7/30/2019	Culex pipiens	5	8/2/2019	WNV	Negative
642563	7	IVM-Treated	near3	1885629	7/30/2019	Culex tarsalis	7	8/2/2019	SLEV	Negative
642563	7	IVM-Treated	near3	1885629	7/30/2019	Culex tarsalis	7	8/2/2019	WEEV	Negative
642563	7	IVM-Treated	near3	1885629	7/30/2019	Culex tarsalis	7	8/2/2019	WNV	Negative
642564	7	IVM-Treated	far2	1885630	7/30/2019	Culex tarsalis	23	8/2/2019	SLEV	Negative
642564	7	IVM-Treated	far2	1885630	7/30/2019	Culex tarsalis	23	8/2/2019	WEEV	Negative
642564	7	IVM-Treated	far2	1885630	7/30/2019	Culex tarsalis	23	8/2/2019	WNV	Negative
642565	7	IVM-Treated	far2	1885630	7/30/2019	Culex pipiens	12	8/2/2019	SLEV	Negative
642565	7	IVM-Treated	far2	1885630	7/30/2019	Culex pipiens	12	8/2/2019	WEEV	Negative
642565	7	IVM-Treated	far2	1885630	7/30/2019	Culex pipiens	12	8/2/2019	WNV	Negative
642572	7	IVM-Treated	near1	1885634	7/30/2019	Culex pipiens	15	8/2/2019	SLEV	Negative
642572	7	IVM-Treated	near1	1885634	7/30/2019	Culex pipiens	15	8/2/2019	WEEV	Negative
642572	7	IVM-Treated	near1	1885634	7/30/2019	Culex pipiens	15	8/2/2019	WNV	Negative
642573	7	IVM-Treated	near1	1885634	7/30/2019	Culex tarsalis	49	8/2/2019	SLEV	Negative
642573	7	IVM-Treated	near1	1885634	7/30/2019	Culex tarsalis	49	8/2/2019	WEEV	Negative
642573	7	IVM-Treated	near1	1885634	7/30/2019	Culex tarsalis	49	8/2/2019	WNV	Negative
643454	7	IVM-Treated	far2	1886525	8/6/2019	Culex tarsalis	44	8/8/2019	SLEV	Negative
643454	7	IVM-Treated	far2	1886525	8/6/2019	Culex tarsalis	44	8/8/2019	WEEV	Negative
643454	7	IVM-Treated	far2	1886525	8/6/2019	Culex tarsalis	44	8/8/2019	WNV	Negative
643455	7	IVM-Treated	far2	1886525	8/6/2019	Culex pipiens	12	8/8/2019	SLEV	Negative
643455	7	IVM-Treated	far2	1886525	8/6/2019	Culex pipiens	12	8/8/2019	WEEV	Negative
643455	7	IVM-Treated	far2	1886525	8/6/2019	Culex pipiens	12	8/8/2019	WNV	Negative
643497	7	IVM-Treated	near1	1886531	8/6/2019	Culex tarsalis	50	8/8/2019	SLEV	Negative
643497	7	IVM-Treated	near1	1886531	8/6/2019	Culex tarsalis	50	8/8/2019	WEEV	Negative
643497	7	IVM-Treated	near1	1886531	8/6/2019	Culex tarsalis	50	8/8/2019	WNV	Confirmed	18.03
643498	7	IVM-Treated	near1	1886531	8/6/2019	Culex tarsalis	40	8/8/2019	SLEV	Negative
643498	7	IVM-Treated	near1	1886531	8/6/2019	Culex tarsalis	40	8/8/2019	WEEV	Negative
643498	7	IVM-Treated	near1	1886531	8/6/2019	Culex tarsalis	40	8/8/2019	WNV	Confirmed	32.62
643499	7	IVM-Treated	near1	1886531	8/6/2019	Culex pipiens	25	8/8/2019	SLEV	Negative
643499	7	IVM-Treated	near1	1886531	8/6/2019	Culex pipiens	25	8/8/2019	WEEV	Negative
643499	7	IVM-Treated	near1	1886531	8/6/2019	Culex pipiens	25	8/8/2019	WNV	Negative
643500	7	IVM-Treated	far3	1886532	8/6/2019	Culex tarsalis	42	8/8/2019	SLEV	Negative
643500	7	IVM-Treated	far3	1886532	8/6/2019	Culex tarsalis	42	8/8/2019	WEEV	Negative
643500	7	IVM-Treated	far3	1886532	8/6/2019	Culex tarsalis	42	8/8/2019	WNV	Negative
643501	7	IVM-Treated	far3	1886532	8/6/2019	Culex pipiens	2	8/8/2019	SLEV	Negative
643501	7	IVM-Treated	far3	1886532	8/6/2019	Culex pipiens	2	8/8/2019	WEEV	Negative
643501	7	IVM-Treated	far3	1886532	8/6/2019	Culex pipiens	2	8/8/2019	WNV	Negative
643503	7	IVM-Treated	near2	1886533	8/6/2019	Culex tarsalis	15	8/8/2019	SLEV	Negative
643503	7	IVM-Treated	near2	1886533	8/6/2019	Culex tarsalis	15	8/8/2019	WEEV	Negative
643503	7	IVM-Treated	near2	1886533	8/6/2019	Culex tarsalis	15	8/8/2019	WNV	Negative
643504	7	IVM-Treated	near2	1886533	8/6/2019	Culex pipiens	4	8/8/2019	SLEV	Negative
643504	7	IVM-Treated	near2	1886533	8/6/2019	Culex pipiens	4	8/8/2019	WEEV	Negative
643504	7	IVM-Treated	near2	1886533	8/6/2019	Culex pipiens	4	8/8/2019	WNV	Negative
643505	7	IVM-Treated	far1	1886534	8/6/2019	Culex tarsalis	50	8/8/2019	SLEV	Negative
643505	7	IVM-Treated	far1	1886534	8/6/2019	Culex tarsalis	50	8/8/2019	WEEV	Negative
643505	7	IVM-Treated	far1	1886534	8/6/2019	Culex tarsalis	50	8/8/2019	WNV	Negative
643506	7	IVM-Treated	far1	1886534	8/6/2019	Culex tarsalis	27	8/8/2019	SLEV	Negative
643506	7	IVM-Treated	far1	1886534	8/6/2019	Culex tarsalis	27	8/8/2019	WEEV	Negative
643506	7	IVM-Treated	far1	1886534	8/6/2019	Culex tarsalis	27	8/8/2019	WNV	Negative
643507	7	IVM-Treated	far1	1886534	8/6/2019	Culex tarsalis	26	8/8/2019	SLEV	Negative
643507	7	IVM-Treated	far1	1886534	8/6/2019	Culex tarsalis	26	8/8/2019	WEEV	Negative
643507	7	IVM-Treated	far1	1886534	8/6/2019	Culex tarsalis	26	8/8/2019	WNV	Negative
643508	7	IVM-Treated	far1	1886534	8/6/2019	Culex pipiens	4	8/8/2019	SLEV	Negative
643508	7	IVM-Treated	far1	1886534	8/6/2019	Culex pipiens	4	8/8/2019	WEEV	Negative
643508	7	IVM-Treated	far1	1886534	8/6/2019	Culex pipiens	4	8/8/2019	WNV	Negative
643509	7	IVM-Treated	near3	1886535	8/6/2019	Culex tarsalis	50	8/8/2019	SLEV	Negative
643509	7	IVM-Treated	near3	1886535	8/6/2019	Culex tarsalis	50	8/8/2019	WEEV	Negative
643509	7	IVM-Treated	near3	1886535	8/6/2019	Culex tarsalis	50	8/8/2019	WNV	Negative
643510	7	IVM-Treated	near3	1886535	8/6/2019	Culex tarsalis	8	8/8/2019	SLEV	Negative
643510	7	IVM-Treated	near3	1886535	8/6/2019	Culex tarsalis	8	8/8/2019	WEEV	Negative
643510	7	IVM-Treated	near3	1886535	8/6/2019	Culex tarsalis	8	8/8/2019	WNV	Negative
643511	7	IVM-Treated	near3	1886535	8/6/2019	Culex pipiens	20	8/8/2019	SLEV	Negative
643511	7	IVM-Treated	near3	1886535	8/6/2019	Culex pipiens	20	8/8/2019	WEEV	Negative
643511	7	IVM-Treated	near3	1886535	8/6/2019	Culex pipiens	20	8/8/2019	WNV	Negative
649264	7	IVM-Treated	near3	1890952	8/13/2019	Culex pipiens	23	8/16/2019	SLEV	Negative
649264	7	IVM-Treated	near3	1890952	8/13/2019	Culex pipiens	23	8/16/2019	WEEV	Negative
649264	7	IVM-Treated	near3	1890952	8/13/2019	Culex pipiens	23	8/16/2019	WNV	Negative
649265	7	IVM-Treated	near3	1890952	8/13/2019	Culex tarsalis	40	8/16/2019	SLEV	Negative
649265	7	IVM-Treated	near3	1890952	8/13/2019	Culex tarsalis	40	8/16/2019	WEEV	Negative
649265	7	IVM-Treated	near3	1890952	8/13/2019	Culex tarsalis	40	8/16/2019	WNV	Negative
649266	7	IVM-Treated	near3	1890952	8/13/2019	Culex tarsalis	38	8/16/2019	SLEV	Negative
649266	7	IVM-Treated	near3	1890952	8/13/2019	Culex tarsalis	38	8/16/2019	WEEV	Negative
649266	7	IVM-Treated	near3	1890952	8/13/2019	Culex tarsalis	38	8/16/2019	WNV	Negative
649267	7	IVM-Treated	far2	1890953	8/13/2019	Culex pipiens	12	8/16/2019	SLEV	Negative
649267	7	IVM-Treated	far2	1890953	8/13/2019	Culex pipiens	12	8/16/2019	WEEV	Negative
649267	7	IVM-Treated	far2	1890953	8/13/2019	Culex pipiens	12	8/16/2019	WNV	Negative
649268	7	IVM-Treated	far2	1890953	8/13/2019	Culex tarsalis	29	8/16/2019	SLEV	Negative
649268	7	IVM-Treated	far2	1890953	8/13/2019	Culex tarsalis	29	8/16/2019	WEEV	Negative
649268	7	IVM-Treated	far2	1890953	8/13/2019	Culex tarsalis	29	8/16/2019	WNV	Negative
649269	7	IVM-Treated	far2	1890953	8/13/2019	Culex tarsalis	30	8/16/2019	SLEV	Negative
649269	7	IVM-Treated	far2	1890953	8/13/2019	Culex tarsalis	30	8/16/2019	WEEV	Negative
649269	7	IVM-Treated	far2	1890953	8/13/2019	Culex tarsalis	30	8/16/2019	WNV	Negative
649274	7	IVM-Treated	far1	1890955	8/13/2019	Culex tarsalis	49	8/16/2019	SLEV	Negative
649274	7	IVM-Treated	far1	1890955	8/13/2019	Culex tarsalis	49	8/16/2019	WEEV	Negative
649274	7	IVM-Treated	far1	1890955	8/13/2019	Culex tarsalis	49	8/16/2019	WNV	Negative
649275	7	IVM-Treated	far1	1890955	8/13/2019	Culex tarsalis	50	8/16/2019	SLEV	Negative
649275	7	IVM-Treated	far1	1890955	8/13/2019	Culex tarsalis	50	8/16/2019	WEEV	Negative
649275	7	IVM-Treated	far1	1890955	8/13/2019	Culex tarsalis	50	8/16/2019	WNV	Negative
649276	7	IVM-Treated	far1	1890955	8/13/2019	Culex pipiens	11	8/16/2019	SLEV	Negative
649276	7	IVM-Treated	far1	1890955	8/13/2019	Culex pipiens	11	8/16/2019	WEEV	Negative
649276	7	IVM-Treated	far1	1890955	8/13/2019	Culex pipiens	11	8/16/2019	WNV	Negative
649277	7	IVM-Treated	near2	1890956	8/13/2019	Culex pipiens	1	8/16/2019	SLEV	Negative
649277	7	IVM-Treated	near2	1890956	8/13/2019	Culex pipiens	1	8/16/2019	WEEV	Negative
649277	7	IVM-Treated	near2	1890956	8/13/2019	Culex pipiens	1	8/16/2019	WNV	Negative
649278	7	IVM-Treated	near2	1890956	8/13/2019	Culex tarsalis	13	8/16/2019	SLEV	Negative
649278	7	IVM-Treated	near2	1890956	8/13/2019	Culex tarsalis	13	8/16/2019	WEEV	Negative
649278	7	IVM-Treated	near2	1890956	8/13/2019	Culex tarsalis	13	8/16/2019	WNV	Negative
649279	7	IVM-Treated	far3	1890957	8/13/2019	Culex tarsalis	50	8/16/2019	SLEV	Negative
649279	7	IVM-Treated	far3	1890957	8/13/2019	Culex tarsalis	50	8/16/2019	WEEV	Negative
649279	7	IVM-Treated	far3	1890957	8/13/2019	Culex tarsalis	50	8/16/2019	WNV	Negative
649280	7	IVM-Treated	far3	1890957	8/13/2019	Culex tarsalis	38	8/16/2019	SLEV	Negative
649280	7	IVM-Treated	far3	1890957	8/13/2019	Culex tarsalis	38	8/16/2019	WEEV	Negative
649280	7	IVM-Treated	far3	1890957	8/13/2019	Culex tarsalis	38	8/16/2019	WNV	Negative
649281	7	IVM-Treated	far3	1890957	8/13/2019	Culex tarsalis	22	8/16/2019	SLEV	Negative
649281	7	IVM-Treated	far3	1890957	8/13/2019	Culex tarsalis	22	8/16/2019	WEEV	Negative
649281	7	IVM-Treated	far3	1890957	8/13/2019	Culex tarsalis	22	8/16/2019	WNV	Negative
649282	7	IVM-Treated	far3	1890957	8/13/2019	Culex pipiens	25	8/16/2019	SLEV	Negative
649282	7	IVM-Treated	far3	1890957	8/13/2019	Culex pipiens	25	8/16/2019	WEEV	Negative
649282	7	IVM-Treated	far3	1890957	8/13/2019	Culex pipiens	25	8/16/2019	WNV	Negative
649322	7	IVM-Treated	near1	1890963	8/13/2019	Culex pipiens	25	8/16/2019	SLEV	Negative
649322	7	IVM-Treated	near1	1890963	8/13/2019	Culex pipiens	25	8/16/2019	WEEV	Negative
649322	7	IVM-Treated	near1	1890963	8/13/2019	Culex pipiens	25	8/16/2019	WNV	Negative
649323	7	IVM-Treated	near1	1890963	8/13/2019	Culex tarsalis	50	8/16/2019	SLEV	Negative
649323	7	IVM-Treated	near1	1890963	8/13/2019	Culex tarsalis	50	8/16/2019	WEEV	Negative
649323	7	IVM-Treated	near1	1890963	8/13/2019	Culex tarsalis	50	8/16/2019	WNV	Negative
649324	7	IVM-Treated	near1	1890963	8/13/2019	Culex tarsalis	50	8/16/2019	SLEV	Negative
649324	7	IVM-Treated	near1	1890963	8/13/2019	Culex tarsalis	50	8/16/2019	WEEV	Negative
649324	7	IVM-Treated	near1	1890963	8/13/2019	Culex tarsalis	50	8/16/2019	WNV	Negative
649325	7	IVM-Treated	near1	1890963	8/13/2019	Culex tarsalis	27	8/16/2019	SLEV	Negative
649325	7	IVM-Treated	near1	1890963	8/13/2019	Culex tarsalis	27	8/16/2019	WEEV	Negative
649325	7	IVM-Treated	near1	1890963	8/13/2019	Culex tarsalis	27	8/16/2019	WNV	Negative
649326	7	IVM-Treated	near1	1890963	8/13/2019	Culex tarsalis	28	8/16/2019	SLEV	Negative
649326	7	IVM-Treated	near1	1890963	8/13/2019	Culex tarsalis	28	8/16/2019	WEEV	Negative
649326	7	IVM-Treated	near1	1890963	8/13/2019	Culex tarsalis	28	8/16/2019	WNV	Negative
653005	7	IVM-Treated	near1	1892837	8/20/2019	Culex pipiens	4	8/21/2019	SLEV	Negative
653005	7	IVM-Treated	near1	1892837	8/20/2019	Culex pipiens	4	8/21/2019	WEEV	Negative
653005	7	IVM-Treated	near1	1892837	8/20/2019	Culex pipiens	4	8/21/2019	WNV	Negative
653006	7	IVM-Treated	near1	1895386	8/20/2019	Culex tarsalis	35	8/21/2019	SLEV	Negative
653006	7	IVM-Treated	near1	1895386	8/20/2019	Culex tarsalis	35	8/21/2019	WEEV	Negative
653006	7	IVM-Treated	near1	1895386	8/20/2019	Culex tarsalis	35	8/21/2019	WNV	Negative
653007	7	IVM-Treated	near1	1895386	8/20/2019	Culex tarsalis	35	8/21/2019	SLEV	Negative
653007	7	IVM-Treated	near1	1895386	8/20/2019	Culex tarsalis	35	8/21/2019	WEEV	Negative
653007	7	IVM-Treated	near1	1895386	8/20/2019	Culex tarsalis	35	8/21/2019	WNV	Negative
653008	7	IVM-Treated	far1	1895387	8/20/2019	Culex pipiens	2	8/21/2019	SLEV	Negative
653008	7	IVM-Treated	far1	1895387	8/20/2019	Culex pipiens	2	8/21/2019	WEEV	Negative
653008	7	IVM-Treated	far1	1895387	8/20/2019	Culex pipiens	2	8/21/2019	WNV	Negative
653009	7	IVM-Treated	far1	1895387	8/20/2019	Culex tarsalis	43	8/21/2019	SLEV	Negative
653009	7	IVM-Treated	far1	1895387	8/20/2019	Culex tarsalis	43	8/21/2019	WEEV	Negative
653009	7	IVM-Treated	far1	1895387	8/20/2019	Culex tarsalis	43	8/21/2019	WNV	Negative
653010	7	IVM-Treated	near2	1895388	8/20/2019	Culex tarsalis	21	8/21/2019	SLEV	Negative
653010	7	IVM-Treated	near2	1895388	8/20/2019	Culex tarsalis	21	8/21/2019	WEEV	Negative
653010	7	IVM-Treated	near2	1895388	8/20/2019	Culex tarsalis	21	8/21/2019	WNV	Negative
653011	7	IVM-Treated	near2	1895388	8/20/2019	Culex pipiens	2	8/21/2019	SLEV	Negative
653011	7	IVM-Treated	near2	1895388	8/20/2019	Culex pipiens	2	8/21/2019	WEEV	Negative
653011	7	IVM-Treated	near2	1895388	8/20/2019	Culex pipiens	2	8/21/2019	WNV	Negative
653012	7	IVM-Treated	far3	1895389	8/20/2019	Culex pipiens	8	8/21/2019	SLEV	Negative
653012	7	IVM-Treated	far3	1895389	8/20/2019	Culex pipiens	8	8/21/2019	WEEV	Negative
653012	7	IVM-Treated	far3	1895389	8/20/2019	Culex pipiens	8	8/21/2019	WNV	Negative
653013	7	IVM-Treated	far3	1895389	8/20/2019	Culex tarsalis	28	8/21/2019	SLEV	Negative
653013	7	IVM-Treated	far3	1895389	8/20/2019	Culex tarsalis	28	8/21/2019	WEEV	Negative
653013	7	IVM-Treated	far3	1895389	8/20/2019	Culex tarsalis	28	8/21/2019	WNV	Negative
653014	7	IVM-Treated	far3	1895389	8/20/2019	Culex tarsalis	29	8/21/2019	SLEV	Negative
653014	7	IVM-Treated	far3	1895389	8/20/2019	Culex tarsalis	29	8/21/2019	WEEV	Negative
653014	7	IVM-Treated	far3	1895389	8/20/2019	Culex tarsalis	29	8/21/2019	WNV	Negative
653051	7	IVM-Treated	far2	1895400	8/20/2019	Culex pipiens	17	8/21/2019	SLEV	Negative
653051	7	IVM-Treated	far2	1895400	8/20/2019	Culex pipiens	17	8/21/2019	WEEV	Negative
653051	7	IVM-Treated	far2	1895400	8/20/2019	Culex pipiens	17	8/21/2019	WNV	Negative
653052	7	IVM-Treated	far2	1895400	8/20/2019	Culex tarsalis	34	8/21/2019	SLEV	Negative
653052	7	IVM-Treated	far2	1895400	8/20/2019	Culex tarsalis	34	8/21/2019	WEEV	Negative
653052	7	IVM-Treated	far2	1895400	8/20/2019	Culex tarsalis	34	8/21/2019	WNV	Negative
653053	7	IVM-Treated	far2	1895400	8/20/2019	Culex tarsalis	33	8/21/2019	SLEV	Negative
653053	7	IVM-Treated	far2	1895400	8/20/2019	Culex tarsalis	33	8/21/2019	WEEV	Negative
653053	7	IVM-Treated	far2	1895400	8/20/2019	Culex tarsalis	33	8/21/2019	WNV	Negative
656236	7	IVM-Treated	far2	1900537	8/27/2019	Culex tarsalis	46	8/28/2019	SLEV	Negative
656236	7	IVM-Treated	far2	1900537	8/27/2019	Culex tarsalis	46	8/28/2019	WEEV	Negative
656236	7	IVM-Treated	far2	1900537	8/27/2019	Culex tarsalis	46	8/28/2019	WNV	Confirmed	25.2
656237	7	IVM-Treated	far2	1900537	8/27/2019	Culex pipiens	4	8/28/2019	SLEV	Negative
656237	7	IVM-Treated	far2	1900537	8/27/2019	Culex pipiens	4	8/28/2019	WEEV	Negative
656237	7	IVM-Treated	far2	1900537	8/27/2019	Culex pipiens	4	8/28/2019	WNV	Confirmed	22.1
656238	7	IVM-Treated	near1	1900538	8/27/2019	Culex pipiens	10	8/28/2019	SLEV	Negative
656238	7	IVM-Treated	near1	1900538	8/27/2019	Culex pipiens	10	8/28/2019	WEEV	Negative
656238	7	IVM-Treated	near1	1900538	8/27/2019	Culex pipiens	10	8/28/2019	WNV	Negative
656239	7	IVM-Treated	near1	1900538	8/27/2019	Culex tarsalis	39	8/28/2019	SLEV	Negative
656239	7	IVM-Treated	near1	1900538	8/27/2019	Culex tarsalis	39	8/28/2019	WEEV	Negative
656239	7	IVM-Treated	near1	1900538	8/27/2019	Culex tarsalis	39	8/28/2019	WNV	Negative
656240	7	IVM-Treated	near1	1900538	8/27/2019	Culex tarsalis	40	8/28/2019	SLEV	Negative
656240	7	IVM-Treated	near1	1900538	8/27/2019	Culex tarsalis	40	8/28/2019	WEEV	Negative
656240	7	IVM-Treated	near1	1900538	8/27/2019	Culex tarsalis	40	8/28/2019	WNV	Negative
656241	7	IVM-Treated	far1	1900539	8/27/2019	Culex pipiens	5	8/28/2019	SLEV	Negative
656241	7	IVM-Treated	far1	1900539	8/27/2019	Culex pipiens	5	8/28/2019	WEEV	Negative
656241	7	IVM-Treated	far1	1900539	8/27/2019	Culex pipiens	5	8/28/2019	WNV	Negative
656242	7	IVM-Treated	far1	1900539	8/27/2019	Culex tarsalis	47	8/28/2019	SLEV	Negative
656242	7	IVM-Treated	far1	1900539	8/27/2019	Culex tarsalis	47	8/28/2019	WEEV	Negative
656242	7	IVM-Treated	far1	1900539	8/27/2019	Culex tarsalis	47	8/28/2019	WNV	Negative
656243	7	IVM-Treated	near2	1900540	8/27/2019	Culex tarsalis	7	8/28/2019	SLEV	Negative
656243	7	IVM-Treated	near2	1900540	8/27/2019	Culex tarsalis	7	8/28/2019	WEEV	Negative
656243	7	IVM-Treated	near2	1900540	8/27/2019	Culex tarsalis	7	8/28/2019	WNV	Negative
656244	7	IVM-Treated	near2	1900540	8/27/2019	Culex pipiens	1	8/28/2019	SLEV	Negative
656244	7	IVM-Treated	near2	1900540	8/27/2019	Culex pipiens	1	8/28/2019	WEEV	Negative
656244	7	IVM-Treated	near2	1900540	8/27/2019	Culex pipiens	1	8/28/2019	WNV	Negative
656245	7	IVM-Treated	near3	1900541	8/27/2019	Culex pipiens	2	8/28/2019	SLEV	Negative
656245	7	IVM-Treated	near3	1900541	8/27/2019	Culex pipiens	2	8/28/2019	WEEV	Negative
656245	7	IVM-Treated	near3	1900541	8/27/2019	Culex pipiens	2	8/28/2019	WNV	Negative
656246	7	IVM-Treated	near3	1900541	8/27/2019	Culex tarsalis	46	8/28/2019	SLEV	Negative
656246	7	IVM-Treated	near3	1900541	8/27/2019	Culex tarsalis	46	8/28/2019	WEEV	Negative
656246	7	IVM-Treated	near3	1900541	8/27/2019	Culex tarsalis	46	8/28/2019	WNV	Negative
656247	7	IVM-Treated	far3	1900542	8/27/2019	Culex pipiens	3	8/28/2019	SLEV	Negative
656247	7	IVM-Treated	far3	1900542	8/27/2019	Culex pipiens	3	8/28/2019	WEEV	Negative
656247	7	IVM-Treated	far3	1900542	8/27/2019	Culex pipiens	3	8/28/2019	WNV	Negative
656248	7	IVM-Treated	far3	1900542	8/27/2019	Culex tarsalis	46	8/28/2019	SLEV	Negative
656248	7	IVM-Treated	far3	1900542	8/27/2019	Culex tarsalis	46	8/28/2019	WEEV	Negative
656248	7	IVM-Treated	far3	1900542	8/27/2019	Culex tarsalis	46	8/28/2019	WNV	Negative
659642	7	IVM-Treated	far2	1904638	9/3/2019	Culex pipiens	3	9/4/2019	SLEV	Negative
659642	7	IVM-Treated	far2	1904638	9/3/2019	Culex pipiens	3	9/4/2019	WEEV	Negative
659642	7	IVM-Treated	far2	1904638	9/3/2019	Culex pipiens	3	9/4/2019	WNV	Negative
659643	7	IVM-Treated	far2	1904638	9/3/2019	Culex tarsalis	30	9/4/2019	SLEV	Negative
659643	7	IVM-Treated	far2	1904638	9/3/2019	Culex tarsalis	30	9/4/2019	WEEV	Negative
659643	7	IVM-Treated	far2	1904638	9/3/2019	Culex tarsalis	30	9/4/2019	WNV	Negative
659644	7	IVM-Treated	far1	1904639	9/3/2019	Culex pipiens	2	9/4/2019	SLEV	Negative
659644	7	IVM-Treated	far1	1904639	9/3/2019	Culex pipiens	2	9/4/2019	WEEV	Negative
659644	7	IVM-Treated	far1	1904639	9/3/2019	Culex pipiens	2	9/4/2019	WNV	Negative
659645	7	IVM-Treated	far1	1904639	9/3/2019	Culex tarsalis	16	9/4/2019	SLEV	Negative
659645	7	IVM-Treated	far1	1904639	9/3/2019	Culex tarsalis	16	9/4/2019	WEEV	Negative
659645	7	IVM-Treated	far1	1904639	9/3/2019	Culex tarsalis	16	9/4/2019	WNV	Negative
659646	7	IVM-Treated	near3	1904640	9/3/2019	Culex pipiens	2	9/4/2019	SLEV	Negative
659646	7	IVM-Treated	near3	1904640	9/3/2019	Culex pipiens	2	9/4/2019	WEEV	Negative
659646	7	IVM-Treated	near3	1904640	9/3/2019	Culex pipiens	2	9/4/2019	WNV	Negative
659647	7	IVM-Treated	near3	1904640	9/3/2019	Culex tarsalis	29	9/4/2019	SLEV	Negative
659647	7	IVM-Treated	near3	1904640	9/3/2019	Culex tarsalis	29	9/4/2019	WEEV	Negative
659647	7	IVM-Treated	near3	1904640	9/3/2019	Culex tarsalis	29	9/4/2019	WNV	Negative
659648	7	IVM-Treated	far3	1904641	9/3/2019	Culex tarsalis	12	9/4/2019	SLEV	Negative
659648	7	IVM-Treated	far3	1904641	9/3/2019	Culex tarsalis	12	9/4/2019	WEEV	Negative
659648	7	IVM-Treated	far3	1904641	9/3/2019	Culex tarsalis	12	9/4/2019	WNV	Negative
659649	7	IVM-Treated	far3	1904641	9/3/2019	Culex pipiens	4	9/4/2019	SLEV	Negative
659649	7	IVM-Treated	far3	1904641	9/3/2019	Culex pipiens	4	9/4/2019	WEEV	Negative
659649	7	IVM-Treated	far3	1904641	9/3/2019	Culex pipiens	4	9/4/2019	WNV	Negative
659650	7	IVM-Treated	near1	1904642	9/3/2019	Culex tarsalis	47	9/4/2019	SLEV	Negative
659650	7	IVM-Treated	near1	1904642	9/3/2019	Culex tarsalis	47	9/4/2019	WEEV	Negative
659650	7	IVM-Treated	near1	1904642	9/3/2019	Culex tarsalis	47	9/4/2019	WNV	Negative
659651	7	IVM-Treated	near1	1904642	9/3/2019	Culex pipiens	11	9/4/2019	SLEV	Negative
659651	7	IVM-Treated	near1	1904642	9/3/2019	Culex pipiens	11	9/4/2019	WEEV	Negative
659651	7	IVM-Treated	near1	1904642	9/3/2019	Culex pipiens	11	9/4/2019	WNV	Negative
659654	7	IVM-Treated	near2	1904644	9/3/2019	Culex pipiens	1	9/4/2019	SLEV	Negative
659654	7	IVM-Treated	near2	1904644	9/3/2019	Culex pipiens	1	9/4/2019	WEEV	Negative
659654	7	IVM-Treated	near2	1904644	9/3/2019	Culex pipiens	1	9/4/2019	WNV	Negative
659655	7	IVM-Treated	near2	1904644	9/3/2019	Culex tarsalis	3	9/4/2019	SLEV	Negative
659655	7	IVM-Treated	near2	1904644	9/3/2019	Culex tarsalis	3	9/4/2019	WEEV	Negative
659655	7	IVM-Treated	near2	1904644	9/3/2019	Culex tarsalis	3	9/4/2019	WNV	Negative
662906	7	IVM-Treated	near2	1909283	9/10/2019	Culex tarsalis	5	9/12/2019	SLEV	Negative
662906	7	IVM-Treated	near2	1909283	9/10/2019	Culex tarsalis	5	9/12/2019	WEEV	Negative
662906	7	IVM-Treated	near2	1909283	9/10/2019	Culex tarsalis	5	9/12/2019	WNV	Negative
662907	7	IVM-Treated	near1	1909284	9/10/2019	Culex tarsalis	13	9/12/2019	SLEV	Negative
662907	7	IVM-Treated	near1	1909284	9/10/2019	Culex tarsalis	13	9/12/2019	WEEV	Negative
662907	7	IVM-Treated	near1	1909284	9/10/2019	Culex tarsalis	13	9/12/2019	WNV	Negative
662908	7	IVM-Treated	near1	1909284	9/10/2019	Culex pipiens	6	9/12/2019	SLEV	Negative
662908	7	IVM-Treated	near1	1909284	9/10/2019	Culex pipiens	6	9/12/2019	WEEV	Negative
662908	7	IVM-Treated	near1	1909284	9/10/2019	Culex pipiens	6	9/12/2019	WNV	Negative
662909	7	IVM-Treated	far2	1909285	9/10/2019	Culex tarsalis	23	9/12/2019	SLEV	Negative
662909	7	IVM-Treated	far2	1909285	9/10/2019	Culex tarsalis	23	9/12/2019	WEEV	Negative
662909	7	IVM-Treated	far2	1909285	9/10/2019	Culex tarsalis	23	9/12/2019	WNV	Negative
662910	7	IVM-Treated	far2	1909285	9/10/2019	Culex pipiens	1	9/12/2019	SLEV	Negative
662910	7	IVM-Treated	far2	1909285	9/10/2019	Culex pipiens	1	9/12/2019	WEEV	Negative
662910	7	IVM-Treated	far2	1909285	9/10/2019	Culex pipiens	1	9/12/2019	WNV	Negative
662911	7	IVM-Treated	far1	1909286	9/10/2019	Culex tarsalis	5	9/12/2019	SLEV	Negative
662911	7	IVM-Treated	far1	1909286	9/10/2019	Culex tarsalis	5	9/12/2019	WEEV	Negative
662911	7	IVM-Treated	far1	1909286	9/10/2019	Culex tarsalis	5	9/12/2019	WNV	Negative
662912	7	IVM-Treated	far1	1909286	9/10/2019	Culex pipiens	3	9/12/2019	SLEV	Negative
662912	7	IVM-Treated	far1	1909286	9/10/2019	Culex pipiens	3	9/12/2019	WEEV	Negative
662912	7	IVM-Treated	far1	1909286	9/10/2019	Culex pipiens	3	9/12/2019	WNV	Negative
662913	7	IVM-Treated	near3	1909287	9/10/2019	Culex pipiens	3	9/12/2019	SLEV	Negative
662913	7	IVM-Treated	near3	1909287	9/10/2019	Culex pipiens	3	9/12/2019	WEEV	Negative
662913	7	IVM-Treated	near3	1909287	9/10/2019	Culex pipiens	3	9/12/2019	WNV	Negative
662914	7	IVM-Treated	near3	1909287	9/10/2019	Culex tarsalis	17	9/12/2019	SLEV	Negative
662914	7	IVM-Treated	near3	1909287	9/10/2019	Culex tarsalis	17	9/12/2019	WEEV	Negative
662914	7	IVM-Treated	near3	1909287	9/10/2019	Culex tarsalis	17	9/12/2019	WNV	Negative
662915	7	IVM-Treated	far3	1909288	9/10/2019	Culex tarsalis	6	9/12/2019	SLEV	Negative
662915	7	IVM-Treated	far3	1909288	9/10/2019	Culex tarsalis	6	9/12/2019	WEEV	Negative
662915	7	IVM-Treated	far3	1909288	9/10/2019	Culex tarsalis	6	9/12/2019	WNV	Negative
662916	7	IVM-Treated	far3	1909288	9/10/2019	Culex pipiens	1	9/12/2019	SLEV	Negative
662916	7	IVM-Treated	far3	1909288	9/10/2019	Culex pipiens	1	9/12/2019	WEEV	Negative
662916	7	IVM-Treated	far3	1909288	9/10/2019	Culex pipiens	1	9/12/2019	WNV	Negative
665391	7	IVM-Treated	near2	1913808	9/17/2019	Culex pipiens	1	9/20/2019	SLEV	Negative
665391	7	IVM-Treated	near2	1913808	9/17/2019	Culex pipiens	1	9/20/2019	WEEV	Negative
665391	7	IVM-Treated	near2	1913808	9/17/2019	Culex pipiens	1	9/20/2019	WNV	Negative
665392	7	IVM-Treated	near2	1913808	9/17/2019	Culex tarsalis	6	9/20/2019	SLEV	Negative
665392	7	IVM-Treated	near2	1913808	9/17/2019	Culex tarsalis	6	9/20/2019	WEEV	Negative
665392	7	IVM-Treated	near2	1913808	9/17/2019	Culex tarsalis	6	9/20/2019	WNV	Negative
626429	6	IVM-Treated	far2	1861739	7/4/2019	Culex tarsalis	10	7/9/2019	SLEV	Negative
626429	6	IVM-Treated	far2	1861739	7/4/2019	Culex tarsalis	10	7/9/2019	WEEV	Negative
626429	6	IVM-Treated	far2	1861739	7/4/2019	Culex tarsalis	10	7/9/2019	WNV	Negative
626430	6	IVM-Treated	far2	1861739	7/4/2019	Culex pipiens	13	7/9/2019	SLEV	Negative
626430	6	IVM-Treated	far2	1861739	7/4/2019	Culex pipiens	13	7/9/2019	WEEV	Negative
626430	6	IVM-Treated	far2	1861739	7/4/2019	Culex pipiens	13	7/9/2019	WNV	Negative
626448	6	IVM-Treated	near2	1861748	7/4/2019	Culex pipiens	2	7/9/2019	SLEV	Negative
626448	6	IVM-Treated	near2	1861748	7/4/2019	Culex pipiens	2	7/9/2019	WEEV	Negative
626448	6	IVM-Treated	near2	1861748	7/4/2019	Culex pipiens	2	7/9/2019	WNV	Negative
626449	6	IVM-Treated	near2	1861748	7/4/2019	Culex tarsalis	6	7/9/2019	SLEV	Negative
626449	6	IVM-Treated	near2	1861748	7/4/2019	Culex tarsalis	6	7/9/2019	WEEV	Negative
626449	6	IVM-Treated	near2	1861748	7/4/2019	Culex tarsalis	6	7/9/2019	WNV	Negative
626453	6	IVM-Treated	far3	1861751	7/4/2019	Culex pipiens	50	7/9/2019	SLEV	Negative
626453	6	IVM-Treated	far3	1861751	7/4/2019	Culex pipiens	50	7/9/2019	WEEV	Negative
626453	6	IVM-Treated	far3	1861751	7/4/2019	Culex pipiens	50	7/9/2019	WNV	Negative
626454	6	IVM-Treated	far3	1861751	7/4/2019	Culex pipiens	45	7/9/2019	SLEV	Negative
626454	6	IVM-Treated	far3	1861751	7/4/2019	Culex pipiens	45	7/9/2019	WEEV	Negative
626454	6	IVM-Treated	far3	1861751	7/4/2019	Culex pipiens	45	7/9/2019	WNV	Negative
626455	6	IVM-Treated	far3	1861751	7/4/2019	Culex pipiens	10	7/9/2019	SLEV	Negative
626455	6	IVM-Treated	far3	1861751	7/4/2019	Culex pipiens	10	7/9/2019	WEEV	Negative
626455	6	IVM-Treated	far3	1861751	7/4/2019	Culex pipiens	10	7/9/2019	WNV	Negative
626456	6	IVM-Treated	far3	1861751	7/4/2019	Culex tarsalis	32	7/9/2019	SLEV	Negative
626456	6	IVM-Treated	far3	1861751	7/4/2019	Culex tarsalis	32	7/9/2019	WEEV	Negative
626456	6	IVM-Treated	far3	1861751	7/4/2019	Culex tarsalis	32	7/9/2019	WNV	Negative
626457	6	IVM-Treated	far1	1861752	7/4/2019	Culex pipiens	50	7/9/2019	SLEV	Negative
626457	6	IVM-Treated	far1	1861752	7/4/2019	Culex pipiens	50	7/9/2019	WEEV	Negative
626457	6	IVM-Treated	far1	1861752	7/4/2019	Culex pipiens	50	7/9/2019	WNV	Negative
626458	6	IVM-Treated	far1	1861752	7/4/2019	Culex pipiens	50	7/9/2019	SLEV	Negative
626458	6	IVM-Treated	far1	1861752	7/4/2019	Culex pipiens	50	7/9/2019	WEEV	Negative
626458	6	IVM-Treated	far1	1861752	7/4/2019	Culex pipiens	50	7/9/2019	WNV	Negative
626459	6	IVM-Treated	far1	1861752	7/4/2019	Culex pipiens	50	7/9/2019	SLEV	Negative
626459	6	IVM-Treated	far1	1861752	7/4/2019	Culex pipiens	50	7/9/2019	WEEV	Negative
626459	6	IVM-Treated	far1	1861752	7/4/2019	Culex pipiens	50	7/9/2019	WNV	Negative
626460	6	IVM-Treated	far1	1861752	7/4/2019	Culex pipiens	18	7/9/2019	SLEV	Negative
626460	6	IVM-Treated	far1	1861752	7/4/2019	Culex pipiens	18	7/9/2019	WEEV	Negative
626460	6	IVM-Treated	far1	1861752	7/4/2019	Culex pipiens	18	7/9/2019	WNV	Negative
626461	6	IVM-Treated	far1	1861752	7/4/2019	Culex tarsalis	50	7/9/2019	SLEV	Negative
626461	6	IVM-Treated	far1	1861752	7/4/2019	Culex tarsalis	50	7/9/2019	WEEV	Negative
626461	6	IVM-Treated	far1	1861752	7/4/2019	Culex tarsalis	50	7/9/2019	WNV	Negative
626462	6	IVM-Treated	far1	1861752	7/4/2019	Culex tarsalis	5	7/9/2019	SLEV	Negative
626462	6	IVM-Treated	far1	1861752	7/4/2019	Culex tarsalis	5	7/9/2019	WEEV	Negative
626462	6	IVM-Treated	far1	1861752	7/4/2019	Culex tarsalis	5	7/9/2019	WNV	Negative
626474	6	IVM-Treated	near1	1861759	7/4/2019	Culex pipiens	33	7/10/2019	SLEV	Negative
626474	6	IVM-Treated	near1	1861759	7/4/2019	Culex pipiens	33	7/10/2019	WEEV	Negative
626474	6	IVM-Treated	near1	1861759	7/4/2019	Culex pipiens	33	7/10/2019	WNV	Negative
626475	6	IVM-Treated	near1	1861759	7/4/2019	Culex tarsalis	16	7/10/2019	SLEV	Negative
626475	6	IVM-Treated	near1	1861759	7/4/2019	Culex tarsalis	16	7/10/2019	WEEV	Negative
626475	6	IVM-Treated	near1	1861759	7/4/2019	Culex tarsalis	16	7/10/2019	WNV	Negative
626478	6	IVM-Treated	near3	1861761	7/4/2019	Culex tarsalis	22	7/10/2019	SLEV	Negative
626478	6	IVM-Treated	near3	1861761	7/4/2019	Culex tarsalis	22	7/10/2019	WEEV	Negative
626478	6	IVM-Treated	near3	1861761	7/4/2019	Culex tarsalis	22	7/10/2019	WNV	Negative
626479	6	IVM-Treated	near3	1861761	7/4/2019	Culex pipiens	25	7/10/2019	SLEV	Negative
626479	6	IVM-Treated	near3	1861761	7/4/2019	Culex pipiens	25	7/10/2019	WEEV	Negative
626479	6	IVM-Treated	near3	1861761	7/4/2019	Culex pipiens	25	7/10/2019	WNV	Negative
626480	6	IVM-Treated	near3	1861761	7/4/2019	Culex pipiens	35	7/10/2019	SLEV	Negative
626480	6	IVM-Treated	near3	1861761	7/4/2019	Culex pipiens	35	7/10/2019	WEEV	Negative
626480	6	IVM-Treated	near3	1861761	7/4/2019	Culex pipiens	35	7/10/2019	WNV	Negative
629161	6	IVM-Treated	far2	1866119	7/11/2019	Culex tarsalis	30	7/12/2019	SLEV	Negative
629161	6	IVM-Treated	far2	1866119	7/11/2019	Culex tarsalis	30	7/12/2019	WEEV	Negative
629161	6	IVM-Treated	far2	1866119	7/11/2019	Culex tarsalis	30	7/12/2019	WNV	Negative
629162	6	IVM-Treated	far2	1866119	7/11/2019	Culex pipiens	45	7/12/2019	SLEV	Negative
629162	6	IVM-Treated	far2	1866119	7/11/2019	Culex pipiens	45	7/12/2019	WEEV	Negative
629162	6	IVM-Treated	far2	1866119	7/11/2019	Culex pipiens	45	7/12/2019	WNV	Negative
629172	6	IVM-Treated	far3	1866124	7/11/2019	Culex tarsalis	50	7/12/2019	SLEV	Negative
629172	6	IVM-Treated	far3	1866124	7/11/2019	Culex tarsalis	50	7/12/2019	WEEV	Negative
629172	6	IVM-Treated	far3	1866124	7/11/2019	Culex tarsalis	50	7/12/2019	WNV	Negative
629173	6	IVM-Treated	far3	1866124	7/11/2019	Culex tarsalis	50	7/12/2019	SLEV	Negative
629173	6	IVM-Treated	far3	1866124	7/11/2019	Culex tarsalis	50	7/12/2019	WEEV	Negative
629173	6	IVM-Treated	far3	1866124	7/11/2019	Culex tarsalis	50	7/12/2019	WNV	Negative
629174	6	IVM-Treated	far3	1866124	7/11/2019	Culex tarsalis	50	7/12/2019	SLEV	Negative
629174	6	IVM-Treated	far3	1866124	7/11/2019	Culex tarsalis	50	7/12/2019	WEEV	Negative
629174	6	IVM-Treated	far3	1866124	7/11/2019	Culex tarsalis	50	7/12/2019	WNV	Negative
629175	6	IVM-Treated	far3	1866124	7/11/2019	Culex tarsalis	34	7/12/2019	SLEV	Negative
629175	6	IVM-Treated	far3	1866124	7/11/2019	Culex tarsalis	34	7/12/2019	WEEV	Negative
629175	6	IVM-Treated	far3	1866124	7/11/2019	Culex tarsalis	34	7/12/2019	WNV	Negative
629176	6	IVM-Treated	far3	1866124	7/11/2019	Culex pipiens	50	7/12/2019	SLEV	Negative
629176	6	IVM-Treated	far3	1866124	7/11/2019	Culex pipiens	50	7/12/2019	WEEV	Negative
629176	6	IVM-Treated	far3	1866124	7/11/2019	Culex pipiens	50	7/12/2019	WNV	Negative
629177	6	IVM-Treated	far3	1866124	7/11/2019	Culex pipiens	50	7/12/2019	SLEV	Negative
629177	6	IVM-Treated	far3	1866124	7/11/2019	Culex pipiens	50	7/12/2019	WEEV	Negative
629177	6	IVM-Treated	far3	1866124	7/11/2019	Culex pipiens	50	7/12/2019	WNV	Negative
629178	6	IVM-Treated	far3	1866124	7/11/2019	Culex pipiens	50	7/12/2019	SLEV	Negative
629178	6	IVM-Treated	far3	1866124	7/11/2019	Culex pipiens	50	7/12/2019	WEEV	Negative
629178	6	IVM-Treated	far3	1866124	7/11/2019	Culex pipiens	50	7/12/2019	WNV	Negative
629179	6	IVM-Treated	far3	1866124	7/11/2019	Culex pipiens	39	7/12/2019	SLEV	Negative
629179	6	IVM-Treated	far3	1866124	7/11/2019	Culex pipiens	39	7/12/2019	WEEV	Negative
629179	6	IVM-Treated	far3	1866124	7/11/2019	Culex pipiens	39	7/12/2019	WNV	Negative
629186	6	IVM-Treated	far1	1866125	7/11/2019	Culex pipiens	50	7/12/2019	SLEV	Negative
629186	6	IVM-Treated	far1	1866125	7/11/2019	Culex pipiens	50	7/12/2019	WEEV	Negative
629186	6	IVM-Treated	far1	1866125	7/11/2019	Culex pipiens	50	7/12/2019	WNV	Negative
629187	6	IVM-Treated	far1	1866125	7/11/2019	Culex pipiens	50	7/12/2019	SLEV	Negative
629187	6	IVM-Treated	far1	1866125	7/11/2019	Culex pipiens	50	7/12/2019	WEEV	Negative
629187	6	IVM-Treated	far1	1866125	7/11/2019	Culex pipiens	50	7/12/2019	WNV	Negative
629188	6	IVM-Treated	far1	1866125	7/11/2019	Culex pipiens	50	7/12/2019	SLEV	Negative
629188	6	IVM-Treated	far1	1866125	7/11/2019	Culex pipiens	50	7/12/2019	WEEV	Negative
629188	6	IVM-Treated	far1	1866125	7/11/2019	Culex pipiens	50	7/12/2019	WNV	Negative
629189	6	IVM-Treated	far1	1866125	7/11/2019	Culex pipiens	50	7/12/2019	SLEV	Negative
629189	6	IVM-Treated	far1	1866125	7/11/2019	Culex pipiens	50	7/12/2019	WEEV	Negative
629189	6	IVM-Treated	far1	1866125	7/11/2019	Culex pipiens	50	7/12/2019	WNV	Negative
629190	6	IVM-Treated	far1	1866125	7/11/2019	Culex pipiens	50	7/12/2019	SLEV	Negative
629190	6	IVM-Treated	far1	1866125	7/11/2019	Culex pipiens	50	7/12/2019	WEEV	Negative
629190	6	IVM-Treated	far1	1866125	7/11/2019	Culex pipiens	50	7/12/2019	WNV	Negative
629191	6	IVM-Treated	far1	1866125	7/11/2019	Culex pipiens	32	7/12/2019	SLEV	Negative
629191	6	IVM-Treated	far1	1866125	7/11/2019	Culex pipiens	32	7/12/2019	WEEV	Negative
629191	6	IVM-Treated	far1	1866125	7/11/2019	Culex pipiens	32	7/12/2019	WNV	Negative
629192	6	IVM-Treated	far1	1866125	7/11/2019	Culex pipiens	30	7/12/2019	SLEV	Negative
629192	6	IVM-Treated	far1	1866125	7/11/2019	Culex pipiens	30	7/12/2019	WEEV	Negative
629192	6	IVM-Treated	far1	1866125	7/11/2019	Culex pipiens	30	7/12/2019	WNV	Negative
629180	6	IVM-Treated	far1	1866125	7/11/2019	Culex tarsalis	50	7/12/2019	SLEV	Negative
629180	6	IVM-Treated	far1	1866125	7/11/2019	Culex tarsalis	50	7/12/2019	WEEV	Negative
629180	6	IVM-Treated	far1	1866125	7/11/2019	Culex tarsalis	50	7/12/2019	WNV	Negative
629181	6	IVM-Treated	far1	1866125	7/11/2019	Culex tarsalis	50	7/12/2019	SLEV	Negative
629181	6	IVM-Treated	far1	1866125	7/11/2019	Culex tarsalis	50	7/12/2019	WEEV	Negative
629181	6	IVM-Treated	far1	1866125	7/11/2019	Culex tarsalis	50	7/12/2019	WNV	Negative
629182	6	IVM-Treated	far1	1866125	7/11/2019	Culex tarsalis	50	7/12/2019	SLEV	Negative
629182	6	IVM-Treated	far1	1866125	7/11/2019	Culex tarsalis	50	7/12/2019	WEEV	Negative
629182	6	IVM-Treated	far1	1866125	7/11/2019	Culex tarsalis	50	7/12/2019	WNV	Negative
629183	6	IVM-Treated	far1	1866125	7/11/2019	Culex tarsalis	18	7/12/2019	SLEV	Negative
629183	6	IVM-Treated	far1	1866125	7/11/2019	Culex tarsalis	18	7/12/2019	WEEV	Negative
629183	6	IVM-Treated	far1	1866125	7/11/2019	Culex tarsalis	18	7/12/2019	WNV	Negative
629184	6	IVM-Treated	far1	1866125	7/11/2019	Culex tarsalis	50	7/12/2019	SLEV	Negative
629184	6	IVM-Treated	far1	1866125	7/11/2019	Culex tarsalis	50	7/12/2019	WEEV	Negative
629184	6	IVM-Treated	far1	1866125	7/11/2019	Culex tarsalis	50	7/12/2019	WNV	Negative
629185	6	IVM-Treated	far1	1866125	7/11/2019	Culex tarsalis	50	7/12/2019	SLEV	Negative
629185	6	IVM-Treated	far1	1866125	7/11/2019	Culex tarsalis	50	7/12/2019	WEEV	Negative
629185	6	IVM-Treated	far1	1866125	7/11/2019	Culex tarsalis	50	7/12/2019	WNV	Negative
629196	6	IVM-Treated	near1	1866127	7/11/2019	Culex tarsalis	22	7/12/2019	SLEV	Negative
629196	6	IVM-Treated	near1	1866127	7/11/2019	Culex tarsalis	22	7/12/2019	WEEV	Negative
629196	6	IVM-Treated	near1	1866127	7/11/2019	Culex tarsalis	22	7/12/2019	WNV	Negative
629197	6	IVM-Treated	near1	1866127	7/11/2019	Culex tarsalis	22	7/12/2019	SLEV	Negative
629197	6	IVM-Treated	near1	1866127	7/11/2019	Culex tarsalis	22	7/12/2019	WEEV	Negative
629197	6	IVM-Treated	near1	1866127	7/11/2019	Culex tarsalis	22	7/12/2019	WNV	Negative
629198	6	IVM-Treated	near1	1866127	7/11/2019	Culex pipiens	29	7/12/2019	SLEV	Negative
629198	6	IVM-Treated	near1	1866127	7/11/2019	Culex pipiens	29	7/12/2019	WEEV	Negative
629198	6	IVM-Treated	near1	1866127	7/11/2019	Culex pipiens	29	7/12/2019	WNV	Negative
629199	6	IVM-Treated	near1	1866127	7/11/2019	Culex pipiens	30	7/12/2019	SLEV	Negative
629199	6	IVM-Treated	near1	1866127	7/11/2019	Culex pipiens	30	7/12/2019	WEEV	Negative
629199	6	IVM-Treated	near1	1866127	7/11/2019	Culex pipiens	30	7/12/2019	WNV	Negative
629201	6	IVM-Treated	near2	1866128	7/11/2019	Culex pipiens	10	7/12/2019	SLEV	Negative
629201	6	IVM-Treated	near2	1866128	7/11/2019	Culex pipiens	10	7/12/2019	WEEV	Negative
629201	6	IVM-Treated	near2	1866128	7/11/2019	Culex pipiens	10	7/12/2019	WNV	Negative
629200	6	IVM-Treated	near2	1866128	7/11/2019	Culex tarsalis	37	7/12/2019	SLEV	Negative
629200	6	IVM-Treated	near2	1866128	7/11/2019	Culex tarsalis	37	7/12/2019	WEEV	Negative
629200	6	IVM-Treated	near2	1866128	7/11/2019	Culex tarsalis	37	7/12/2019	WNV	Negative
629202	6	IVM-Treated	near3	1866129	7/11/2019	Culex tarsalis	50	7/12/2019	SLEV	Negative
629202	6	IVM-Treated	near3	1866129	7/11/2019	Culex tarsalis	50	7/12/2019	WEEV	Negative
629202	6	IVM-Treated	near3	1866129	7/11/2019	Culex tarsalis	50	7/12/2019	WNV	Negative
629203	6	IVM-Treated	near3	1866129	7/11/2019	Culex tarsalis	50	7/12/2019	SLEV	Negative
629203	6	IVM-Treated	near3	1866129	7/11/2019	Culex tarsalis	50	7/12/2019	WEEV	Negative
629203	6	IVM-Treated	near3	1866129	7/11/2019	Culex tarsalis	50	7/12/2019	WNV	Negative
629204	6	IVM-Treated	near3	1866129	7/11/2019	Culex pipiens	50	7/12/2019	SLEV	Negative
629204	6	IVM-Treated	near3	1866129	7/11/2019	Culex pipiens	50	7/12/2019	WEEV	Negative
629204	6	IVM-Treated	near3	1866129	7/11/2019	Culex pipiens	50	7/12/2019	WNV	Negative
629205	6	IVM-Treated	near3	1866129	7/11/2019	Culex pipiens	50	7/12/2019	SLEV	Negative
629205	6	IVM-Treated	near3	1866129	7/11/2019	Culex pipiens	50	7/12/2019	WEEV	Negative
629205	6	IVM-Treated	near3	1866129	7/11/2019	Culex pipiens	50	7/12/2019	WNV	Negative
629206	6	IVM-Treated	near3	1866129	7/11/2019	Culex pipiens	27	7/12/2019	SLEV	Negative
629206	6	IVM-Treated	near3	1866129	7/11/2019	Culex pipiens	27	7/12/2019	WEEV	Negative
629206	6	IVM-Treated	near3	1866129	7/11/2019	Culex pipiens	27	7/12/2019	WNV	Negative
634627	6	IVM-Treated	far3	1872554	7/18/2019	Culex tarsalis	1	7/19/2019	SLEV	Negative
634627	6	IVM-Treated	far3	1872554	7/18/2019	Culex tarsalis	1	7/19/2019	WEEV	Negative
634627	6	IVM-Treated	far3	1872554	7/18/2019	Culex tarsalis	1	7/19/2019	WNV	Negative
634637	6	IVM-Treated	near1	1872559	7/18/2019	Culex tarsalis	50	7/19/2019	SLEV	Negative
634637	6	IVM-Treated	near1	1872559	7/18/2019	Culex tarsalis	50	7/19/2019	WEEV	Negative
634637	6	IVM-Treated	near1	1872559	7/18/2019	Culex tarsalis	50	7/19/2019	WNV	Negative
634638	6	IVM-Treated	near1	1872559	7/18/2019	Culex tarsalis	50	7/19/2019	SLEV	Negative
634638	6	IVM-Treated	near1	1872559	7/18/2019	Culex tarsalis	50	7/19/2019	WEEV	Negative
634638	6	IVM-Treated	near1	1872559	7/18/2019	Culex tarsalis	50	7/19/2019	WNV	Negative
634639	6	IVM-Treated	near1	1872559	7/18/2019	Culex tarsalis	50	7/19/2019	SLEV	Negative
634639	6	IVM-Treated	near1	1872559	7/18/2019	Culex tarsalis	50	7/19/2019	WEEV	Negative
634639	6	IVM-Treated	near1	1872559	7/18/2019	Culex tarsalis	50	7/19/2019	WNV	Negative
634640	6	IVM-Treated	near1	1872559	7/18/2019	Culex tarsalis	22	7/19/2019	SLEV	Negative
634640	6	IVM-Treated	near1	1872559	7/18/2019	Culex tarsalis	22	7/19/2019	WEEV	Negative
634640	6	IVM-Treated	near1	1872559	7/18/2019	Culex tarsalis	22	7/19/2019	WNV	Negative
634641	6	IVM-Treated	near1	1872559	7/18/2019	Culex pipiens	50	7/19/2019	SLEV	Negative
634641	6	IVM-Treated	near1	1872559	7/18/2019	Culex pipiens	50	7/19/2019	WEEV	Negative
634641	6	IVM-Treated	near1	1872559	7/18/2019	Culex pipiens	50	7/19/2019	WNV	Negative
634642	6	IVM-Treated	near1	1872559	7/18/2019	Culex pipiens	25	7/19/2019	SLEV	Negative
634642	6	IVM-Treated	near1	1872559	7/18/2019	Culex pipiens	25	7/19/2019	WEEV	Negative
634642	6	IVM-Treated	near1	1872559	7/18/2019	Culex pipiens	25	7/19/2019	WNV	Negative
634643	6	IVM-Treated	near2	1872560	7/18/2019	Culex pipiens	10	7/19/2019	SLEV	Negative
634643	6	IVM-Treated	near2	1872560	7/18/2019	Culex pipiens	10	7/19/2019	WEEV	Negative
634643	6	IVM-Treated	near2	1872560	7/18/2019	Culex pipiens	10	7/19/2019	WNV	Negative
634644	6	IVM-Treated	near2	1872560	7/18/2019	Culex tarsalis	42	7/19/2019	SLEV	Negative
634644	6	IVM-Treated	near2	1872560	7/18/2019	Culex tarsalis	42	7/19/2019	WEEV	Negative
634644	6	IVM-Treated	near2	1872560	7/18/2019	Culex tarsalis	42	7/19/2019	WNV	Negative
634645	6	IVM-Treated	far2	1872561	7/18/2019	Culex tarsalis	50	7/19/2019	SLEV	Negative
634645	6	IVM-Treated	far2	1872561	7/18/2019	Culex tarsalis	50	7/19/2019	WEEV	Negative
634645	6	IVM-Treated	far2	1872561	7/18/2019	Culex tarsalis	50	7/19/2019	WNV	Negative
634647	6	IVM-Treated	far2	1872561	7/18/2019	Culex tarsalis	18	7/19/2019	SLEV	Negative
634647	6	IVM-Treated	far2	1872561	7/18/2019	Culex tarsalis	18	7/19/2019	WEEV	Negative
634647	6	IVM-Treated	far2	1872561	7/18/2019	Culex tarsalis	18	7/19/2019	WNV	Negative
634646	6	IVM-Treated	far2	1872561	7/18/2019	Culex pipiens	50	7/19/2019	SLEV	Negative
634646	6	IVM-Treated	far2	1872561	7/18/2019	Culex pipiens	50	7/19/2019	WEEV	Negative
634646	6	IVM-Treated	far2	1872561	7/18/2019	Culex pipiens	50	7/19/2019	WNV	Negative
634659	6	IVM-Treated	near3	1872567	7/18/2019	Culex tarsalis	50	7/19/2019	SLEV	Negative
634659	6	IVM-Treated	near3	1872567	7/18/2019	Culex tarsalis	50	7/19/2019	WEEV	Negative
634659	6	IVM-Treated	near3	1872567	7/18/2019	Culex tarsalis	50	7/19/2019	WNV	Negative
634660	6	IVM-Treated	near3	1872567	7/18/2019	Culex tarsalis	50	7/19/2019	SLEV	Negative
634660	6	IVM-Treated	near3	1872567	7/18/2019	Culex tarsalis	50	7/19/2019	WEEV	Negative
634660	6	IVM-Treated	near3	1872567	7/18/2019	Culex tarsalis	50	7/19/2019	WNV	Negative
634661	6	IVM-Treated	near3	1872567	7/18/2019	Culex tarsalis	32	7/19/2019	SLEV	Negative
634661	6	IVM-Treated	near3	1872567	7/18/2019	Culex tarsalis	32	7/19/2019	WEEV	Negative
634661	6	IVM-Treated	near3	1872567	7/18/2019	Culex tarsalis	32	7/19/2019	WNV	Negative
634662	6	IVM-Treated	near3	1872567	7/18/2019	Culex pipiens	50	7/19/2019	SLEV	Negative
634662	6	IVM-Treated	near3	1872567	7/18/2019	Culex pipiens	50	7/19/2019	WEEV	Negative
634662	6	IVM-Treated	near3	1872567	7/18/2019	Culex pipiens	50	7/19/2019	WNV	Negative
634663	6	IVM-Treated	near3	1872567	7/18/2019	Culex pipiens	8	7/19/2019	SLEV	Negative
634663	6	IVM-Treated	near3	1872567	7/18/2019	Culex pipiens	8	7/19/2019	WEEV	Negative
634663	6	IVM-Treated	near3	1872567	7/18/2019	Culex pipiens	8	7/19/2019	WNV	Negative
634676	6	IVM-Treated	far1	1872574	7/18/2019	Culex pipiens	50	7/19/2019	SLEV	Negative
634676	6	IVM-Treated	far1	1872574	7/18/2019	Culex pipiens	50	7/19/2019	WEEV	Negative
634676	6	IVM-Treated	far1	1872574	7/18/2019	Culex pipiens	50	7/19/2019	WNV	Negative
634677	6	IVM-Treated	far1	1872574	7/18/2019	Culex pipiens	50	7/19/2019	SLEV	Negative
634677	6	IVM-Treated	far1	1872574	7/18/2019	Culex pipiens	50	7/19/2019	WEEV	Negative
634677	6	IVM-Treated	far1	1872574	7/18/2019	Culex pipiens	50	7/19/2019	WNV	Negative
634678	6	IVM-Treated	far1	1872574	7/18/2019	Culex pipiens	50	7/19/2019	SLEV	Negative
634678	6	IVM-Treated	far1	1872574	7/18/2019	Culex pipiens	50	7/19/2019	WEEV	Negative
634678	6	IVM-Treated	far1	1872574	7/18/2019	Culex pipiens	50	7/19/2019	WNV	Negative
634679	6	IVM-Treated	far1	1872574	7/18/2019	Culex pipiens	31	7/19/2019	SLEV	Negative
634679	6	IVM-Treated	far1	1872574	7/18/2019	Culex pipiens	31	7/19/2019	WEEV	Negative
634679	6	IVM-Treated	far1	1872574	7/18/2019	Culex pipiens	31	7/19/2019	WNV	Negative
634680	6	IVM-Treated	far1	1872574	7/18/2019	Culex tarsalis	50	7/19/2019	SLEV	Negative
634680	6	IVM-Treated	far1	1872574	7/18/2019	Culex tarsalis	50	7/19/2019	WEEV	Negative
634680	6	IVM-Treated	far1	1872574	7/18/2019	Culex tarsalis	50	7/19/2019	WNV	Negative
634681	6	IVM-Treated	far1	1872574	7/18/2019	Culex tarsalis	50	7/19/2019	SLEV	Negative
634681	6	IVM-Treated	far1	1872574	7/18/2019	Culex tarsalis	50	7/19/2019	WEEV	Negative
634681	6	IVM-Treated	far1	1872574	7/18/2019	Culex tarsalis	50	7/19/2019	WNV	Negative
634682	6	IVM-Treated	far1	1872574	7/18/2019	Culex tarsalis	50	7/19/2019	SLEV	Negative
634682	6	IVM-Treated	far1	1872574	7/18/2019	Culex tarsalis	50	7/19/2019	WEEV	Negative
634682	6	IVM-Treated	far1	1872574	7/18/2019	Culex tarsalis	50	7/19/2019	WNV	Negative
634683	6	IVM-Treated	far1	1872574	7/18/2019	Culex tarsalis	50	7/19/2019	SLEV	Negative
634683	6	IVM-Treated	far1	1872574	7/18/2019	Culex tarsalis	50	7/19/2019	WEEV	Negative
634683	6	IVM-Treated	far1	1872574	7/18/2019	Culex tarsalis	50	7/19/2019	WNV	Negative
634684	6	IVM-Treated	far1	1872574	7/18/2019	Culex tarsalis	28	7/19/2019	SLEV	Negative
634684	6	IVM-Treated	far1	1872574	7/18/2019	Culex tarsalis	28	7/19/2019	WEEV	Negative
634684	6	IVM-Treated	far1	1872574	7/18/2019	Culex tarsalis	28	7/19/2019	WNV	Negative
637942	6	IVM-Treated	near1	1877184	7/25/2019	Culex tarsalis	50	7/26/2019	SLEV	Negative
637942	6	IVM-Treated	near1	1877184	7/25/2019	Culex tarsalis	50	7/26/2019	WEEV	Negative
637942	6	IVM-Treated	near1	1877184	7/25/2019	Culex tarsalis	50	7/26/2019	WNV	Negative
637943	6	IVM-Treated	near1	1877184	7/25/2019	Culex tarsalis	50	7/26/2019	SLEV	Negative
637943	6	IVM-Treated	near1	1877184	7/25/2019	Culex tarsalis	50	7/26/2019	WEEV	Negative
637943	6	IVM-Treated	near1	1877184	7/25/2019	Culex tarsalis	50	7/26/2019	WNV	Negative
637944	6	IVM-Treated	near1	1877184	7/25/2019	Culex tarsalis	50	7/26/2019	SLEV	Negative
637944	6	IVM-Treated	near1	1877184	7/25/2019	Culex tarsalis	50	7/26/2019	WEEV	Negative
637944	6	IVM-Treated	near1	1877184	7/25/2019	Culex tarsalis	50	7/26/2019	WNV	Negative
637945	6	IVM-Treated	near1	1877184	7/25/2019	Culex tarsalis	50	7/26/2019	SLEV	Negative
637945	6	IVM-Treated	near1	1877184	7/25/2019	Culex tarsalis	50	7/26/2019	WEEV	Negative
637945	6	IVM-Treated	near1	1877184	7/25/2019	Culex tarsalis	50	7/26/2019	WNV	Negative
637946	6	IVM-Treated	near1	1877184	7/25/2019	Culex tarsalis	50	7/26/2019	SLEV	Negative
637946	6	IVM-Treated	near1	1877184	7/25/2019	Culex tarsalis	50	7/26/2019	WEEV	Negative
637946	6	IVM-Treated	near1	1877184	7/25/2019	Culex tarsalis	50	7/26/2019	WNV	Negative
637947	6	IVM-Treated	near1	1877184	7/25/2019	Culex tarsalis	50	7/26/2019	SLEV	Negative
637947	6	IVM-Treated	near1	1877184	7/25/2019	Culex tarsalis	50	7/26/2019	WEEV	Negative
637947	6	IVM-Treated	near1	1877184	7/25/2019	Culex tarsalis	50	7/26/2019	WNV	Negative
637948	6	IVM-Treated	near1	1877184	7/25/2019	Culex tarsalis	41	7/26/2019	SLEV	Negative
637948	6	IVM-Treated	near1	1877184	7/25/2019	Culex tarsalis	41	7/26/2019	WEEV	Negative
637948	6	IVM-Treated	near1	1877184	7/25/2019	Culex tarsalis	41	7/26/2019	WNV	Negative
637949	6	IVM-Treated	near1	1877184	7/25/2019	Culex pipiens	50	7/26/2019	SLEV	Negative
637949	6	IVM-Treated	near1	1877184	7/25/2019	Culex pipiens	50	7/26/2019	WEEV	Negative
637949	6	IVM-Treated	near1	1877184	7/25/2019	Culex pipiens	50	7/26/2019	WNV	Negative
637950	6	IVM-Treated	near1	1877184	7/25/2019	Culex pipiens	50	7/26/2019	SLEV	Negative
637950	6	IVM-Treated	near1	1877184	7/25/2019	Culex pipiens	50	7/26/2019	WEEV	Negative
637950	6	IVM-Treated	near1	1877184	7/25/2019	Culex pipiens	50	7/26/2019	WNV	Negative
637951	6	IVM-Treated	near1	1877184	7/25/2019	Culex pipiens	50	7/26/2019	SLEV	Negative
637951	6	IVM-Treated	near1	1877184	7/25/2019	Culex pipiens	50	7/26/2019	WEEV	Negative
637951	6	IVM-Treated	near1	1877184	7/25/2019	Culex pipiens	50	7/26/2019	WNV	Negative
637952	6	IVM-Treated	near1	1877184	7/25/2019	Culex pipiens	17	7/26/2019	SLEV	Negative
637952	6	IVM-Treated	near1	1877184	7/25/2019	Culex pipiens	17	7/26/2019	WEEV	Negative
637952	6	IVM-Treated	near1	1877184	7/25/2019	Culex pipiens	17	7/26/2019	WNV	Negative
637956	6	IVM-Treated	near3	1877186	7/25/2019	Culex tarsalis	50	7/26/2019	SLEV	Negative
637956	6	IVM-Treated	near3	1877186	7/25/2019	Culex tarsalis	50	7/26/2019	WEEV	Negative
637956	6	IVM-Treated	near3	1877186	7/25/2019	Culex tarsalis	50	7/26/2019	WNV	Negative
637957	6	IVM-Treated	near3	1877186	7/25/2019	Culex tarsalis	50	7/26/2019	SLEV	Negative
637957	6	IVM-Treated	near3	1877186	7/25/2019	Culex tarsalis	50	7/26/2019	WEEV	Negative
637957	6	IVM-Treated	near3	1877186	7/25/2019	Culex tarsalis	50	7/26/2019	WNV	Negative
637958	6	IVM-Treated	near3	1877186	7/25/2019	Culex tarsalis	50	7/26/2019	SLEV	Negative
637958	6	IVM-Treated	near3	1877186	7/25/2019	Culex tarsalis	50	7/26/2019	WEEV	Negative
637958	6	IVM-Treated	near3	1877186	7/25/2019	Culex tarsalis	50	7/26/2019	WNV	Negative
637959	6	IVM-Treated	near3	1877186	7/25/2019	Culex tarsalis	50	7/26/2019	SLEV	Negative
637959	6	IVM-Treated	near3	1877186	7/25/2019	Culex tarsalis	50	7/26/2019	WEEV	Negative
637959	6	IVM-Treated	near3	1877186	7/25/2019	Culex tarsalis	50	7/26/2019	WNV	Negative
637960	6	IVM-Treated	near3	1877186	7/25/2019	Culex tarsalis	50	7/26/2019	SLEV	Negative
637960	6	IVM-Treated	near3	1877186	7/25/2019	Culex tarsalis	50	7/26/2019	WEEV	Negative
637960	6	IVM-Treated	near3	1877186	7/25/2019	Culex tarsalis	50	7/26/2019	WNV	Negative
637961	6	IVM-Treated	near3	1877186	7/25/2019	Culex tarsalis	41	7/26/2019	SLEV	Negative
637961	6	IVM-Treated	near3	1877186	7/25/2019	Culex tarsalis	41	7/26/2019	WEEV	Negative
637961	6	IVM-Treated	near3	1877186	7/25/2019	Culex tarsalis	41	7/26/2019	WNV	Negative
637962	6	IVM-Treated	near3	1877186	7/25/2019	Culex pipiens	50	7/26/2019	SLEV	Negative
637962	6	IVM-Treated	near3	1877186	7/25/2019	Culex pipiens	50	7/26/2019	WEEV	Negative
637962	6	IVM-Treated	near3	1877186	7/25/2019	Culex pipiens	50	7/26/2019	WNV	Negative
637963	6	IVM-Treated	near3	1877186	7/25/2019	Culex pipiens	50	7/26/2019	SLEV	Negative
637963	6	IVM-Treated	near3	1877186	7/25/2019	Culex pipiens	50	7/26/2019	WEEV	Negative
637963	6	IVM-Treated	near3	1877186	7/25/2019	Culex pipiens	50	7/26/2019	WNV	Negative
637964	6	IVM-Treated	near3	1877186	7/25/2019	Culex pipiens	50	7/26/2019	SLEV	Negative
637964	6	IVM-Treated	near3	1877186	7/25/2019	Culex pipiens	50	7/26/2019	WEEV	Negative
637964	6	IVM-Treated	near3	1877186	7/25/2019	Culex pipiens	50	7/26/2019	WNV	Negative
637965	6	IVM-Treated	near3	1877186	7/25/2019	Culex pipiens	50	7/26/2019	SLEV	Negative
637965	6	IVM-Treated	near3	1877186	7/25/2019	Culex pipiens	50	7/26/2019	WEEV	Negative
637965	6	IVM-Treated	near3	1877186	7/25/2019	Culex pipiens	50	7/26/2019	WNV	Negative
637966	6	IVM-Treated	near3	1877186	7/25/2019	Culex pipiens	50	7/26/2019	SLEV	Negative
637966	6	IVM-Treated	near3	1877186	7/25/2019	Culex pipiens	50	7/26/2019	WEEV	Negative
637966	6	IVM-Treated	near3	1877186	7/25/2019	Culex pipiens	50	7/26/2019	WNV	Negative
637967	6	IVM-Treated	near3	1877186	7/25/2019	Culex pipiens	50	7/26/2019	SLEV	Negative
637967	6	IVM-Treated	near3	1877186	7/25/2019	Culex pipiens	50	7/26/2019	WEEV	Negative
637967	6	IVM-Treated	near3	1877186	7/25/2019	Culex pipiens	50	7/26/2019	WNV	Negative
637968	6	IVM-Treated	near3	1877186	7/25/2019	Culex pipiens	26	7/26/2019	SLEV	Negative
637968	6	IVM-Treated	near3	1877186	7/25/2019	Culex pipiens	26	7/26/2019	WEEV	Negative
637968	6	IVM-Treated	near3	1877186	7/25/2019	Culex pipiens	26	7/26/2019	WNV	Negative
637971	6	IVM-Treated	far2	1877188	7/25/2019	Culex pipiens	50	7/26/2019	SLEV	Negative
637971	6	IVM-Treated	far2	1877188	7/25/2019	Culex pipiens	50	7/26/2019	WEEV	Negative
637971	6	IVM-Treated	far2	1877188	7/25/2019	Culex pipiens	50	7/26/2019	WNV	Negative
637972	6	IVM-Treated	far2	1877188	7/25/2019	Culex pipiens	50	7/26/2019	SLEV	Negative
637972	6	IVM-Treated	far2	1877188	7/25/2019	Culex pipiens	50	7/26/2019	WEEV	Negative
637972	6	IVM-Treated	far2	1877188	7/25/2019	Culex pipiens	50	7/26/2019	WNV	Negative
637973	6	IVM-Treated	far2	1877188	7/25/2019	Culex pipiens	21	7/26/2019	SLEV	Negative
637973	6	IVM-Treated	far2	1877188	7/25/2019	Culex pipiens	21	7/26/2019	WEEV	Negative
637973	6	IVM-Treated	far2	1877188	7/25/2019	Culex pipiens	21	7/26/2019	WNV	Negative
637974	6	IVM-Treated	far2	1877188	7/25/2019	Culex tarsalis	50	7/26/2019	SLEV	Negative
637974	6	IVM-Treated	far2	1877188	7/25/2019	Culex tarsalis	50	7/26/2019	WEEV	Negative
637974	6	IVM-Treated	far2	1877188	7/25/2019	Culex tarsalis	50	7/26/2019	WNV	Negative
637975	6	IVM-Treated	far2	1877188	7/25/2019	Culex tarsalis	50	7/26/2019	SLEV	Negative
637975	6	IVM-Treated	far2	1877188	7/25/2019	Culex tarsalis	50	7/26/2019	WEEV	Negative
637975	6	IVM-Treated	far2	1877188	7/25/2019	Culex tarsalis	50	7/26/2019	WNV	Negative
637976	6	IVM-Treated	far2	1877188	7/25/2019	Culex tarsalis	50	7/26/2019	SLEV	Negative
637976	6	IVM-Treated	far2	1877188	7/25/2019	Culex tarsalis	50	7/26/2019	WEEV	Negative
637976	6	IVM-Treated	far2	1877188	7/25/2019	Culex tarsalis	50	7/26/2019	WNV	Negative
637977	6	IVM-Treated	far2	1877188	7/25/2019	Culex tarsalis	38	7/26/2019	SLEV	Negative
637977	6	IVM-Treated	far2	1877188	7/25/2019	Culex tarsalis	38	7/26/2019	WEEV	Negative
637977	6	IVM-Treated	far2	1877188	7/25/2019	Culex tarsalis	38	7/26/2019	WNV	Negative
637978	6	IVM-Treated	near2	1877189	7/25/2019	Culex tarsalis	50	7/26/2019	SLEV	Negative
637978	6	IVM-Treated	near2	1877189	7/25/2019	Culex tarsalis	50	7/26/2019	WEEV	Negative
637978	6	IVM-Treated	near2	1877189	7/25/2019	Culex tarsalis	50	7/26/2019	WNV	Negative
637979	6	IVM-Treated	near2	1877189	7/25/2019	Culex tarsalis	11	7/26/2019	SLEV	Negative
637979	6	IVM-Treated	near2	1877189	7/25/2019	Culex tarsalis	11	7/26/2019	WEEV	Negative
637979	6	IVM-Treated	near2	1877189	7/25/2019	Culex tarsalis	11	7/26/2019	WNV	Negative
637980	6	IVM-Treated	near2	1877189	7/25/2019	Culex pipiens	19	7/26/2019	SLEV	Negative
637980	6	IVM-Treated	near2	1877189	7/25/2019	Culex pipiens	19	7/26/2019	WEEV	Negative
637980	6	IVM-Treated	near2	1877189	7/25/2019	Culex pipiens	19	7/26/2019	WNV	Negative
637995	6	IVM-Treated	far1	1877196	7/25/2019	Culex tarsalis	50	7/26/2019	SLEV	Negative
637995	6	IVM-Treated	far1	1877196	7/25/2019	Culex tarsalis	50	7/26/2019	WEEV	Negative
637995	6	IVM-Treated	far1	1877196	7/25/2019	Culex tarsalis	50	7/26/2019	WNV	Negative
637996	6	IVM-Treated	far1	1877196	7/25/2019	Culex tarsalis	50	7/26/2019	SLEV	Negative
637996	6	IVM-Treated	far1	1877196	7/25/2019	Culex tarsalis	50	7/26/2019	WEEV	Negative
637996	6	IVM-Treated	far1	1877196	7/25/2019	Culex tarsalis	50	7/26/2019	WNV	Negative
637997	6	IVM-Treated	far1	1877196	7/25/2019	Culex tarsalis	50	7/26/2019	SLEV	Negative
637997	6	IVM-Treated	far1	1877196	7/25/2019	Culex tarsalis	50	7/26/2019	WEEV	Negative
637997	6	IVM-Treated	far1	1877196	7/25/2019	Culex tarsalis	50	7/26/2019	WNV	Negative
637998	6	IVM-Treated	far1	1877196	7/25/2019	Culex tarsalis	50	7/26/2019	SLEV	Negative
637998	6	IVM-Treated	far1	1877196	7/25/2019	Culex tarsalis	50	7/26/2019	WEEV	Negative
637998	6	IVM-Treated	far1	1877196	7/25/2019	Culex tarsalis	50	7/26/2019	WNV	Negative
637999	6	IVM-Treated	far1	1877196	7/25/2019	Culex tarsalis	50	7/26/2019	SLEV	Negative
637999	6	IVM-Treated	far1	1877196	7/25/2019	Culex tarsalis	50	7/26/2019	WEEV	Negative
637999	6	IVM-Treated	far1	1877196	7/25/2019	Culex tarsalis	50	7/26/2019	WNV	Negative
638000	6	IVM-Treated	far1	1877196	7/25/2019	Culex tarsalis	50	7/26/2019	SLEV	Negative
638000	6	IVM-Treated	far1	1877196	7/25/2019	Culex tarsalis	50	7/26/2019	WEEV	Negative
638000	6	IVM-Treated	far1	1877196	7/25/2019	Culex tarsalis	50	7/26/2019	WNV	Negative
638001	6	IVM-Treated	far1	1877196	7/25/2019	Culex tarsalis	50	7/26/2019	SLEV	Negative
638001	6	IVM-Treated	far1	1877196	7/25/2019	Culex tarsalis	50	7/26/2019	WEEV	Negative
638001	6	IVM-Treated	far1	1877196	7/25/2019	Culex tarsalis	50	7/26/2019	WNV	Negative
638002	6	IVM-Treated	far1	1877196	7/25/2019	Culex tarsalis	50	7/26/2019	SLEV	Negative
638002	6	IVM-Treated	far1	1877196	7/25/2019	Culex tarsalis	50	7/26/2019	WEEV	Negative
638002	6	IVM-Treated	far1	1877196	7/25/2019	Culex tarsalis	50	7/26/2019	WNV	Negative
638003	6	IVM-Treated	far1	1877196	7/25/2019	Culex tarsalis	50	7/26/2019	SLEV	Negative
638003	6	IVM-Treated	far1	1877196	7/25/2019	Culex tarsalis	50	7/26/2019	WEEV	Negative
638003	6	IVM-Treated	far1	1877196	7/25/2019	Culex tarsalis	50	7/26/2019	WNV	Negative
638004	6	IVM-Treated	far1	1877196	7/25/2019	Culex tarsalis	22	7/26/2019	SLEV	Negative
638004	6	IVM-Treated	far1	1877196	7/25/2019	Culex tarsalis	22	7/26/2019	WEEV	Negative
638004	6	IVM-Treated	far1	1877196	7/25/2019	Culex tarsalis	22	7/26/2019	WNV	Negative
638005	6	IVM-Treated	far1	1877196	7/25/2019	Culex pipiens	50	7/26/2019	SLEV	Negative
638005	6	IVM-Treated	far1	1877196	7/25/2019	Culex pipiens	50	7/26/2019	WEEV	Negative
638005	6	IVM-Treated	far1	1877196	7/25/2019	Culex pipiens	50	7/26/2019	WNV	Negative
638006	6	IVM-Treated	far1	1877196	7/25/2019	Culex pipiens	50	7/26/2019	SLEV	Negative
638006	6	IVM-Treated	far1	1877196	7/25/2019	Culex pipiens	50	7/26/2019	WEEV	Negative
638006	6	IVM-Treated	far1	1877196	7/25/2019	Culex pipiens	50	7/26/2019	WNV	Negative
638007	6	IVM-Treated	far1	1877196	7/25/2019	Culex pipiens	50	7/26/2019	SLEV	Negative
638007	6	IVM-Treated	far1	1877196	7/25/2019	Culex pipiens	50	7/26/2019	WEEV	Negative
638007	6	IVM-Treated	far1	1877196	7/25/2019	Culex pipiens	50	7/26/2019	WNV	Negative
638008	6	IVM-Treated	far1	1877196	7/25/2019	Culex pipiens	50	7/26/2019	SLEV	Negative
638008	6	IVM-Treated	far1	1877196	7/25/2019	Culex pipiens	50	7/26/2019	WEEV	Negative
638008	6	IVM-Treated	far1	1877196	7/25/2019	Culex pipiens	50	7/26/2019	WNV	Negative
638009	6	IVM-Treated	far1	1877196	7/25/2019	Culex pipiens	20	7/26/2019	SLEV	Negative
638009	6	IVM-Treated	far1	1877196	7/25/2019	Culex pipiens	20	7/26/2019	WEEV	Negative
638009	6	IVM-Treated	far1	1877196	7/25/2019	Culex pipiens	20	7/26/2019	WNV	Negative
637293	6	IVM-Treated	far3	1877183	7/25/2019	Culex tarsalis	3	7/26/2019	SLEV	Negative
637293	6	IVM-Treated	far3	1877183	7/25/2019	Culex tarsalis	3	7/26/2019	WEEV	Negative
637293	6	IVM-Treated	far3	1877183	7/25/2019	Culex tarsalis	3	7/26/2019	WNV	Negative
642605	6	IVM-Treated	far2	1885649	8/1/2019	Culex tarsalis	36	8/7/2019	SLEV	Negative
642605	6	IVM-Treated	far2	1885649	8/1/2019	Culex tarsalis	36	8/7/2019	WEEV	Negative
642605	6	IVM-Treated	far2	1885649	8/1/2019	Culex tarsalis	36	8/7/2019	WNV	Negative
642606	6	IVM-Treated	far2	1885649	8/1/2019	Culex pipiens	4	8/7/2019	SLEV	Negative
642606	6	IVM-Treated	far2	1885649	8/1/2019	Culex pipiens	4	8/7/2019	WEEV	Negative
642606	6	IVM-Treated	far2	1885649	8/1/2019	Culex pipiens	4	8/7/2019	WNV	Negative
642607	6	IVM-Treated	far1	1885650	8/1/2019	Culex pipiens	50	8/7/2019	SLEV	Negative
642607	6	IVM-Treated	far1	1885650	8/1/2019	Culex pipiens	50	8/7/2019	WEEV	Negative
642607	6	IVM-Treated	far1	1885650	8/1/2019	Culex pipiens	50	8/7/2019	WNV	Negative
642608	6	IVM-Treated	far1	1885650	8/1/2019	Culex pipiens	36	8/7/2019	SLEV	Negative
642608	6	IVM-Treated	far1	1885650	8/1/2019	Culex pipiens	36	8/7/2019	WEEV	Negative
642608	6	IVM-Treated	far1	1885650	8/1/2019	Culex pipiens	36	8/7/2019	WNV	Negative
642609	6	IVM-Treated	far1	1885650	8/1/2019	Culex tarsalis	50	8/7/2019	SLEV	Negative
642609	6	IVM-Treated	far1	1885650	8/1/2019	Culex tarsalis	50	8/7/2019	WEEV	Negative
642609	6	IVM-Treated	far1	1885650	8/1/2019	Culex tarsalis	50	8/7/2019	WNV	Negative
642610	6	IVM-Treated	far1	1885650	8/1/2019	Culex tarsalis	50	8/7/2019	SLEV	Negative
642610	6	IVM-Treated	far1	1885650	8/1/2019	Culex tarsalis	50	8/7/2019	WEEV	Negative
642610	6	IVM-Treated	far1	1885650	8/1/2019	Culex tarsalis	50	8/7/2019	WNV	Negative
642611	6	IVM-Treated	far1	1885650	8/1/2019	Culex tarsalis	50	8/7/2019	SLEV	Negative
642611	6	IVM-Treated	far1	1885650	8/1/2019	Culex tarsalis	50	8/7/2019	WEEV	Negative
642611	6	IVM-Treated	far1	1885650	8/1/2019	Culex tarsalis	50	8/7/2019	WNV	Negative
642612	6	IVM-Treated	far1	1885650	8/1/2019	Culex tarsalis	50	8/7/2019	SLEV	Negative
642612	6	IVM-Treated	far1	1885650	8/1/2019	Culex tarsalis	50	8/7/2019	WEEV	Negative
642612	6	IVM-Treated	far1	1885650	8/1/2019	Culex tarsalis	50	8/7/2019	WNV	Negative
642613	6	IVM-Treated	far1	1885650	8/1/2019	Culex tarsalis	50	8/7/2019	SLEV	Negative
642613	6	IVM-Treated	far1	1885650	8/1/2019	Culex tarsalis	50	8/7/2019	WEEV	Negative
642613	6	IVM-Treated	far1	1885650	8/1/2019	Culex tarsalis	50	8/7/2019	WNV	Negative
642614	6	IVM-Treated	far1	1885650	8/1/2019	Culex tarsalis	31	8/7/2019	SLEV	Negative
642614	6	IVM-Treated	far1	1885650	8/1/2019	Culex tarsalis	31	8/7/2019	WEEV	Negative
642614	6	IVM-Treated	far1	1885650	8/1/2019	Culex tarsalis	31	8/7/2019	WNV	Negative
642621	6	IVM-Treated	near1	1885653	8/1/2019	Culex pipiens	30	8/7/2019	SLEV	Negative
642621	6	IVM-Treated	near1	1885653	8/1/2019	Culex pipiens	30	8/7/2019	WEEV	Negative
642621	6	IVM-Treated	near1	1885653	8/1/2019	Culex pipiens	30	8/7/2019	WNV	Negative
642622	6	IVM-Treated	near1	1885653	8/1/2019	Culex pipiens	30	8/7/2019	SLEV	Negative
642622	6	IVM-Treated	near1	1885653	8/1/2019	Culex pipiens	30	8/7/2019	WEEV	Negative
642622	6	IVM-Treated	near1	1885653	8/1/2019	Culex pipiens	30	8/7/2019	WNV	Negative
642617	6	IVM-Treated	near1	1885653	8/1/2019	Culex tarsalis	50	8/7/2019	SLEV	Negative
642617	6	IVM-Treated	near1	1885653	8/1/2019	Culex tarsalis	50	8/7/2019	WEEV	Negative
642617	6	IVM-Treated	near1	1885653	8/1/2019	Culex tarsalis	50	8/7/2019	WNV	Negative
642618	6	IVM-Treated	near1	1885653	8/1/2019	Culex tarsalis	50	8/7/2019	SLEV	Negative
642618	6	IVM-Treated	near1	1885653	8/1/2019	Culex tarsalis	50	8/7/2019	WEEV	Negative
642618	6	IVM-Treated	near1	1885653	8/1/2019	Culex tarsalis	50	8/7/2019	WNV	Negative
642619	6	IVM-Treated	near1	1885653	8/1/2019	Culex tarsalis	49	8/7/2019	SLEV	Negative
642619	6	IVM-Treated	near1	1885653	8/1/2019	Culex tarsalis	49	8/7/2019	WEEV	Negative
642619	6	IVM-Treated	near1	1885653	8/1/2019	Culex tarsalis	49	8/7/2019	WNV	Negative
642620	6	IVM-Treated	near1	1885653	8/1/2019	Culex tarsalis	50	8/7/2019	SLEV	Negative
642620	6	IVM-Treated	near1	1885653	8/1/2019	Culex tarsalis	50	8/7/2019	WEEV	Negative
642620	6	IVM-Treated	near1	1885653	8/1/2019	Culex tarsalis	50	8/7/2019	WNV	Negative
642625	6	IVM-Treated	near2	1885655	8/1/2019	Culex pipiens	4	8/7/2019	SLEV	Negative
642625	6	IVM-Treated	near2	1885655	8/1/2019	Culex pipiens	4	8/7/2019	WEEV	Negative
642625	6	IVM-Treated	near2	1885655	8/1/2019	Culex pipiens	4	8/7/2019	WNV	Negative
642626	6	IVM-Treated	near2	1885655	8/1/2019	Culex tarsalis	40	8/7/2019	SLEV	Negative
642626	6	IVM-Treated	near2	1885655	8/1/2019	Culex tarsalis	40	8/7/2019	WEEV	Negative
642626	6	IVM-Treated	near2	1885655	8/1/2019	Culex tarsalis	40	8/7/2019	WNV	Negative
642655	6	IVM-Treated	near3	1885672	8/1/2019	Culex pipiens	50	8/7/2019	SLEV	Negative
642655	6	IVM-Treated	near3	1885672	8/1/2019	Culex pipiens	50	8/7/2019	WEEV	Negative
642655	6	IVM-Treated	near3	1885672	8/1/2019	Culex pipiens	50	8/7/2019	WNV	Negative
642656	6	IVM-Treated	near3	1885672	8/1/2019	Culex tarsalis	50	8/7/2019	SLEV	Negative
642656	6	IVM-Treated	near3	1885672	8/1/2019	Culex tarsalis	50	8/7/2019	WEEV	Negative
642656	6	IVM-Treated	near3	1885672	8/1/2019	Culex tarsalis	50	8/7/2019	WNV	Negative
642657	6	IVM-Treated	near3	1885672	8/1/2019	Culex tarsalis	50	8/7/2019	SLEV	Negative
642657	6	IVM-Treated	near3	1885672	8/1/2019	Culex tarsalis	50	8/7/2019	WEEV	Negative
642657	6	IVM-Treated	near3	1885672	8/1/2019	Culex tarsalis	50	8/7/2019	WNV	Negative
642658	6	IVM-Treated	near3	1885672	8/1/2019	Culex tarsalis	16	8/7/2019	SLEV	Negative
642658	6	IVM-Treated	near3	1885672	8/1/2019	Culex tarsalis	16	8/7/2019	WEEV	Negative
642658	6	IVM-Treated	near3	1885672	8/1/2019	Culex tarsalis	16	8/7/2019	WNV	Negative
645536	6	IVM-Treated	near2	1888152	8/8/2019	Culex tarsalis	26	8/9/2019	SLEV	Negative
645536	6	IVM-Treated	near2	1888152	8/8/2019	Culex tarsalis	26	8/9/2019	WEEV	Negative
645536	6	IVM-Treated	near2	1888152	8/8/2019	Culex tarsalis	26	8/9/2019	WNV	Negative
645537	6	IVM-Treated	near2	1888152	8/8/2019	Culex tarsalis	26	8/9/2019	SLEV	Negative
645537	6	IVM-Treated	near2	1888152	8/8/2019	Culex tarsalis	26	8/9/2019	WEEV	Negative
645537	6	IVM-Treated	near2	1888152	8/8/2019	Culex tarsalis	26	8/9/2019	WNV	Negative
645538	6	IVM-Treated	near2	1888152	8/8/2019	Culex pipiens	2	8/9/2019	SLEV	Negative
645538	6	IVM-Treated	near2	1888152	8/8/2019	Culex pipiens	2	8/9/2019	WEEV	Negative
645538	6	IVM-Treated	near2	1888152	8/8/2019	Culex pipiens	2	8/9/2019	WNV	Negative
645539	6	IVM-Treated	far1	1888153	8/8/2019	Culex tarsalis	50	8/9/2019	SLEV	Negative
645539	6	IVM-Treated	far1	1888153	8/8/2019	Culex tarsalis	50	8/9/2019	WEEV	Negative
645539	6	IVM-Treated	far1	1888153	8/8/2019	Culex tarsalis	50	8/9/2019	WNV	Negative
645540	6	IVM-Treated	far1	1888153	8/8/2019	Culex tarsalis	50	8/9/2019	SLEV	Negative
645540	6	IVM-Treated	far1	1888153	8/8/2019	Culex tarsalis	50	8/9/2019	WEEV	Negative
645540	6	IVM-Treated	far1	1888153	8/8/2019	Culex tarsalis	50	8/9/2019	WNV	Negative
645541	6	IVM-Treated	far1	1888153	8/8/2019	Culex tarsalis	50	8/9/2019	SLEV	Negative
645541	6	IVM-Treated	far1	1888153	8/8/2019	Culex tarsalis	50	8/9/2019	WEEV	Negative
645541	6	IVM-Treated	far1	1888153	8/8/2019	Culex tarsalis	50	8/9/2019	WNV	Negative
645542	6	IVM-Treated	far1	1888153	8/8/2019	Culex tarsalis	50	8/9/2019	SLEV	Negative
645542	6	IVM-Treated	far1	1888153	8/8/2019	Culex tarsalis	50	8/9/2019	WEEV	Negative
645542	6	IVM-Treated	far1	1888153	8/8/2019	Culex tarsalis	50	8/9/2019	WNV	Negative
645543	6	IVM-Treated	far1	1888153	8/8/2019	Culex tarsalis	50	8/9/2019	SLEV	Negative
645543	6	IVM-Treated	far1	1888153	8/8/2019	Culex tarsalis	50	8/9/2019	WEEV	Negative
645543	6	IVM-Treated	far1	1888153	8/8/2019	Culex tarsalis	50	8/9/2019	WNV	Negative
645544	6	IVM-Treated	far1	1888153	8/8/2019	Culex tarsalis	50	8/9/2019	SLEV	Negative
645544	6	IVM-Treated	far1	1888153	8/8/2019	Culex tarsalis	50	8/9/2019	WEEV	Negative
645544	6	IVM-Treated	far1	1888153	8/8/2019	Culex tarsalis	50	8/9/2019	WNV	Negative
645545	6	IVM-Treated	far1	1888153	8/8/2019	Culex tarsalis	50	8/9/2019	SLEV	Negative
645545	6	IVM-Treated	far1	1888153	8/8/2019	Culex tarsalis	50	8/9/2019	WEEV	Negative
645545	6	IVM-Treated	far1	1888153	8/8/2019	Culex tarsalis	50	8/9/2019	WNV	Negative
645546	6	IVM-Treated	far1	1888153	8/8/2019	Culex tarsalis	30	8/9/2019	SLEV	Negative
645546	6	IVM-Treated	far1	1888153	8/8/2019	Culex tarsalis	30	8/9/2019	WEEV	Negative
645546	6	IVM-Treated	far1	1888153	8/8/2019	Culex tarsalis	30	8/9/2019	WNV	Negative
645547	6	IVM-Treated	far1	1888153	8/8/2019	Culex pipiens	29	8/9/2019	SLEV	Negative
645547	6	IVM-Treated	far1	1888153	8/8/2019	Culex pipiens	29	8/9/2019	WEEV	Negative
645547	6	IVM-Treated	far1	1888153	8/8/2019	Culex pipiens	29	8/9/2019	WNV	Negative
645548	6	IVM-Treated	near1	1888154	8/8/2019	Culex tarsalis	50	8/9/2019	SLEV	Negative
645548	6	IVM-Treated	near1	1888154	8/8/2019	Culex tarsalis	50	8/9/2019	WEEV	Negative
645548	6	IVM-Treated	near1	1888154	8/8/2019	Culex tarsalis	50	8/9/2019	WNV	Negative
645549	6	IVM-Treated	near1	1888154	8/8/2019	Culex tarsalis	50	8/9/2019	SLEV	Negative
645549	6	IVM-Treated	near1	1888154	8/8/2019	Culex tarsalis	50	8/9/2019	WEEV	Negative
645549	6	IVM-Treated	near1	1888154	8/8/2019	Culex tarsalis	50	8/9/2019	WNV	Negative
645550	6	IVM-Treated	near1	1888154	8/8/2019	Culex tarsalis	50	8/9/2019	SLEV	Negative
645550	6	IVM-Treated	near1	1888154	8/8/2019	Culex tarsalis	50	8/9/2019	WEEV	Negative
645550	6	IVM-Treated	near1	1888154	8/8/2019	Culex tarsalis	50	8/9/2019	WNV	Negative
645551	6	IVM-Treated	near1	1888154	8/8/2019	Culex tarsalis	50	8/9/2019	SLEV	Negative
645551	6	IVM-Treated	near1	1888154	8/8/2019	Culex tarsalis	50	8/9/2019	WEEV	Negative
645551	6	IVM-Treated	near1	1888154	8/8/2019	Culex tarsalis	50	8/9/2019	WNV	Negative
645552	6	IVM-Treated	near1	1888154	8/8/2019	Culex tarsalis	21	8/9/2019	SLEV	Negative
645552	6	IVM-Treated	near1	1888154	8/8/2019	Culex tarsalis	21	8/9/2019	WEEV	Negative
645552	6	IVM-Treated	near1	1888154	8/8/2019	Culex tarsalis	21	8/9/2019	WNV	Negative
645553	6	IVM-Treated	near1	1888154	8/8/2019	Culex pipiens	31	8/9/2019	SLEV	Negative
645553	6	IVM-Treated	near1	1888154	8/8/2019	Culex pipiens	31	8/9/2019	WEEV	Negative
645553	6	IVM-Treated	near1	1888154	8/8/2019	Culex pipiens	31	8/9/2019	WNV	Confirmed	24.5
645554	6	IVM-Treated	near3	1888155	8/8/2019	Culex tarsalis	50	8/9/2019	SLEV	Negative
645554	6	IVM-Treated	near3	1888155	8/8/2019	Culex tarsalis	50	8/9/2019	WEEV	Negative
645554	6	IVM-Treated	near3	1888155	8/8/2019	Culex tarsalis	50	8/9/2019	WNV	Negative
645555	6	IVM-Treated	near3	1888155	8/8/2019	Culex tarsalis	50	8/9/2019	SLEV	Negative
645555	6	IVM-Treated	near3	1888155	8/8/2019	Culex tarsalis	50	8/9/2019	WEEV	Negative
645555	6	IVM-Treated	near3	1888155	8/8/2019	Culex tarsalis	50	8/9/2019	WNV	Negative
645556	6	IVM-Treated	near3	1888155	8/8/2019	Culex tarsalis	50	8/9/2019	SLEV	Negative
645556	6	IVM-Treated	near3	1888155	8/8/2019	Culex tarsalis	50	8/9/2019	WEEV	Negative
645556	6	IVM-Treated	near3	1888155	8/8/2019	Culex tarsalis	50	8/9/2019	WNV	Negative
645557	6	IVM-Treated	near3	1888155	8/8/2019	Culex tarsalis	50	8/9/2019	SLEV	Negative
645557	6	IVM-Treated	near3	1888155	8/8/2019	Culex tarsalis	50	8/9/2019	WEEV	Negative
645557	6	IVM-Treated	near3	1888155	8/8/2019	Culex tarsalis	50	8/9/2019	WNV	Negative
645558	6	IVM-Treated	near3	1888155	8/8/2019	Culex tarsalis	26	8/9/2019	SLEV	Negative
645558	6	IVM-Treated	near3	1888155	8/8/2019	Culex tarsalis	26	8/9/2019	WEEV	Negative
645558	6	IVM-Treated	near3	1888155	8/8/2019	Culex tarsalis	26	8/9/2019	WNV	Negative
645559	6	IVM-Treated	near3	1888155	8/8/2019	Culex pipiens	49	8/9/2019	SLEV	Negative
645559	6	IVM-Treated	near3	1888155	8/8/2019	Culex pipiens	49	8/9/2019	WEEV	Negative
645559	6	IVM-Treated	near3	1888155	8/8/2019	Culex pipiens	49	8/9/2019	WNV	Negative
645560	6	IVM-Treated	far3	1888156	8/8/2019	Culex pipiens	23	8/9/2019	SLEV	Negative
645560	6	IVM-Treated	far3	1888156	8/8/2019	Culex pipiens	23	8/9/2019	WEEV	Negative
645560	6	IVM-Treated	far3	1888156	8/8/2019	Culex pipiens	23	8/9/2019	WNV	Negative
645561	6	IVM-Treated	far3	1888156	8/8/2019	Culex pipiens	23	8/9/2019	SLEV	Negative
645561	6	IVM-Treated	far3	1888156	8/8/2019	Culex pipiens	23	8/9/2019	WEEV	Negative
645561	6	IVM-Treated	far3	1888156	8/8/2019	Culex pipiens	23	8/9/2019	WNV	Negative
645562	6	IVM-Treated	far3	1888156	8/8/2019	Culex tarsalis	50	8/9/2019	SLEV	Negative
645562	6	IVM-Treated	far3	1888156	8/8/2019	Culex tarsalis	50	8/9/2019	WEEV	Negative
645562	6	IVM-Treated	far3	1888156	8/8/2019	Culex tarsalis	50	8/9/2019	WNV	Negative
645563	6	IVM-Treated	far3	1888156	8/8/2019	Culex tarsalis	50	8/9/2019	SLEV	Negative
645563	6	IVM-Treated	far3	1888156	8/8/2019	Culex tarsalis	50	8/9/2019	WEEV	Negative
645563	6	IVM-Treated	far3	1888156	8/8/2019	Culex tarsalis	50	8/9/2019	WNV	Negative
645564	6	IVM-Treated	far3	1888156	8/8/2019	Culex tarsalis	50	8/9/2019	SLEV	Negative
645564	6	IVM-Treated	far3	1888156	8/8/2019	Culex tarsalis	50	8/9/2019	WEEV	Negative
645564	6	IVM-Treated	far3	1888156	8/8/2019	Culex tarsalis	50	8/9/2019	WNV	Negative
645565	6	IVM-Treated	far3	1888156	8/8/2019	Culex tarsalis	50	8/9/2019	SLEV	Negative
645565	6	IVM-Treated	far3	1888156	8/8/2019	Culex tarsalis	50	8/9/2019	WEEV	Negative
645565	6	IVM-Treated	far3	1888156	8/8/2019	Culex tarsalis	50	8/9/2019	WNV	Negative
645566	6	IVM-Treated	far3	1888156	8/8/2019	Culex tarsalis	50	8/9/2019	SLEV	Negative
645566	6	IVM-Treated	far3	1888156	8/8/2019	Culex tarsalis	50	8/9/2019	WEEV	Negative
645566	6	IVM-Treated	far3	1888156	8/8/2019	Culex tarsalis	50	8/9/2019	WNV	Negative
645567	6	IVM-Treated	far3	1888156	8/8/2019	Culex tarsalis	50	8/9/2019	SLEV	Negative
645567	6	IVM-Treated	far3	1888156	8/8/2019	Culex tarsalis	50	8/9/2019	WEEV	Negative
645567	6	IVM-Treated	far3	1888156	8/8/2019	Culex tarsalis	50	8/9/2019	WNV	Negative
645568	6	IVM-Treated	far3	1888156	8/8/2019	Culex tarsalis	50	8/9/2019	SLEV	Negative
645568	6	IVM-Treated	far3	1888156	8/8/2019	Culex tarsalis	50	8/9/2019	WEEV	Negative
645568	6	IVM-Treated	far3	1888156	8/8/2019	Culex tarsalis	50	8/9/2019	WNV	Negative
645569	6	IVM-Treated	far3	1888156	8/8/2019	Culex tarsalis	50	8/9/2019	SLEV	Negative
645569	6	IVM-Treated	far3	1888156	8/8/2019	Culex tarsalis	50	8/9/2019	WEEV	Negative
645569	6	IVM-Treated	far3	1888156	8/8/2019	Culex tarsalis	50	8/9/2019	WNV	Negative
645570	6	IVM-Treated	far3	1888156	8/8/2019	Culex tarsalis	50	8/9/2019	SLEV	Negative
645570	6	IVM-Treated	far3	1888156	8/8/2019	Culex tarsalis	50	8/9/2019	WEEV	Negative
645570	6	IVM-Treated	far3	1888156	8/8/2019	Culex tarsalis	50	8/9/2019	WNV	Negative
645571	6	IVM-Treated	far3	1888156	8/8/2019	Culex tarsalis	50	8/9/2019	SLEV	Negative
645571	6	IVM-Treated	far3	1888156	8/8/2019	Culex tarsalis	50	8/9/2019	WEEV	Negative
645571	6	IVM-Treated	far3	1888156	8/8/2019	Culex tarsalis	50	8/9/2019	WNV	Negative
645572	6	IVM-Treated	far3	1888156	8/8/2019	Culex tarsalis	50	8/9/2019	SLEV	Negative
645572	6	IVM-Treated	far3	1888156	8/8/2019	Culex tarsalis	50	8/9/2019	WEEV	Negative
645572	6	IVM-Treated	far3	1888156	8/8/2019	Culex tarsalis	50	8/9/2019	WNV	Negative
645573	6	IVM-Treated	far3	1888156	8/8/2019	Culex tarsalis	20	8/9/2019	SLEV	Negative
645573	6	IVM-Treated	far3	1888156	8/8/2019	Culex tarsalis	20	8/9/2019	WEEV	Negative
645573	6	IVM-Treated	far3	1888156	8/8/2019	Culex tarsalis	20	8/9/2019	WNV	Negative
645578	6	IVM-Treated	far2	1888159	8/8/2019	Culex pipiens	10	8/9/2019	SLEV	Negative
645578	6	IVM-Treated	far2	1888159	8/8/2019	Culex pipiens	10	8/9/2019	WEEV	Negative
645578	6	IVM-Treated	far2	1888159	8/8/2019	Culex pipiens	10	8/9/2019	WNV	Negative
645579	6	IVM-Treated	far2	1888159	8/8/2019	Culex tarsalis	50	8/9/2019	SLEV	Negative
645579	6	IVM-Treated	far2	1888159	8/8/2019	Culex tarsalis	50	8/9/2019	WEEV	Negative
645579	6	IVM-Treated	far2	1888159	8/8/2019	Culex tarsalis	50	8/9/2019	WNV	Negative
645580	6	IVM-Treated	far2	1888159	8/8/2019	Culex tarsalis	50	8/9/2019	SLEV	Negative
645580	6	IVM-Treated	far2	1888159	8/8/2019	Culex tarsalis	50	8/9/2019	WEEV	Negative
645580	6	IVM-Treated	far2	1888159	8/8/2019	Culex tarsalis	50	8/9/2019	WNV	Negative
650944	6	IVM-Treated	far2	1892825	8/15/2019	Culex pipiens	27	8/19/2019	SLEV	Negative
650944	6	IVM-Treated	far2	1892825	8/15/2019	Culex pipiens	27	8/20/2019	SLEV	Negative
650944	6	IVM-Treated	far2	1892825	8/15/2019	Culex pipiens	27	8/19/2019	WEEV	Negative
650944	6	IVM-Treated	far2	1892825	8/15/2019	Culex pipiens	27	8/20/2019	WEEV	Negative
650944	6	IVM-Treated	far2	1892825	8/15/2019	Culex pipiens	27	8/20/2019	WNV	Negative
650945	6	IVM-Treated	far2	1892825	8/15/2019	Culex tarsalis	50	8/19/2019	SLEV	Negative
650945	6	IVM-Treated	far2	1892825	8/15/2019	Culex tarsalis	50	8/20/2019	SLEV	Negative
650945	6	IVM-Treated	far2	1892825	8/15/2019	Culex tarsalis	50	8/19/2019	WEEV	Negative
650945	6	IVM-Treated	far2	1892825	8/15/2019	Culex tarsalis	50	8/20/2019	WEEV	Negative
650945	6	IVM-Treated	far2	1892825	8/15/2019	Culex tarsalis	50	8/20/2019	WNV	Negative
650946	6	IVM-Treated	far2	1892825	8/15/2019	Culex tarsalis	50	8/19/2019	SLEV	Negative
650946	6	IVM-Treated	far2	1892825	8/15/2019	Culex tarsalis	50	8/20/2019	SLEV	Negative
650946	6	IVM-Treated	far2	1892825	8/15/2019	Culex tarsalis	50	8/19/2019	WEEV	Negative
650946	6	IVM-Treated	far2	1892825	8/15/2019	Culex tarsalis	50	8/20/2019	WEEV	Negative
650946	6	IVM-Treated	far2	1892825	8/15/2019	Culex tarsalis	50	8/20/2019	WNV	Negative
650947	6	IVM-Treated	far2	1892825	8/15/2019	Culex tarsalis	50	8/19/2019	SLEV	Negative
650947	6	IVM-Treated	far2	1892825	8/15/2019	Culex tarsalis	50	8/19/2019	WEEV	Negative
650947	6	IVM-Treated	far2	1892825	8/15/2019	Culex tarsalis	50	8/19/2019	WNV	Confirmed	16.3
650948	6	IVM-Treated	far2	1892825	8/15/2019	Culex tarsalis	50	8/19/2019	SLEV	Negative
650948	6	IVM-Treated	far2	1892825	8/15/2019	Culex tarsalis	50	8/19/2019	WEEV	Negative
650948	6	IVM-Treated	far2	1892825	8/15/2019	Culex tarsalis	50	8/19/2019	WNV	Confirmed	15.2
650949	6	IVM-Treated	far2	1892825	8/15/2019	Culex tarsalis	50	8/19/2019	SLEV	Negative
650949	6	IVM-Treated	far2	1892825	8/15/2019	Culex tarsalis	50	8/20/2019	SLEV	Negative
650949	6	IVM-Treated	far2	1892825	8/15/2019	Culex tarsalis	50	8/19/2019	WEEV	Negative
650949	6	IVM-Treated	far2	1892825	8/15/2019	Culex tarsalis	50	8/20/2019	WEEV	Negative
650949	6	IVM-Treated	far2	1892825	8/15/2019	Culex tarsalis	50	8/20/2019	WNV	Negative
650950	6	IVM-Treated	far2	1892825	8/15/2019	Culex tarsalis	50	8/19/2019	SLEV	Negative
650950	6	IVM-Treated	far2	1892825	8/15/2019	Culex tarsalis	50	8/19/2019	WEEV	Negative
650950	6	IVM-Treated	far2	1892825	8/15/2019	Culex tarsalis	50	8/19/2019	WNV	Confirmed	28.3
650951	6	IVM-Treated	far2	1892825	8/15/2019	Culex tarsalis	50	8/19/2019	SLEV	Negative
650951	6	IVM-Treated	far2	1892825	8/15/2019	Culex tarsalis	50	8/20/2019	SLEV	Negative
650951	6	IVM-Treated	far2	1892825	8/15/2019	Culex tarsalis	50	8/19/2019	WEEV	Negative
650951	6	IVM-Treated	far2	1892825	8/15/2019	Culex tarsalis	50	8/20/2019	WEEV	Negative
650951	6	IVM-Treated	far2	1892825	8/15/2019	Culex tarsalis	50	8/20/2019	WNV	Negative
650952	6	IVM-Treated	far2	1892825	8/15/2019	Culex tarsalis	50	8/19/2019	SLEV	Negative
650952	6	IVM-Treated	far2	1892825	8/15/2019	Culex tarsalis	50	8/20/2019	SLEV	Negative
650952	6	IVM-Treated	far2	1892825	8/15/2019	Culex tarsalis	50	8/19/2019	WEEV	Negative
650952	6	IVM-Treated	far2	1892825	8/15/2019	Culex tarsalis	50	8/20/2019	WEEV	Negative
650952	6	IVM-Treated	far2	1892825	8/15/2019	Culex tarsalis	50	8/20/2019	WNV	Negative
650953	6	IVM-Treated	far2	1892825	8/15/2019	Culex tarsalis	50	8/19/2019	SLEV	Negative
650953	6	IVM-Treated	far2	1892825	8/15/2019	Culex tarsalis	50	8/20/2019	SLEV	Negative
650953	6	IVM-Treated	far2	1892825	8/15/2019	Culex tarsalis	50	8/19/2019	WEEV	Negative
650953	6	IVM-Treated	far2	1892825	8/15/2019	Culex tarsalis	50	8/20/2019	WEEV	Negative
650953	6	IVM-Treated	far2	1892825	8/15/2019	Culex tarsalis	50	8/20/2019	WNV	Negative
650954	6	IVM-Treated	far2	1892825	8/15/2019	Culex tarsalis	50	8/19/2019	SLEV	Negative
650954	6	IVM-Treated	far2	1892825	8/15/2019	Culex tarsalis	50	8/20/2019	SLEV	Negative
650954	6	IVM-Treated	far2	1892825	8/15/2019	Culex tarsalis	50	8/19/2019	WEEV	Negative
650954	6	IVM-Treated	far2	1892825	8/15/2019	Culex tarsalis	50	8/20/2019	WEEV	Negative
650954	6	IVM-Treated	far2	1892825	8/15/2019	Culex tarsalis	50	8/20/2019	WNV	Negative
650955	6	IVM-Treated	far2	1892825	8/15/2019	Culex tarsalis	50	8/19/2019	SLEV	Negative
650955	6	IVM-Treated	far2	1892825	8/15/2019	Culex tarsalis	50	8/20/2019	SLEV	Negative
650955	6	IVM-Treated	far2	1892825	8/15/2019	Culex tarsalis	50	8/19/2019	WEEV	Negative
650955	6	IVM-Treated	far2	1892825	8/15/2019	Culex tarsalis	50	8/20/2019	WEEV	Negative
650955	6	IVM-Treated	far2	1892825	8/15/2019	Culex tarsalis	50	8/20/2019	WNV	Negative
650956	6	IVM-Treated	far2	1892825	8/15/2019	Culex tarsalis	25	8/19/2019	SLEV	Negative
650956	6	IVM-Treated	far2	1892825	8/15/2019	Culex tarsalis	25	8/20/2019	SLEV	Negative
650956	6	IVM-Treated	far2	1892825	8/15/2019	Culex tarsalis	25	8/19/2019	WEEV	Negative
650956	6	IVM-Treated	far2	1892825	8/15/2019	Culex tarsalis	25	8/20/2019	WEEV	Negative
650956	6	IVM-Treated	far2	1892825	8/15/2019	Culex tarsalis	25	8/20/2019	WNV	Confirmed	34.4
650957	6	IVM-Treated	near3	1892826	8/15/2019	Culex pipiens	47	8/19/2019	SLEV	Negative
650957	6	IVM-Treated	near3	1892826	8/15/2019	Culex pipiens	47	8/19/2019	WEEV	Negative
650957	6	IVM-Treated	near3	1892826	8/15/2019	Culex pipiens	47	8/19/2019	WNV	Negative
650958	6	IVM-Treated	near3	1892826	8/15/2019	Culex tarsalis	50	8/19/2019	SLEV	Negative
650958	6	IVM-Treated	near3	1892826	8/15/2019	Culex tarsalis	50	8/19/2019	WEEV	Negative
650958	6	IVM-Treated	near3	1892826	8/15/2019	Culex tarsalis	50	8/19/2019	WNV	Negative
650959	6	IVM-Treated	near3	1892826	8/15/2019	Culex tarsalis	50	8/19/2019	SLEV	Negative
650959	6	IVM-Treated	near3	1892826	8/15/2019	Culex tarsalis	50	8/19/2019	WEEV	Negative
650959	6	IVM-Treated	near3	1892826	8/15/2019	Culex tarsalis	50	8/19/2019	WNV	Negative
650960	6	IVM-Treated	near3	1892826	8/15/2019	Culex tarsalis	50	8/19/2019	SLEV	Negative
650960	6	IVM-Treated	near3	1892826	8/15/2019	Culex tarsalis	50	8/19/2019	WEEV	Negative
650960	6	IVM-Treated	near3	1892826	8/15/2019	Culex tarsalis	50	8/19/2019	WNV	Negative
650961	6	IVM-Treated	near3	1892826	8/15/2019	Culex tarsalis	50	8/19/2019	SLEV	Negative
650961	6	IVM-Treated	near3	1892826	8/15/2019	Culex tarsalis	50	8/19/2019	WEEV	Negative
650961	6	IVM-Treated	near3	1892826	8/15/2019	Culex tarsalis	50	8/19/2019	WNV	Negative
650962	6	IVM-Treated	near3	1892826	8/15/2019	Culex tarsalis	50	8/19/2019	SLEV	Negative
650962	6	IVM-Treated	near3	1892826	8/15/2019	Culex tarsalis	50	8/19/2019	WEEV	Negative
650962	6	IVM-Treated	near3	1892826	8/15/2019	Culex tarsalis	50	8/19/2019	WNV	Negative
650963	6	IVM-Treated	near3	1892826	8/15/2019	Culex tarsalis	50	8/19/2019	SLEV	Negative
650963	6	IVM-Treated	near3	1892826	8/15/2019	Culex tarsalis	50	8/19/2019	WEEV	Negative
650963	6	IVM-Treated	near3	1892826	8/15/2019	Culex tarsalis	50	8/19/2019	WNV	Negative
650964	6	IVM-Treated	near3	1892826	8/15/2019	Culex tarsalis	50	8/19/2019	SLEV	Negative
650964	6	IVM-Treated	near3	1892826	8/15/2019	Culex tarsalis	50	8/19/2019	WEEV	Negative
650964	6	IVM-Treated	near3	1892826	8/15/2019	Culex tarsalis	50	8/19/2019	WNV	Negative
650965	6	IVM-Treated	near3	1892826	8/15/2019	Culex tarsalis	50	8/19/2019	SLEV	Negative
650965	6	IVM-Treated	near3	1892826	8/15/2019	Culex tarsalis	50	8/19/2019	WEEV	Negative
650965	6	IVM-Treated	near3	1892826	8/15/2019	Culex tarsalis	50	8/19/2019	WNV	Negative
650966	6	IVM-Treated	near3	1892826	8/15/2019	Culex tarsalis	50	8/19/2019	SLEV	Negative
650966	6	IVM-Treated	near3	1892826	8/15/2019	Culex tarsalis	50	8/19/2019	WEEV	Negative
650966	6	IVM-Treated	near3	1892826	8/15/2019	Culex tarsalis	50	8/19/2019	WNV	Negative
650967	6	IVM-Treated	near3	1892826	8/15/2019	Culex tarsalis	50	8/19/2019	SLEV	Negative
650967	6	IVM-Treated	near3	1892826	8/15/2019	Culex tarsalis	50	8/19/2019	WEEV	Negative
650967	6	IVM-Treated	near3	1892826	8/15/2019	Culex tarsalis	50	8/19/2019	WNV	Negative
650968	6	IVM-Treated	near3	1892826	8/15/2019	Culex tarsalis	50	8/19/2019	SLEV	Negative
650968	6	IVM-Treated	near3	1892826	8/15/2019	Culex tarsalis	50	8/19/2019	WEEV	Negative
650968	6	IVM-Treated	near3	1892826	8/15/2019	Culex tarsalis	50	8/19/2019	WNV	Negative
650969	6	IVM-Treated	near3	1892826	8/15/2019	Culex tarsalis	50	8/19/2019	SLEV	Negative
650969	6	IVM-Treated	near3	1892826	8/15/2019	Culex tarsalis	50	8/19/2019	WEEV	Negative
650969	6	IVM-Treated	near3	1892826	8/15/2019	Culex tarsalis	50	8/19/2019	WNV	Negative
650970	6	IVM-Treated	near3	1892826	8/15/2019	Culex tarsalis	50	8/19/2019	SLEV	Negative
650970	6	IVM-Treated	near3	1892826	8/15/2019	Culex tarsalis	50	8/19/2019	WEEV	Negative
650970	6	IVM-Treated	near3	1892826	8/15/2019	Culex tarsalis	50	8/19/2019	WNV	Negative
650971	6	IVM-Treated	near3	1892826	8/15/2019	Culex tarsalis	50	8/19/2019	SLEV	Negative
650971	6	IVM-Treated	near3	1892826	8/15/2019	Culex tarsalis	50	8/19/2019	WEEV	Negative
650971	6	IVM-Treated	near3	1892826	8/15/2019	Culex tarsalis	50	8/19/2019	WNV	Negative
650972	6	IVM-Treated	near3	1892826	8/15/2019	Culex tarsalis	50	8/19/2019	SLEV	Negative
650972	6	IVM-Treated	near3	1892826	8/15/2019	Culex tarsalis	50	8/19/2019	WEEV	Negative
650972	6	IVM-Treated	near3	1892826	8/15/2019	Culex tarsalis	50	8/19/2019	WNV	Negative
650973	6	IVM-Treated	near3	1892826	8/15/2019	Culex tarsalis	46	8/19/2019	SLEV	Negative
650973	6	IVM-Treated	near3	1892826	8/15/2019	Culex tarsalis	46	8/19/2019	WEEV	Negative
650973	6	IVM-Treated	near3	1892826	8/15/2019	Culex tarsalis	46	8/19/2019	WNV	Negative
650981	6	IVM-Treated	near2	1892829	8/15/2019	Culex pipiens	3	8/19/2019	SLEV	Negative
650981	6	IVM-Treated	near2	1892829	8/15/2019	Culex pipiens	3	8/19/2019	WEEV	Negative
650981	6	IVM-Treated	near2	1892829	8/15/2019	Culex pipiens	3	8/19/2019	WNV	Negative
650982	6	IVM-Treated	near2	1892829	8/15/2019	Culex tarsalis	50	8/19/2019	SLEV	Negative
650982	6	IVM-Treated	near2	1892829	8/15/2019	Culex tarsalis	50	8/19/2019	WEEV	Negative
650982	6	IVM-Treated	near2	1892829	8/15/2019	Culex tarsalis	50	8/19/2019	WNV	Negative
650983	6	IVM-Treated	near2	1892829	8/15/2019	Culex tarsalis	50	8/19/2019	SLEV	Negative
650983	6	IVM-Treated	near2	1892829	8/15/2019	Culex tarsalis	50	8/19/2019	WEEV	Negative
650983	6	IVM-Treated	near2	1892829	8/15/2019	Culex tarsalis	50	8/19/2019	WNV	Negative
650984	6	IVM-Treated	near2	1892829	8/15/2019	Culex tarsalis	50	8/19/2019	SLEV	Negative
650984	6	IVM-Treated	near2	1892829	8/15/2019	Culex tarsalis	50	8/19/2019	WEEV	Negative
650984	6	IVM-Treated	near2	1892829	8/15/2019	Culex tarsalis	50	8/19/2019	WNV	Negative
650985	6	IVM-Treated	near2	1892829	8/15/2019	Culex tarsalis	50	8/19/2019	SLEV	Negative
650985	6	IVM-Treated	near2	1892829	8/15/2019	Culex tarsalis	50	8/19/2019	WEEV	Negative
650985	6	IVM-Treated	near2	1892829	8/15/2019	Culex tarsalis	50	8/19/2019	WNV	Negative
650986	6	IVM-Treated	near2	1892829	8/15/2019	Culex tarsalis	50	8/19/2019	SLEV	Negative
650986	6	IVM-Treated	near2	1892829	8/15/2019	Culex tarsalis	50	8/19/2019	WEEV	Negative
650986	6	IVM-Treated	near2	1892829	8/15/2019	Culex tarsalis	50	8/19/2019	WNV	Negative
650987	6	IVM-Treated	near2	1892829	8/15/2019	Culex tarsalis	50	8/19/2019	SLEV	Negative
650987	6	IVM-Treated	near2	1892829	8/15/2019	Culex tarsalis	50	8/19/2019	WEEV	Negative
650987	6	IVM-Treated	near2	1892829	8/15/2019	Culex tarsalis	50	8/19/2019	WNV	Negative
650988	6	IVM-Treated	near2	1892829	8/15/2019	Culex tarsalis	50	8/19/2019	SLEV	Negative
650988	6	IVM-Treated	near2	1892829	8/15/2019	Culex tarsalis	50	8/19/2019	WEEV	Negative
650988	6	IVM-Treated	near2	1892829	8/15/2019	Culex tarsalis	50	8/19/2019	WNV	Negative
650989	6	IVM-Treated	near2	1892829	8/15/2019	Culex tarsalis	28	8/19/2019	SLEV	Negative
650989	6	IVM-Treated	near2	1892829	8/15/2019	Culex tarsalis	28	8/19/2019	WEEV	Negative
650989	6	IVM-Treated	near2	1892829	8/15/2019	Culex tarsalis	28	8/19/2019	WNV	Negative
650990	6	IVM-Treated	far3	1892830	8/15/2019	Culex pipiens	36	8/19/2019	SLEV	Negative
650990	6	IVM-Treated	far3	1892830	8/15/2019	Culex pipiens	36	8/19/2019	WEEV	Negative
650990	6	IVM-Treated	far3	1892830	8/15/2019	Culex pipiens	36	8/19/2019	WNV	Negative
650991	6	IVM-Treated	far3	1892830	8/15/2019	Culex tarsalis	50	8/19/2019	SLEV	Negative
650991	6	IVM-Treated	far3	1892830	8/15/2019	Culex tarsalis	50	8/19/2019	WEEV	Negative
650991	6	IVM-Treated	far3	1892830	8/15/2019	Culex tarsalis	50	8/19/2019	WNV	Negative
650992	6	IVM-Treated	far3	1892830	8/15/2019	Culex tarsalis	50	8/19/2019	SLEV	Negative
650992	6	IVM-Treated	far3	1892830	8/15/2019	Culex tarsalis	50	8/19/2019	WEEV	Negative
650992	6	IVM-Treated	far3	1892830	8/15/2019	Culex tarsalis	50	8/19/2019	WNV	Negative
650993	6	IVM-Treated	far3	1892830	8/15/2019	Culex tarsalis	50	8/19/2019	SLEV	Negative
650993	6	IVM-Treated	far3	1892830	8/15/2019	Culex tarsalis	50	8/19/2019	WEEV	Negative
650993	6	IVM-Treated	far3	1892830	8/15/2019	Culex tarsalis	50	8/19/2019	WNV	Negative
650994	6	IVM-Treated	far3	1892830	8/15/2019	Culex tarsalis	50	8/19/2019	SLEV	Negative
650994	6	IVM-Treated	far3	1892830	8/15/2019	Culex tarsalis	50	8/19/2019	WEEV	Negative
650994	6	IVM-Treated	far3	1892830	8/15/2019	Culex tarsalis	50	8/19/2019	WNV	Negative
650995	6	IVM-Treated	far3	1892830	8/15/2019	Culex tarsalis	50	8/19/2019	SLEV	Negative
650995	6	IVM-Treated	far3	1892830	8/15/2019	Culex tarsalis	50	8/19/2019	WEEV	Negative
650995	6	IVM-Treated	far3	1892830	8/15/2019	Culex tarsalis	50	8/19/2019	WNV	Negative
650996	6	IVM-Treated	far3	1892830	8/15/2019	Culex tarsalis	50	8/19/2019	SLEV	Negative
650996	6	IVM-Treated	far3	1892830	8/15/2019	Culex tarsalis	50	8/19/2019	WEEV	Negative
650996	6	IVM-Treated	far3	1892830	8/15/2019	Culex tarsalis	50	8/19/2019	WNV	Negative
650997	6	IVM-Treated	far3	1892830	8/15/2019	Culex tarsalis	50	8/19/2019	SLEV	Negative
650997	6	IVM-Treated	far3	1892830	8/15/2019	Culex tarsalis	50	8/19/2019	WEEV	Negative
650997	6	IVM-Treated	far3	1892830	8/15/2019	Culex tarsalis	50	8/19/2019	WNV	Negative
650998	6	IVM-Treated	far3	1892830	8/15/2019	Culex tarsalis	50	8/19/2019	SLEV	Negative
650998	6	IVM-Treated	far3	1892830	8/15/2019	Culex tarsalis	50	8/19/2019	WEEV	Negative
650998	6	IVM-Treated	far3	1892830	8/15/2019	Culex tarsalis	50	8/19/2019	WNV	Negative
650999	6	IVM-Treated	far3	1892830	8/15/2019	Culex tarsalis	50	8/19/2019	SLEV	Negative
650999	6	IVM-Treated	far3	1892830	8/15/2019	Culex tarsalis	50	8/19/2019	WEEV	Negative
650999	6	IVM-Treated	far3	1892830	8/15/2019	Culex tarsalis	50	8/19/2019	WNV	Negative
651000	6	IVM-Treated	far3	1892830	8/15/2019	Culex tarsalis	50	8/19/2019	SLEV	Negative
651000	6	IVM-Treated	far3	1892830	8/15/2019	Culex tarsalis	50	8/19/2019	WEEV	Negative
651000	6	IVM-Treated	far3	1892830	8/15/2019	Culex tarsalis	50	8/19/2019	WNV	Negative
651001	6	IVM-Treated	far3	1892830	8/15/2019	Culex tarsalis	50	8/19/2019	SLEV	Negative
651001	6	IVM-Treated	far3	1892830	8/15/2019	Culex tarsalis	50	8/19/2019	WEEV	Negative
651001	6	IVM-Treated	far3	1892830	8/15/2019	Culex tarsalis	50	8/19/2019	WNV	Negative
651002	6	IVM-Treated	far3	1892830	8/15/2019	Culex tarsalis	50	8/19/2019	SLEV	Negative
651002	6	IVM-Treated	far3	1892830	8/15/2019	Culex tarsalis	50	8/19/2019	WEEV	Negative
651002	6	IVM-Treated	far3	1892830	8/15/2019	Culex tarsalis	50	8/19/2019	WNV	Negative
651003	6	IVM-Treated	far3	1892830	8/15/2019	Culex tarsalis	50	8/19/2019	SLEV	Negative
651003	6	IVM-Treated	far3	1892830	8/15/2019	Culex tarsalis	50	8/19/2019	WEEV	Negative
651003	6	IVM-Treated	far3	1892830	8/15/2019	Culex tarsalis	50	8/19/2019	WNV	Confirmed	20.9
651004	6	IVM-Treated	far3	1892830	8/15/2019	Culex tarsalis	50	8/19/2019	SLEV	Negative
651004	6	IVM-Treated	far3	1892830	8/15/2019	Culex tarsalis	50	8/19/2019	WEEV	Negative
651004	6	IVM-Treated	far3	1892830	8/15/2019	Culex tarsalis	50	8/19/2019	WNV	Negative
651005	6	IVM-Treated	far3	1892830	8/15/2019	Culex tarsalis	50	8/19/2019	SLEV	Negative
651005	6	IVM-Treated	far3	1892830	8/15/2019	Culex tarsalis	50	8/19/2019	WEEV	Negative
651005	6	IVM-Treated	far3	1892830	8/15/2019	Culex tarsalis	50	8/19/2019	WNV	Negative
651006	6	IVM-Treated	far3	1892830	8/15/2019	Culex tarsalis	50	8/19/2019	SLEV	Negative
651006	6	IVM-Treated	far3	1892830	8/15/2019	Culex tarsalis	50	8/19/2019	WEEV	Negative
651006	6	IVM-Treated	far3	1892830	8/15/2019	Culex tarsalis	50	8/19/2019	WNV	Confirmed	26.1
651007	6	IVM-Treated	far3	1892830	8/15/2019	Culex tarsalis	50	8/19/2019	SLEV	Negative
651007	6	IVM-Treated	far3	1892830	8/15/2019	Culex tarsalis	50	8/19/2019	WEEV	Negative
651007	6	IVM-Treated	far3	1892830	8/15/2019	Culex tarsalis	50	8/19/2019	WNV	Negative
651008	6	IVM-Treated	far3	1892830	8/15/2019	Culex tarsalis	50	8/19/2019	SLEV	Negative
651008	6	IVM-Treated	far3	1892830	8/15/2019	Culex tarsalis	50	8/19/2019	WEEV	Negative
651008	6	IVM-Treated	far3	1892830	8/15/2019	Culex tarsalis	50	8/19/2019	WNV	Negative
651009	6	IVM-Treated	far3	1892830	8/15/2019	Culex tarsalis	22	8/19/2019	SLEV	Negative
651009	6	IVM-Treated	far3	1892830	8/15/2019	Culex tarsalis	22	8/19/2019	WEEV	Negative
651009	6	IVM-Treated	far3	1892830	8/15/2019	Culex tarsalis	22	8/19/2019	WNV	Confirmed	20.9
651012	6	IVM-Treated	near1	1892832	8/15/2019	Culex tarsalis	50	8/19/2019	SLEV	Negative
651012	6	IVM-Treated	near1	1892832	8/15/2019	Culex tarsalis	50	8/19/2019	WEEV	Negative
651012	6	IVM-Treated	near1	1892832	8/15/2019	Culex tarsalis	50	8/19/2019	WNV	Confirmed	20.6
651013	6	IVM-Treated	near1	1892832	8/15/2019	Culex tarsalis	50	8/19/2019	SLEV	Negative
651013	6	IVM-Treated	near1	1892832	8/15/2019	Culex tarsalis	50	8/19/2019	WEEV	Negative
651013	6	IVM-Treated	near1	1892832	8/15/2019	Culex tarsalis	50	8/19/2019	WNV	Confirmed	17.2
651014	6	IVM-Treated	near1	1892832	8/15/2019	Culex tarsalis	50	8/19/2019	SLEV	Negative
651014	6	IVM-Treated	near1	1892832	8/15/2019	Culex tarsalis	50	8/19/2019	WEEV	Negative
651014	6	IVM-Treated	near1	1892832	8/15/2019	Culex tarsalis	50	8/19/2019	WNV	Negative
651015	6	IVM-Treated	near1	1892832	8/15/2019	Culex tarsalis	50	8/19/2019	SLEV	Negative
651015	6	IVM-Treated	near1	1892832	8/15/2019	Culex tarsalis	50	8/19/2019	WEEV	Negative
651015	6	IVM-Treated	near1	1892832	8/15/2019	Culex tarsalis	50	8/19/2019	WNV	Negative
651016	6	IVM-Treated	near1	1892832	8/15/2019	Culex tarsalis	50	8/19/2019	SLEV	Negative
651016	6	IVM-Treated	near1	1892832	8/15/2019	Culex tarsalis	50	8/19/2019	WEEV	Negative
651016	6	IVM-Treated	near1	1892832	8/15/2019	Culex tarsalis	50	8/19/2019	WNV	Negative
651017	6	IVM-Treated	near1	1892832	8/15/2019	Culex tarsalis	50	8/19/2019	SLEV	Negative
651017	6	IVM-Treated	near1	1892832	8/15/2019	Culex tarsalis	50	8/19/2019	WEEV	Negative
651017	6	IVM-Treated	near1	1892832	8/15/2019	Culex tarsalis	50	8/19/2019	WNV	Negative
651018	6	IVM-Treated	near1	1892832	8/15/2019	Culex tarsalis	50	8/19/2019	SLEV	Negative
651018	6	IVM-Treated	near1	1892832	8/15/2019	Culex tarsalis	50	8/19/2019	WEEV	Negative
651018	6	IVM-Treated	near1	1892832	8/15/2019	Culex tarsalis	50	8/19/2019	WNV	Negative
651019	6	IVM-Treated	near1	1892832	8/15/2019	Culex tarsalis	50	8/19/2019	SLEV	Negative
651019	6	IVM-Treated	near1	1892832	8/15/2019	Culex tarsalis	50	8/19/2019	WEEV	Negative
651019	6	IVM-Treated	near1	1892832	8/15/2019	Culex tarsalis	50	8/19/2019	WNV	Negative
651020	6	IVM-Treated	near1	1892832	8/15/2019	Culex tarsalis	50	8/19/2019	SLEV	Negative
651020	6	IVM-Treated	near1	1892832	8/15/2019	Culex tarsalis	50	8/19/2019	WEEV	Negative
651020	6	IVM-Treated	near1	1892832	8/15/2019	Culex tarsalis	50	8/19/2019	WNV	Negative
651021	6	IVM-Treated	near1	1892832	8/15/2019	Culex tarsalis	50	8/19/2019	SLEV	Negative
651021	6	IVM-Treated	near1	1892832	8/15/2019	Culex tarsalis	50	8/19/2019	WEEV	Negative
651021	6	IVM-Treated	near1	1892832	8/15/2019	Culex tarsalis	50	8/19/2019	WNV	Negative
651022	6	IVM-Treated	near1	1892832	8/15/2019	Culex tarsalis	16	8/19/2019	SLEV	Negative
651022	6	IVM-Treated	near1	1892832	8/15/2019	Culex tarsalis	16	8/19/2019	WEEV	Negative
651022	6	IVM-Treated	near1	1892832	8/15/2019	Culex tarsalis	16	8/19/2019	WNV	Confirmed	23.6
651023	6	IVM-Treated	near1	1892832	8/15/2019	Culex pipiens	25	8/19/2019	SLEV	Negative
651023	6	IVM-Treated	near1	1892832	8/15/2019	Culex pipiens	25	8/19/2019	WEEV	Negative
651023	6	IVM-Treated	near1	1892832	8/15/2019	Culex pipiens	25	8/19/2019	WNV	Negative
651035	6	IVM-Treated	far1	1892837	8/15/2019	Culex pipiens	42	8/19/2019	SLEV	Negative
651035	6	IVM-Treated	far1	1892837	8/15/2019	Culex pipiens	42	8/19/2019	WEEV	Negative
651035	6	IVM-Treated	far1	1892837	8/15/2019	Culex pipiens	42	8/19/2019	WNV	Negative
651036	6	IVM-Treated	far1	1892837	8/15/2019	Culex tarsalis	50	8/19/2019	SLEV	Negative
651036	6	IVM-Treated	far1	1892837	8/15/2019	Culex tarsalis	50	8/19/2019	WEEV	Negative
651036	6	IVM-Treated	far1	1892837	8/15/2019	Culex tarsalis	50	8/19/2019	WNV	Negative
651037	6	IVM-Treated	far1	1892837	8/15/2019	Culex tarsalis	50	8/19/2019	SLEV	Negative
651037	6	IVM-Treated	far1	1892837	8/15/2019	Culex tarsalis	50	8/19/2019	WEEV	Negative
651037	6	IVM-Treated	far1	1892837	8/15/2019	Culex tarsalis	50	8/19/2019	WNV	Negative
651038	6	IVM-Treated	far1	1892837	8/15/2019	Culex tarsalis	50	8/19/2019	SLEV	Negative
651038	6	IVM-Treated	far1	1892837	8/15/2019	Culex tarsalis	50	8/19/2019	WEEV	Negative
651038	6	IVM-Treated	far1	1892837	8/15/2019	Culex tarsalis	50	8/19/2019	WNV	Negative
651039	6	IVM-Treated	far1	1892837	8/15/2019	Culex tarsalis	50	8/19/2019	SLEV	Negative
651039	6	IVM-Treated	far1	1892837	8/15/2019	Culex tarsalis	50	8/19/2019	WEEV	Negative
651039	6	IVM-Treated	far1	1892837	8/15/2019	Culex tarsalis	50	8/19/2019	WNV	Negative
651040	6	IVM-Treated	far1	1892837	8/15/2019	Culex tarsalis	50	8/19/2019	SLEV	Negative
651040	6	IVM-Treated	far1	1892837	8/15/2019	Culex tarsalis	50	8/19/2019	WEEV	Negative
651040	6	IVM-Treated	far1	1892837	8/15/2019	Culex tarsalis	50	8/19/2019	WNV	Negative
651041	6	IVM-Treated	far1	1892837	8/15/2019	Culex tarsalis	50	8/19/2019	SLEV	Negative
651041	6	IVM-Treated	far1	1892837	8/15/2019	Culex tarsalis	50	8/19/2019	WEEV	Negative
651041	6	IVM-Treated	far1	1892837	8/15/2019	Culex tarsalis	50	8/19/2019	WNV	Negative
651042	6	IVM-Treated	far1	1892837	8/15/2019	Culex tarsalis	50	8/19/2019	SLEV	Negative
651042	6	IVM-Treated	far1	1892837	8/15/2019	Culex tarsalis	50	8/19/2019	WEEV	Negative
651042	6	IVM-Treated	far1	1892837	8/15/2019	Culex tarsalis	50	8/19/2019	WNV	Negative
651043	6	IVM-Treated	far1	1892837	8/15/2019	Culex tarsalis	50	8/19/2019	SLEV	Negative
651043	6	IVM-Treated	far1	1892837	8/15/2019	Culex tarsalis	50	8/19/2019	WEEV	Negative
651043	6	IVM-Treated	far1	1892837	8/15/2019	Culex tarsalis	50	8/19/2019	WNV	Negative
651044	6	IVM-Treated	far1	1892837	8/15/2019	Culex tarsalis	50	8/19/2019	SLEV	Negative
651044	6	IVM-Treated	far1	1892837	8/15/2019	Culex tarsalis	50	8/19/2019	WEEV	Negative
651044	6	IVM-Treated	far1	1892837	8/15/2019	Culex tarsalis	50	8/19/2019	WNV	Negative
651045	6	IVM-Treated	far1	1892837	8/15/2019	Culex tarsalis	50	8/19/2019	SLEV	Negative
651045	6	IVM-Treated	far1	1892837	8/15/2019	Culex tarsalis	50	8/19/2019	WEEV	Negative
651045	6	IVM-Treated	far1	1892837	8/15/2019	Culex tarsalis	50	8/19/2019	WNV	Negative
651046	6	IVM-Treated	far1	1892837	8/15/2019	Culex tarsalis	50	8/19/2019	SLEV	Negative
651046	6	IVM-Treated	far1	1892837	8/15/2019	Culex tarsalis	50	8/19/2019	WEEV	Negative
651046	6	IVM-Treated	far1	1892837	8/15/2019	Culex tarsalis	50	8/19/2019	WNV	Negative
651047	6	IVM-Treated	far1	1892837	8/15/2019	Culex tarsalis	50	8/19/2019	SLEV	Negative
651047	6	IVM-Treated	far1	1892837	8/15/2019	Culex tarsalis	50	8/19/2019	WEEV	Negative
651047	6	IVM-Treated	far1	1892837	8/15/2019	Culex tarsalis	50	8/19/2019	WNV	Negative
651048	6	IVM-Treated	far1	1892837	8/15/2019	Culex tarsalis	50	8/19/2019	SLEV	Negative
651048	6	IVM-Treated	far1	1892837	8/15/2019	Culex tarsalis	50	8/19/2019	WEEV	Negative
651048	6	IVM-Treated	far1	1892837	8/15/2019	Culex tarsalis	50	8/19/2019	WNV	Negative
651049	6	IVM-Treated	far1	1892837	8/15/2019	Culex tarsalis	50	8/19/2019	SLEV	Negative
651049	6	IVM-Treated	far1	1892837	8/15/2019	Culex tarsalis	50	8/19/2019	WEEV	Negative
651049	6	IVM-Treated	far1	1892837	8/15/2019	Culex tarsalis	50	8/19/2019	WNV	Negative
651050	6	IVM-Treated	far1	1892837	8/15/2019	Culex tarsalis	50	8/19/2019	SLEV	Negative
651050	6	IVM-Treated	far1	1892837	8/15/2019	Culex tarsalis	50	8/19/2019	WEEV	Negative
651050	6	IVM-Treated	far1	1892837	8/15/2019	Culex tarsalis	50	8/19/2019	WNV	Negative
651051	6	IVM-Treated	far1	1892837	8/15/2019	Culex tarsalis	50	8/19/2019	SLEV	Negative
651051	6	IVM-Treated	far1	1892837	8/15/2019	Culex tarsalis	50	8/19/2019	WEEV	Negative
651051	6	IVM-Treated	far1	1892837	8/15/2019	Culex tarsalis	50	8/19/2019	WNV	Negative
651052	6	IVM-Treated	far1	1892837	8/15/2019	Culex tarsalis	50	8/19/2019	SLEV	Negative
651052	6	IVM-Treated	far1	1892837	8/15/2019	Culex tarsalis	50	8/19/2019	WEEV	Negative
651052	6	IVM-Treated	far1	1892837	8/15/2019	Culex tarsalis	50	8/19/2019	WNV	Negative
651053	6	IVM-Treated	far1	1892837	8/15/2019	Culex tarsalis	50	8/19/2019	SLEV	Negative
651053	6	IVM-Treated	far1	1892837	8/15/2019	Culex tarsalis	50	8/19/2019	WEEV	Negative
651053	6	IVM-Treated	far1	1892837	8/15/2019	Culex tarsalis	50	8/19/2019	WNV	Negative
651054	6	IVM-Treated	far1	1892837	8/15/2019	Culex tarsalis	50	8/19/2019	SLEV	Negative
651054	6	IVM-Treated	far1	1892837	8/15/2019	Culex tarsalis	50	8/19/2019	WEEV	Negative
651054	6	IVM-Treated	far1	1892837	8/15/2019	Culex tarsalis	50	8/19/2019	WNV	Negative
651056	6	IVM-Treated	far1	1892838	8/15/2019	Culex tarsalis	18	8/19/2019	SLEV	Negative
651056	6	IVM-Treated	far1	1892838	8/15/2019	Culex tarsalis	18	8/19/2019	WEEV	Negative
651056	6	IVM-Treated	far1	1892838	8/15/2019	Culex tarsalis	18	8/19/2019	WNV	Negative
654280	6	IVM-Treated	far2	1898111	8/22/2019	Culex pipiens	42	8/23/2019	SLEV	Negative
654280	6	IVM-Treated	far2	1898111	8/22/2019	Culex pipiens	42	8/23/2019	WEEV	Negative
654280	6	IVM-Treated	far2	1898111	8/22/2019	Culex pipiens	42	8/23/2019	WNV	Negative
654281	6	IVM-Treated	far2	1898111	8/22/2019	Culex tarsalis	50	8/23/2019	SLEV	Negative
654281	6	IVM-Treated	far2	1898111	8/22/2019	Culex tarsalis	50	8/23/2019	WEEV	Negative
654281	6	IVM-Treated	far2	1898111	8/22/2019	Culex tarsalis	50	8/23/2019	WNV	Negative
654282	6	IVM-Treated	far2	1898111	8/22/2019	Culex tarsalis	50	8/23/2019	SLEV	Negative
654282	6	IVM-Treated	far2	1898111	8/22/2019	Culex tarsalis	50	8/23/2019	WEEV	Negative
654282	6	IVM-Treated	far2	1898111	8/22/2019	Culex tarsalis	50	8/23/2019	WNV	Negative
654283	6	IVM-Treated	far2	1898111	8/22/2019	Culex tarsalis	50	8/23/2019	SLEV	Negative
654283	6	IVM-Treated	far2	1898111	8/22/2019	Culex tarsalis	50	8/23/2019	WEEV	Negative
654283	6	IVM-Treated	far2	1898111	8/22/2019	Culex tarsalis	50	8/23/2019	WNV	Negative
654284	6	IVM-Treated	far2	1898111	8/22/2019	Culex tarsalis	50	8/23/2019	SLEV	Negative
654284	6	IVM-Treated	far2	1898111	8/22/2019	Culex tarsalis	50	8/23/2019	WEEV	Negative
654284	6	IVM-Treated	far2	1898111	8/22/2019	Culex tarsalis	50	8/23/2019	WNV	Negative
654285	6	IVM-Treated	far2	1898111	8/22/2019	Culex tarsalis	15	8/23/2019	SLEV	Negative
654285	6	IVM-Treated	far2	1898111	8/22/2019	Culex tarsalis	15	8/23/2019	WEEV	Negative
654285	6	IVM-Treated	far2	1898111	8/22/2019	Culex tarsalis	15	8/23/2019	WNV	Negative
654286	6	IVM-Treated	far3	1898112	8/22/2019	Culex pipiens	50	8/23/2019	SLEV	Negative
654286	6	IVM-Treated	far3	1898112	8/22/2019	Culex pipiens	50	8/23/2019	WEEV	Negative
654286	6	IVM-Treated	far3	1898112	8/22/2019	Culex pipiens	50	8/23/2019	WNV	Negative
654287	6	IVM-Treated	far3	1898112	8/22/2019	Culex pipiens	25	8/23/2019	SLEV	Negative
654287	6	IVM-Treated	far3	1898112	8/22/2019	Culex pipiens	25	8/23/2019	WEEV	Negative
654287	6	IVM-Treated	far3	1898112	8/22/2019	Culex pipiens	25	8/23/2019	WNV	Negative
654288	6	IVM-Treated	far3	1898112	8/22/2019	Culex tarsalis	50	8/23/2019	SLEV	Negative
654288	6	IVM-Treated	far3	1898112	8/22/2019	Culex tarsalis	50	8/23/2019	WEEV	Negative
654288	6	IVM-Treated	far3	1898112	8/22/2019	Culex tarsalis	50	8/23/2019	WNV	Negative
654289	6	IVM-Treated	far3	1898112	8/22/2019	Culex tarsalis	50	8/23/2019	SLEV	Negative
654289	6	IVM-Treated	far3	1898112	8/22/2019	Culex tarsalis	50	8/26/2019	SLEV	Negative
654289	6	IVM-Treated	far3	1898112	8/22/2019	Culex tarsalis	50	8/23/2019	WEEV	Negative
654289	6	IVM-Treated	far3	1898112	8/22/2019	Culex tarsalis	50	8/26/2019	WEEV	Negative
654289	6	IVM-Treated	far3	1898112	8/22/2019	Culex tarsalis	50	8/26/2019	WNV	Negative
654290	6	IVM-Treated	far3	1898112	8/22/2019	Culex tarsalis	50	8/23/2019	SLEV	Negative
654290	6	IVM-Treated	far3	1898112	8/22/2019	Culex tarsalis	50	8/23/2019	WEEV	Negative
654290	6	IVM-Treated	far3	1898112	8/22/2019	Culex tarsalis	50	8/23/2019	WNV	Negative
654291	6	IVM-Treated	far3	1898112	8/22/2019	Culex tarsalis	50	8/23/2019	SLEV	Negative
654291	6	IVM-Treated	far3	1898112	8/22/2019	Culex tarsalis	50	8/23/2019	WEEV	Negative
654291	6	IVM-Treated	far3	1898112	8/22/2019	Culex tarsalis	50	8/23/2019	WNV	Negative
654292	6	IVM-Treated	far3	1898112	8/22/2019	Culex tarsalis	50	8/23/2019	SLEV	Negative
654292	6	IVM-Treated	far3	1898112	8/22/2019	Culex tarsalis	50	8/23/2019	WEEV	Negative
654292	6	IVM-Treated	far3	1898112	8/22/2019	Culex tarsalis	50	8/23/2019	WNV	Negative
654293	6	IVM-Treated	far3	1898112	8/22/2019	Culex tarsalis	50	8/23/2019	SLEV	Negative
654293	6	IVM-Treated	far3	1898112	8/22/2019	Culex tarsalis	50	8/23/2019	WEEV	Negative
654293	6	IVM-Treated	far3	1898112	8/22/2019	Culex tarsalis	50	8/23/2019	WNV	Negative
654294	6	IVM-Treated	far3	1898112	8/22/2019	Culex tarsalis	50	8/26/2019	SLEV	Negative
654294	6	IVM-Treated	far3	1898112	8/22/2019	Culex tarsalis	50	8/26/2019	WEEV	Negative
654294	6	IVM-Treated	far3	1898112	8/22/2019	Culex tarsalis	50	8/26/2019	WNV	Negative
654295	6	IVM-Treated	far3	1898112	8/22/2019	Culex tarsalis	50	8/26/2019	SLEV	Negative
654295	6	IVM-Treated	far3	1898112	8/22/2019	Culex tarsalis	50	8/26/2019	WEEV	Negative
654295	6	IVM-Treated	far3	1898112	8/22/2019	Culex tarsalis	50	8/26/2019	WNV	Negative
654296	6	IVM-Treated	far3	1898112	8/22/2019	Culex tarsalis	50	8/26/2019	SLEV	Negative
654296	6	IVM-Treated	far3	1898112	8/22/2019	Culex tarsalis	50	8/26/2019	WEEV	Negative
654296	6	IVM-Treated	far3	1898112	8/22/2019	Culex tarsalis	50	8/26/2019	WNV	Negative
654297	6	IVM-Treated	far3	1898112	8/22/2019	Culex tarsalis	50	8/26/2019	SLEV	Negative
654297	6	IVM-Treated	far3	1898112	8/22/2019	Culex tarsalis	50	8/26/2019	WEEV	Negative
654297	6	IVM-Treated	far3	1898112	8/22/2019	Culex tarsalis	50	8/26/2019	WNV	Negative
654298	6	IVM-Treated	far3	1898112	8/22/2019	Culex tarsalis	50	8/26/2019	SLEV	Negative
654298	6	IVM-Treated	far3	1898112	8/22/2019	Culex tarsalis	50	8/26/2019	WEEV	Negative
654298	6	IVM-Treated	far3	1898112	8/22/2019	Culex tarsalis	50	8/26/2019	WNV	Negative
654299	6	IVM-Treated	far3	1898112	8/22/2019	Culex tarsalis	50	8/26/2019	SLEV	Negative
654299	6	IVM-Treated	far3	1898112	8/22/2019	Culex tarsalis	50	8/26/2019	WEEV	Negative
654299	6	IVM-Treated	far3	1898112	8/22/2019	Culex tarsalis	50	8/26/2019	WNV	Confirmed	18.9
654300	6	IVM-Treated	far3	1898112	8/22/2019	Culex tarsalis	50	8/26/2019	SLEV	Negative
654300	6	IVM-Treated	far3	1898112	8/22/2019	Culex tarsalis	50	8/26/2019	WEEV	Negative
654300	6	IVM-Treated	far3	1898112	8/22/2019	Culex tarsalis	50	8/26/2019	WNV	Negative
654301	6	IVM-Treated	far3	1898112	8/22/2019	Culex tarsalis	50	8/26/2019	SLEV	Negative
654301	6	IVM-Treated	far3	1898112	8/22/2019	Culex tarsalis	50	8/26/2019	WEEV	Negative
654301	6	IVM-Treated	far3	1898112	8/22/2019	Culex tarsalis	50	8/26/2019	WNV	Confirmed	24.3
654302	6	IVM-Treated	far3	1898112	8/22/2019	Culex tarsalis	50	8/26/2019	SLEV	Negative
654302	6	IVM-Treated	far3	1898112	8/22/2019	Culex tarsalis	50	8/26/2019	WEEV	Negative
654302	6	IVM-Treated	far3	1898112	8/22/2019	Culex tarsalis	50	8/26/2019	WNV	Negative
654303	6	IVM-Treated	far3	1898112	8/22/2019	Culex tarsalis	50	8/26/2019	SLEV	Negative
654303	6	IVM-Treated	far3	1898112	8/22/2019	Culex tarsalis	50	8/26/2019	WEEV	Negative
654303	6	IVM-Treated	far3	1898112	8/22/2019	Culex tarsalis	50	8/26/2019	WNV	Negative
654304	6	IVM-Treated	far3	1898112	8/22/2019	Culex tarsalis	50	8/26/2019	SLEV	Negative
654304	6	IVM-Treated	far3	1898112	8/22/2019	Culex tarsalis	50	8/26/2019	WEEV	Negative
654304	6	IVM-Treated	far3	1898112	8/22/2019	Culex tarsalis	50	8/26/2019	WNV	Negative
654305	6	IVM-Treated	far3	1898112	8/22/2019	Culex tarsalis	14	8/26/2019	SLEV	Negative
654305	6	IVM-Treated	far3	1898112	8/22/2019	Culex tarsalis	14	8/26/2019	WEEV	Negative
654305	6	IVM-Treated	far3	1898112	8/22/2019	Culex tarsalis	14	8/26/2019	WNV	Confirmed	21.5
654306	6	IVM-Treated	far1	1898113	8/22/2019	Culex pipiens	24	8/26/2019	SLEV	Negative
654306	6	IVM-Treated	far1	1898113	8/22/2019	Culex pipiens	24	8/26/2019	WEEV	Negative
654306	6	IVM-Treated	far1	1898113	8/22/2019	Culex pipiens	24	8/26/2019	WNV	Negative
654307	6	IVM-Treated	far1	1898113	8/22/2019	Culex tarsalis	50	8/26/2019	SLEV	Negative
654307	6	IVM-Treated	far1	1898113	8/22/2019	Culex tarsalis	50	8/26/2019	WEEV	Negative
654307	6	IVM-Treated	far1	1898113	8/22/2019	Culex tarsalis	50	8/26/2019	WNV	Confirmed	20.1
654308	6	IVM-Treated	far1	1898113	8/22/2019	Culex tarsalis	50	8/26/2019	SLEV	Negative
654308	6	IVM-Treated	far1	1898113	8/22/2019	Culex tarsalis	50	8/26/2019	WEEV	Negative
654308	6	IVM-Treated	far1	1898113	8/22/2019	Culex tarsalis	50	8/26/2019	WNV	Negative
654309	6	IVM-Treated	far1	1898113	8/22/2019	Culex tarsalis	50	8/26/2019	SLEV	Negative
654309	6	IVM-Treated	far1	1898113	8/22/2019	Culex tarsalis	50	8/26/2019	WEEV	Negative
654309	6	IVM-Treated	far1	1898113	8/22/2019	Culex tarsalis	50	8/26/2019	WNV	Negative
654310	6	IVM-Treated	far1	1898113	8/22/2019	Culex tarsalis	50	8/26/2019	SLEV	Negative
654310	6	IVM-Treated	far1	1898113	8/22/2019	Culex tarsalis	50	8/26/2019	WEEV	Negative
654310	6	IVM-Treated	far1	1898113	8/22/2019	Culex tarsalis	50	8/26/2019	WNV	Negative
654311	6	IVM-Treated	far1	1898113	8/22/2019	Culex tarsalis	50	8/26/2019	SLEV	Negative
654311	6	IVM-Treated	far1	1898113	8/22/2019	Culex tarsalis	50	8/26/2019	WEEV	Negative
654311	6	IVM-Treated	far1	1898113	8/22/2019	Culex tarsalis	50	8/26/2019	WNV	Negative
654312	6	IVM-Treated	far1	1898113	8/22/2019	Culex tarsalis	50	8/26/2019	SLEV	Negative
654312	6	IVM-Treated	far1	1898113	8/22/2019	Culex tarsalis	50	8/26/2019	WEEV	Negative
654312	6	IVM-Treated	far1	1898113	8/22/2019	Culex tarsalis	50	8/26/2019	WNV	Negative
654313	6	IVM-Treated	far1	1898113	8/22/2019	Culex tarsalis	50	8/26/2019	SLEV	Negative
654313	6	IVM-Treated	far1	1898113	8/22/2019	Culex tarsalis	50	8/26/2019	WEEV	Negative
654313	6	IVM-Treated	far1	1898113	8/22/2019	Culex tarsalis	50	8/26/2019	WNV	Negative
654314	6	IVM-Treated	far1	1898113	8/22/2019	Culex tarsalis	50	8/26/2019	SLEV	Negative
654314	6	IVM-Treated	far1	1898113	8/22/2019	Culex tarsalis	50	8/26/2019	WEEV	Negative
654314	6	IVM-Treated	far1	1898113	8/22/2019	Culex tarsalis	50	8/26/2019	WNV	Confirmed	19.5
654315	6	IVM-Treated	far1	1898113	8/22/2019	Culex tarsalis	50	8/26/2019	SLEV	Negative
654315	6	IVM-Treated	far1	1898113	8/22/2019	Culex tarsalis	50	8/26/2019	WEEV	Negative
654315	6	IVM-Treated	far1	1898113	8/22/2019	Culex tarsalis	50	8/26/2019	WNV	Negative
654316	6	IVM-Treated	far1	1898113	8/22/2019	Culex tarsalis	50	8/26/2019	SLEV	Negative
654316	6	IVM-Treated	far1	1898113	8/22/2019	Culex tarsalis	50	8/26/2019	WEEV	Negative
654316	6	IVM-Treated	far1	1898113	8/22/2019	Culex tarsalis	50	8/26/2019	WNV	Negative
654317	6	IVM-Treated	far1	1898113	8/22/2019	Culex tarsalis	50	8/26/2019	SLEV	Negative
654317	6	IVM-Treated	far1	1898113	8/22/2019	Culex tarsalis	50	8/26/2019	WEEV	Negative
654317	6	IVM-Treated	far1	1898113	8/22/2019	Culex tarsalis	50	8/26/2019	WNV	Confirmed	20.2
654318	6	IVM-Treated	far1	1898113	8/22/2019	Culex tarsalis	50	8/26/2019	SLEV	Negative
654318	6	IVM-Treated	far1	1898113	8/22/2019	Culex tarsalis	50	8/26/2019	WEEV	Negative
654318	6	IVM-Treated	far1	1898113	8/22/2019	Culex tarsalis	50	8/26/2019	WNV	Negative
654319	6	IVM-Treated	far1	1898113	8/22/2019	Culex tarsalis	20	8/26/2019	SLEV	Negative
654319	6	IVM-Treated	far1	1898113	8/22/2019	Culex tarsalis	20	8/26/2019	WEEV	Negative
654319	6	IVM-Treated	far1	1898113	8/22/2019	Culex tarsalis	20	8/26/2019	WNV	Negative
654320	6	IVM-Treated	near2	1898114	8/22/2019	Culex pipiens	8	8/26/2019	SLEV	Negative
654320	6	IVM-Treated	near2	1898114	8/22/2019	Culex pipiens	8	8/26/2019	WEEV	Negative
654320	6	IVM-Treated	near2	1898114	8/22/2019	Culex pipiens	8	8/26/2019	WNV	Negative
654321	6	IVM-Treated	near2	1898114	8/22/2019	Culex tarsalis	39	8/26/2019	SLEV	Negative
654321	6	IVM-Treated	near2	1898114	8/22/2019	Culex tarsalis	39	8/26/2019	WEEV	Negative
654321	6	IVM-Treated	near2	1898114	8/22/2019	Culex tarsalis	39	8/26/2019	WNV	Negative
654322	6	IVM-Treated	near2	1898114	8/22/2019	Culex tarsalis	39	8/26/2019	SLEV	Negative
654322	6	IVM-Treated	near2	1898114	8/22/2019	Culex tarsalis	39	8/26/2019	WEEV	Negative
654322	6	IVM-Treated	near2	1898114	8/22/2019	Culex tarsalis	39	8/26/2019	WNV	Negative
654333	6	IVM-Treated	near3	1898119	8/22/2019	Culex pipiens	43	8/26/2019	SLEV	Negative
654333	6	IVM-Treated	near3	1898119	8/22/2019	Culex pipiens	43	8/26/2019	WEEV	Negative
654333	6	IVM-Treated	near3	1898119	8/22/2019	Culex pipiens	43	8/26/2019	WNV	Negative
654334	6	IVM-Treated	near3	1898119	8/22/2019	Culex tarsalis	50	8/26/2019	SLEV	Negative
654334	6	IVM-Treated	near3	1898119	8/22/2019	Culex tarsalis	50	8/26/2019	WEEV	Negative
654334	6	IVM-Treated	near3	1898119	8/22/2019	Culex tarsalis	50	8/26/2019	WNV	Negative
654335	6	IVM-Treated	near3	1898119	8/22/2019	Culex tarsalis	50	8/26/2019	SLEV	Negative
654335	6	IVM-Treated	near3	1898119	8/22/2019	Culex tarsalis	50	8/26/2019	WEEV	Negative
654335	6	IVM-Treated	near3	1898119	8/22/2019	Culex tarsalis	50	8/26/2019	WNV	Confirmed	22
654336	6	IVM-Treated	near3	1898119	8/22/2019	Culex tarsalis	50	8/26/2019	SLEV	Negative
654336	6	IVM-Treated	near3	1898119	8/22/2019	Culex tarsalis	50	8/26/2019	WEEV	Negative
654336	6	IVM-Treated	near3	1898119	8/22/2019	Culex tarsalis	50	8/26/2019	WNV	Negative
654337	6	IVM-Treated	near3	1898119	8/22/2019	Culex tarsalis	50	8/26/2019	SLEV	Negative
654337	6	IVM-Treated	near3	1898119	8/22/2019	Culex tarsalis	50	8/26/2019	WEEV	Negative
654337	6	IVM-Treated	near3	1898119	8/22/2019	Culex tarsalis	50	8/26/2019	WNV	Negative
654338	6	IVM-Treated	near3	1898119	8/22/2019	Culex tarsalis	39	8/26/2019	SLEV	Negative
654338	6	IVM-Treated	near3	1898119	8/22/2019	Culex tarsalis	39	8/26/2019	WEEV	Negative
654338	6	IVM-Treated	near3	1898119	8/22/2019	Culex tarsalis	39	8/26/2019	WNV	Negative
654344	6	IVM-Treated	near1	1898122	8/22/2019	Culex tarsalis	35	8/26/2019	SLEV	Negative
654344	6	IVM-Treated	near1	1898122	8/22/2019	Culex tarsalis	35	8/26/2019	WEEV	Negative
654344	6	IVM-Treated	near1	1898122	8/22/2019	Culex tarsalis	35	8/26/2019	WNV	Negative
654345	6	IVM-Treated	near1	1898122	8/22/2019	Culex tarsalis	35	8/26/2019	SLEV	Negative
654345	6	IVM-Treated	near1	1898122	8/22/2019	Culex tarsalis	35	8/26/2019	WEEV	Negative
654345	6	IVM-Treated	near1	1898122	8/22/2019	Culex tarsalis	35	8/26/2019	WNV	Negative
654346	6	IVM-Treated	near1	1898122	8/22/2019	Culex tarsalis	50	8/26/2019	SLEV	Negative
654346	6	IVM-Treated	near1	1898122	8/22/2019	Culex tarsalis	50	8/26/2019	WEEV	Negative
654346	6	IVM-Treated	near1	1898122	8/22/2019	Culex tarsalis	50	8/26/2019	WNV	Negative
654347	6	IVM-Treated	near1	1898122	8/22/2019	Culex tarsalis	50	8/26/2019	SLEV	Negative
654347	6	IVM-Treated	near1	1898122	8/22/2019	Culex tarsalis	50	8/26/2019	WEEV	Negative
654347	6	IVM-Treated	near1	1898122	8/22/2019	Culex tarsalis	50	8/26/2019	WNV	Negative
654348	6	IVM-Treated	near1	1898122	8/22/2019	Culex tarsalis	50	8/26/2019	SLEV	Negative
654348	6	IVM-Treated	near1	1898122	8/22/2019	Culex tarsalis	50	8/26/2019	WEEV	Negative
654348	6	IVM-Treated	near1	1898122	8/22/2019	Culex tarsalis	50	8/26/2019	WNV	Negative
654349	6	IVM-Treated	near1	1898122	8/22/2019	Culex pipiens	33	8/26/2019	SLEV	Negative
654349	6	IVM-Treated	near1	1898122	8/22/2019	Culex pipiens	33	8/26/2019	WEEV	Negative
654349	6	IVM-Treated	near1	1898122	8/22/2019	Culex pipiens	33	8/26/2019	WNV	Negative
658212	6	IVM-Treated	far3	1902520	8/29/2019	Culex tarsalis	50	9/3/2019	SLEV	Negative
658212	6	IVM-Treated	far3	1902520	8/29/2019	Culex tarsalis	50	9/3/2019	WEEV	Negative
658212	6	IVM-Treated	far3	1902520	8/29/2019	Culex tarsalis	50	9/3/2019	WNV	Negative
658213	6	IVM-Treated	far3	1902520	8/29/2019	Culex tarsalis	50	9/3/2019	SLEV	Negative
658213	6	IVM-Treated	far3	1902520	8/29/2019	Culex tarsalis	50	9/3/2019	WEEV	Negative
658213	6	IVM-Treated	far3	1902520	8/29/2019	Culex tarsalis	50	9/3/2019	WNV	Negative
658214	6	IVM-Treated	far3	1902520	8/29/2019	Culex tarsalis	50	9/3/2019	SLEV	Negative
658214	6	IVM-Treated	far3	1902520	8/29/2019	Culex tarsalis	50	9/3/2019	WEEV	Negative
658214	6	IVM-Treated	far3	1902520	8/29/2019	Culex tarsalis	50	9/3/2019	WNV	Negative
658215	6	IVM-Treated	far3	1902520	8/29/2019	Culex tarsalis	50	9/3/2019	SLEV	Negative
658215	6	IVM-Treated	far3	1902520	8/29/2019	Culex tarsalis	50	9/3/2019	WEEV	Negative
658215	6	IVM-Treated	far3	1902520	8/29/2019	Culex tarsalis	50	9/3/2019	WNV	Negative
658216	6	IVM-Treated	far3	1902520	8/29/2019	Culex tarsalis	50	9/3/2019	SLEV	Negative
658216	6	IVM-Treated	far3	1902520	8/29/2019	Culex tarsalis	50	9/3/2019	WEEV	Negative
658216	6	IVM-Treated	far3	1902520	8/29/2019	Culex tarsalis	50	9/3/2019	WNV	Negative
658217	6	IVM-Treated	far3	1902520	8/29/2019	Culex tarsalis	50	9/3/2019	SLEV	Negative
658217	6	IVM-Treated	far3	1902520	8/29/2019	Culex tarsalis	50	9/3/2019	WEEV	Negative
658217	6	IVM-Treated	far3	1902520	8/29/2019	Culex tarsalis	50	9/3/2019	WNV	Negative
658218	6	IVM-Treated	far3	1902520	8/29/2019	Culex tarsalis	50	9/3/2019	SLEV	Negative
658218	6	IVM-Treated	far3	1902520	8/29/2019	Culex tarsalis	50	9/3/2019	WEEV	Negative
658218	6	IVM-Treated	far3	1902520	8/29/2019	Culex tarsalis	50	9/3/2019	WNV	Confirmed	30.3
658219	6	IVM-Treated	far3	1902520	8/29/2019	Culex tarsalis	19	9/3/2019	SLEV	Negative
658219	6	IVM-Treated	far3	1902520	8/29/2019	Culex tarsalis	19	9/3/2019	WEEV	Negative
658219	6	IVM-Treated	far3	1902520	8/29/2019	Culex tarsalis	19	9/3/2019	WNV	Negative
658220	6	IVM-Treated	far3	1902520	8/29/2019	Culex pipiens	18	9/3/2019	SLEV	Negative
658220	6	IVM-Treated	far3	1902520	8/29/2019	Culex pipiens	18	9/3/2019	WEEV	Negative
658220	6	IVM-Treated	far3	1902520	8/29/2019	Culex pipiens	18	9/3/2019	WNV	Negative
658221	6	IVM-Treated	far1	1902521	8/29/2019	Culex tarsalis	35	9/3/2019	SLEV	Negative
658221	6	IVM-Treated	far1	1902521	8/29/2019	Culex tarsalis	35	9/3/2019	WEEV	Negative
658221	6	IVM-Treated	far1	1902521	8/29/2019	Culex tarsalis	35	9/3/2019	WNV	Negative
658222	6	IVM-Treated	far1	1902521	8/29/2019	Culex tarsalis	35	9/3/2019	SLEV	Negative
658222	6	IVM-Treated	far1	1902521	8/29/2019	Culex tarsalis	35	9/3/2019	WEEV	Negative
658222	6	IVM-Treated	far1	1902521	8/29/2019	Culex tarsalis	35	9/3/2019	WNV	Negative
658223	6	IVM-Treated	far1	1902521	8/29/2019	Culex tarsalis	41	9/3/2019	SLEV	Negative
658223	6	IVM-Treated	far1	1902521	8/29/2019	Culex tarsalis	41	9/3/2019	WEEV	Negative
658223	6	IVM-Treated	far1	1902521	8/29/2019	Culex tarsalis	41	9/3/2019	WNV	Negative
658224	6	IVM-Treated	far1	1902521	8/29/2019	Culex tarsalis	50	9/3/2019	SLEV	Negative
658224	6	IVM-Treated	far1	1902521	8/29/2019	Culex tarsalis	50	9/3/2019	WEEV	Negative
658224	6	IVM-Treated	far1	1902521	8/29/2019	Culex tarsalis	50	9/3/2019	WNV	Negative
658225	6	IVM-Treated	far1	1902521	8/29/2019	Culex pipiens	22	9/3/2019	SLEV	Negative
658225	6	IVM-Treated	far1	1902521	8/29/2019	Culex pipiens	22	9/3/2019	WEEV	Negative
658225	6	IVM-Treated	far1	1902521	8/29/2019	Culex pipiens	22	9/3/2019	WNV	Negative
658228	6	IVM-Treated	near1	1902523	8/29/2019	Culex pipiens	10	9/3/2019	SLEV	Negative
658228	6	IVM-Treated	near1	1902523	8/29/2019	Culex pipiens	10	9/3/2019	WEEV	Negative
658228	6	IVM-Treated	near1	1902523	8/29/2019	Culex pipiens	10	9/3/2019	WNV	Negative
658229	6	IVM-Treated	near1	1902523	8/29/2019	Culex tarsalis	50	9/3/2019	SLEV	Negative
658229	6	IVM-Treated	near1	1902523	8/29/2019	Culex tarsalis	50	9/3/2019	WEEV	Negative
658229	6	IVM-Treated	near1	1902523	8/29/2019	Culex tarsalis	50	9/3/2019	WNV	Negative
658230	6	IVM-Treated	near1	1902523	8/29/2019	Culex tarsalis	38	9/3/2019	SLEV	Negative
658230	6	IVM-Treated	near1	1902523	8/29/2019	Culex tarsalis	38	9/3/2019	WEEV	Negative
658230	6	IVM-Treated	near1	1902523	8/29/2019	Culex tarsalis	38	9/3/2019	WNV	Negative
658231	6	IVM-Treated	near3	1902524	8/29/2019	Culex pipiens	27	9/3/2019	SLEV	Negative
658231	6	IVM-Treated	near3	1902524	8/29/2019	Culex pipiens	27	9/3/2019	WEEV	Negative
658231	6	IVM-Treated	near3	1902524	8/29/2019	Culex pipiens	27	9/3/2019	WNV	Negative
658232	6	IVM-Treated	near3	1902524	8/29/2019	Culex tarsalis	50	9/3/2019	SLEV	Negative
658232	6	IVM-Treated	near3	1902524	8/29/2019	Culex tarsalis	50	9/3/2019	WEEV	Negative
658232	6	IVM-Treated	near3	1902524	8/29/2019	Culex tarsalis	50	9/3/2019	WNV	Negative
658233	6	IVM-Treated	near3	1902524	8/29/2019	Culex tarsalis	50	9/3/2019	SLEV	Negative
658233	6	IVM-Treated	near3	1902524	8/29/2019	Culex tarsalis	50	9/3/2019	WEEV	Negative
658233	6	IVM-Treated	near3	1902524	8/29/2019	Culex tarsalis	50	9/3/2019	WNV	Confirmed	21.6
658234	6	IVM-Treated	near3	1902524	8/29/2019	Culex tarsalis	5	9/3/2019	SLEV	Negative
658234	6	IVM-Treated	near3	1902524	8/29/2019	Culex tarsalis	5	9/3/2019	WEEV	Negative
658234	6	IVM-Treated	near3	1902524	8/29/2019	Culex tarsalis	5	9/3/2019	WNV	Negative
658235	6	IVM-Treated	far2	1902525	8/29/2019	Culex pipiens	7	9/3/2019	SLEV	Negative
658235	6	IVM-Treated	far2	1902525	8/29/2019	Culex pipiens	7	9/3/2019	WEEV	Negative
658235	6	IVM-Treated	far2	1902525	8/29/2019	Culex pipiens	7	9/3/2019	WNV	Negative
658236	6	IVM-Treated	far2	1902525	8/29/2019	Culex tarsalis	50	9/3/2019	SLEV	Negative
658236	6	IVM-Treated	far2	1902525	8/29/2019	Culex tarsalis	50	9/3/2019	WEEV	Negative
658236	6	IVM-Treated	far2	1902525	8/29/2019	Culex tarsalis	50	9/3/2019	WNV	Negative
658237	6	IVM-Treated	far2	1902525	8/29/2019	Culex tarsalis	41	9/3/2019	SLEV	Negative
658237	6	IVM-Treated	far2	1902525	8/29/2019	Culex tarsalis	41	9/3/2019	WEEV	Negative
658237	6	IVM-Treated	far2	1902525	8/29/2019	Culex tarsalis	41	9/3/2019	WNV	Negative
658238	6	IVM-Treated	near2	1902526	8/29/2019	Culex pipiens	1	9/3/2019	SLEV	Negative
658238	6	IVM-Treated	near2	1902526	8/29/2019	Culex pipiens	1	9/3/2019	WEEV	Negative
658238	6	IVM-Treated	near2	1902526	8/29/2019	Culex pipiens	1	9/3/2019	WNV	Negative
658239	6	IVM-Treated	near2	1902526	8/29/2019	Culex tarsalis	43	9/3/2019	SLEV	Negative
658239	6	IVM-Treated	near2	1902526	8/29/2019	Culex tarsalis	43	9/3/2019	WEEV	Negative
658239	6	IVM-Treated	near2	1902526	8/29/2019	Culex tarsalis	43	9/3/2019	WNV	Negative
661056	6	IVM-Treated	far1	1906535	9/5/2019	Culex pipiens	11	9/6/2019	SLEV	Negative
661056	6	IVM-Treated	far1	1906535	9/5/2019	Culex pipiens	11	9/6/2019	WEEV	Negative
661056	6	IVM-Treated	far1	1906535	9/5/2019	Culex pipiens	11	9/6/2019	WNV	Negative
661057	6	IVM-Treated	far1	1906535	9/5/2019	Culex tarsalis	50	9/6/2019	SLEV	Negative
661057	6	IVM-Treated	far1	1906535	9/5/2019	Culex tarsalis	50	9/6/2019	WEEV	Negative
661057	6	IVM-Treated	far1	1906535	9/5/2019	Culex tarsalis	50	9/6/2019	WNV	Negative
661058	6	IVM-Treated	far1	1906535	9/5/2019	Culex tarsalis	50	9/6/2019	SLEV	Negative
661058	6	IVM-Treated	far1	1906535	9/5/2019	Culex tarsalis	50	9/6/2019	WEEV	Negative
661058	6	IVM-Treated	far1	1906535	9/5/2019	Culex tarsalis	50	9/6/2019	WNV	Negative
661059	6	IVM-Treated	far1	1906535	9/5/2019	Culex tarsalis	50	9/6/2019	SLEV	Negative
661059	6	IVM-Treated	far1	1906535	9/5/2019	Culex tarsalis	50	9/6/2019	WEEV	Negative
661059	6	IVM-Treated	far1	1906535	9/5/2019	Culex tarsalis	50	9/6/2019	WNV	Negative
661060	6	IVM-Treated	far1	1906535	9/5/2019	Culex tarsalis	50	9/6/2019	SLEV	Negative
661060	6	IVM-Treated	far1	1906535	9/5/2019	Culex tarsalis	50	9/6/2019	WEEV	Negative
661060	6	IVM-Treated	far1	1906535	9/5/2019	Culex tarsalis	50	9/6/2019	WNV	Negative
661061	6	IVM-Treated	far1	1906535	9/5/2019	Culex tarsalis	27	9/6/2019	SLEV	Negative
661061	6	IVM-Treated	far1	1906535	9/5/2019	Culex tarsalis	27	9/6/2019	WEEV	Negative
661061	6	IVM-Treated	far1	1906535	9/5/2019	Culex tarsalis	27	9/6/2019	WNV	Negative
661062	6	IVM-Treated	far1	1906535	9/5/2019	Culex tarsalis	27	9/6/2019	SLEV	Negative
661062	6	IVM-Treated	far1	1906535	9/5/2019	Culex tarsalis	27	9/6/2019	WEEV	Negative
661062	6	IVM-Treated	far1	1906535	9/5/2019	Culex tarsalis	27	9/6/2019	WNV	Negative
661066	6	IVM-Treated	far3	1906537	9/5/2019	Culex pipiens	9	9/6/2019	SLEV	Negative
661066	6	IVM-Treated	far3	1906537	9/5/2019	Culex pipiens	9	9/11/2019	SLEV	Negative
661066	6	IVM-Treated	far3	1906537	9/5/2019	Culex pipiens	9	9/6/2019	WEEV	Negative
661066	6	IVM-Treated	far3	1906537	9/5/2019	Culex pipiens	9	9/11/2019	WEEV	Negative
661066	6	IVM-Treated	far3	1906537	9/5/2019	Culex pipiens	9	9/11/2019	WNV	Confirmed	35
661067	6	IVM-Treated	far3	1906537	9/5/2019	Culex tarsalis	50	9/6/2019	SLEV	Negative
661067	6	IVM-Treated	far3	1906537	9/5/2019	Culex tarsalis	50	9/6/2019	WEEV	Negative
661067	6	IVM-Treated	far3	1906537	9/5/2019	Culex tarsalis	50	9/6/2019	WNV	Confirmed	23.8
661068	6	IVM-Treated	far3	1906537	9/5/2019	Culex tarsalis	50	9/6/2019	SLEV	Negative
661068	6	IVM-Treated	far3	1906537	9/5/2019	Culex tarsalis	50	9/6/2019	WEEV	Negative
661068	6	IVM-Treated	far3	1906537	9/5/2019	Culex tarsalis	50	9/6/2019	WNV	Negative
661069	6	IVM-Treated	far3	1906537	9/5/2019	Culex tarsalis	50	9/6/2019	SLEV	Negative
661069	6	IVM-Treated	far3	1906537	9/5/2019	Culex tarsalis	50	9/6/2019	WEEV	Negative
661069	6	IVM-Treated	far3	1906537	9/5/2019	Culex tarsalis	50	9/6/2019	WNV	Negative
661070	6	IVM-Treated	far3	1906537	9/5/2019	Culex tarsalis	50	9/6/2019	SLEV	Negative
661070	6	IVM-Treated	far3	1906537	9/5/2019	Culex tarsalis	50	9/6/2019	WEEV	Negative
661070	6	IVM-Treated	far3	1906537	9/5/2019	Culex tarsalis	50	9/6/2019	WNV	Confirmed	20.8
661071	6	IVM-Treated	far3	1906537	9/5/2019	Culex tarsalis	50	9/6/2019	SLEV	Negative
661071	6	IVM-Treated	far3	1906537	9/5/2019	Culex tarsalis	50	9/6/2019	WEEV	Negative
661071	6	IVM-Treated	far3	1906537	9/5/2019	Culex tarsalis	50	9/6/2019	WNV	Negative
661072	6	IVM-Treated	far3	1906537	9/5/2019	Culex tarsalis	50	9/6/2019	SLEV	Negative
661072	6	IVM-Treated	far3	1906537	9/5/2019	Culex tarsalis	50	9/6/2019	WEEV	Negative
661072	6	IVM-Treated	far3	1906537	9/5/2019	Culex tarsalis	50	9/6/2019	WNV	Negative
661073	6	IVM-Treated	far3	1906537	9/5/2019	Culex tarsalis	50	9/6/2019	SLEV	Negative
661073	6	IVM-Treated	far3	1906537	9/5/2019	Culex tarsalis	50	9/6/2019	WEEV	Negative
661073	6	IVM-Treated	far3	1906537	9/5/2019	Culex tarsalis	50	9/6/2019	WNV	Negative
661074	6	IVM-Treated	far3	1906537	9/5/2019	Culex tarsalis	50	9/6/2019	SLEV	Negative
661074	6	IVM-Treated	far3	1906537	9/5/2019	Culex tarsalis	50	9/6/2019	WEEV	Negative
661074	6	IVM-Treated	far3	1906537	9/5/2019	Culex tarsalis	50	9/6/2019	WNV	Confirmed	33
661075	6	IVM-Treated	far3	1906537	9/5/2019	Culex tarsalis	50	9/6/2019	SLEV	Negative
661075	6	IVM-Treated	far3	1906537	9/5/2019	Culex tarsalis	50	9/6/2019	WEEV	Negative
661075	6	IVM-Treated	far3	1906537	9/5/2019	Culex tarsalis	50	9/6/2019	WNV	Confirmed	32.4
661076	6	IVM-Treated	far3	1906537	9/5/2019	Culex tarsalis	50	9/6/2019	SLEV	Negative
661076	6	IVM-Treated	far3	1906537	9/5/2019	Culex tarsalis	50	9/6/2019	WEEV	Negative
661076	6	IVM-Treated	far3	1906537	9/5/2019	Culex tarsalis	50	9/6/2019	WNV	Negative
661077	6	IVM-Treated	far3	1906537	9/5/2019	Culex tarsalis	50	9/6/2019	SLEV	Negative
661077	6	IVM-Treated	far3	1906537	9/5/2019	Culex tarsalis	50	9/6/2019	WEEV	Negative
661077	6	IVM-Treated	far3	1906537	9/5/2019	Culex tarsalis	50	9/6/2019	WNV	Confirmed	19.8
661078	6	IVM-Treated	far3	1906537	9/5/2019	Culex tarsalis	50	9/6/2019	SLEV	Negative
661078	6	IVM-Treated	far3	1906537	9/5/2019	Culex tarsalis	50	9/6/2019	WEEV	Negative
661078	6	IVM-Treated	far3	1906537	9/5/2019	Culex tarsalis	50	9/6/2019	WNV	Confirmed	26.7
661079	6	IVM-Treated	far3	1906537	9/5/2019	Culex tarsalis	50	9/6/2019	SLEV	Negative
661079	6	IVM-Treated	far3	1906537	9/5/2019	Culex tarsalis	50	9/6/2019	WEEV	Negative
661079	6	IVM-Treated	far3	1906537	9/5/2019	Culex tarsalis	50	9/6/2019	WNV	Negative
661080	6	IVM-Treated	far3	1906537	9/5/2019	Culex tarsalis	14	9/6/2019	SLEV	Negative
661080	6	IVM-Treated	far3	1906537	9/5/2019	Culex tarsalis	14	9/6/2019	WEEV	Negative
661080	6	IVM-Treated	far3	1906537	9/5/2019	Culex tarsalis	14	9/6/2019	WNV	Negative
661081	6	IVM-Treated	near1	1906538	9/5/2019	Culex pipiens	5	9/6/2019	SLEV	Negative
661081	6	IVM-Treated	near1	1906538	9/5/2019	Culex pipiens	5	9/11/2019	SLEV	Negative
661081	6	IVM-Treated	near1	1906538	9/5/2019	Culex pipiens	5	9/6/2019	WEEV	Negative
661081	6	IVM-Treated	near1	1906538	9/5/2019	Culex pipiens	5	9/11/2019	WEEV	Negative
661081	6	IVM-Treated	near1	1906538	9/5/2019	Culex pipiens	5	9/11/2019	WNV	Negative
661082	6	IVM-Treated	near1	1906538	9/5/2019	Culex tarsalis	50	9/6/2019	SLEV	Negative
661082	6	IVM-Treated	near1	1906538	9/5/2019	Culex tarsalis	50	9/6/2019	WEEV	Negative
661082	6	IVM-Treated	near1	1906538	9/5/2019	Culex tarsalis	50	9/6/2019	WNV	Negative
661083	6	IVM-Treated	near1	1906538	9/5/2019	Culex tarsalis	50	9/6/2019	SLEV	Negative
661083	6	IVM-Treated	near1	1906538	9/5/2019	Culex tarsalis	50	9/6/2019	WEEV	Negative
661083	6	IVM-Treated	near1	1906538	9/5/2019	Culex tarsalis	50	9/6/2019	WNV	Negative
661084	6	IVM-Treated	near1	1906538	9/5/2019	Culex tarsalis	40	9/6/2019	SLEV	Negative
661084	6	IVM-Treated	near1	1906538	9/5/2019	Culex tarsalis	40	9/6/2019	WEEV	Negative
661084	6	IVM-Treated	near1	1906538	9/5/2019	Culex tarsalis	40	9/6/2019	WNV	Negative
661086	6	IVM-Treated	near2	1906540	9/5/2019	Culex tarsalis	50	9/6/2019	SLEV	Negative
661086	6	IVM-Treated	near2	1906540	9/5/2019	Culex tarsalis	50	9/6/2019	WEEV	Negative
661086	6	IVM-Treated	near2	1906540	9/5/2019	Culex tarsalis	50	9/6/2019	WNV	Negative
661087	6	IVM-Treated	near2	1906540	9/5/2019	Culex tarsalis	13	9/6/2019	SLEV	Negative
661087	6	IVM-Treated	near2	1906540	9/5/2019	Culex tarsalis	13	9/6/2019	WEEV	Negative
661087	6	IVM-Treated	near2	1906540	9/5/2019	Culex tarsalis	13	9/6/2019	WNV	Negative
661089	6	IVM-Treated	near3	1906542	9/5/2019	Culex pipiens	11	9/6/2019	SLEV	Negative
661089	6	IVM-Treated	near3	1906542	9/5/2019	Culex pipiens	11	9/6/2019	WEEV	Negative
661089	6	IVM-Treated	near3	1906542	9/5/2019	Culex pipiens	11	9/6/2019	WNV	Negative
661090	6	IVM-Treated	near3	1906542	9/5/2019	Culex tarsalis	50	9/6/2019	SLEV	Negative
661090	6	IVM-Treated	near3	1906542	9/5/2019	Culex tarsalis	50	9/6/2019	WEEV	Negative
661090	6	IVM-Treated	near3	1906542	9/5/2019	Culex tarsalis	50	9/6/2019	WNV	Negative
661091	6	IVM-Treated	near3	1906542	9/5/2019	Culex tarsalis	50	9/6/2019	SLEV	Negative
661091	6	IVM-Treated	near3	1906542	9/5/2019	Culex tarsalis	50	9/6/2019	WEEV	Negative
661091	6	IVM-Treated	near3	1906542	9/5/2019	Culex tarsalis	50	9/6/2019	WNV	Negative
661092	6	IVM-Treated	near3	1906542	9/5/2019	Culex tarsalis	38	9/6/2019	SLEV	Negative
661092	6	IVM-Treated	near3	1906542	9/5/2019	Culex tarsalis	38	9/6/2019	WEEV	Negative
661092	6	IVM-Treated	near3	1906542	9/5/2019	Culex tarsalis	38	9/6/2019	WNV	Negative
661093	6	IVM-Treated	far2	1906543	9/5/2019	Culex pipiens	10	9/6/2019	SLEV	Negative
661093	6	IVM-Treated	far2	1906543	9/5/2019	Culex pipiens	10	9/6/2019	WEEV	Negative
661093	6	IVM-Treated	far2	1906543	9/5/2019	Culex pipiens	10	9/6/2019	WNV	Negative
661094	6	IVM-Treated	far2	1906543	9/5/2019	Culex tarsalis	50	9/6/2019	SLEV	Negative
661094	6	IVM-Treated	far2	1906543	9/5/2019	Culex tarsalis	50	9/6/2019	WEEV	Negative
661094	6	IVM-Treated	far2	1906543	9/5/2019	Culex tarsalis	50	9/6/2019	WNV	Negative
661095	6	IVM-Treated	far2	1906543	9/5/2019	Culex tarsalis	50	9/6/2019	SLEV	Negative
661095	6	IVM-Treated	far2	1906543	9/5/2019	Culex tarsalis	50	9/6/2019	WEEV	Negative
661095	6	IVM-Treated	far2	1906543	9/5/2019	Culex tarsalis	50	9/6/2019	WNV	Negative
661096	6	IVM-Treated	far2	1906543	9/5/2019	Culex tarsalis	20	9/6/2019	SLEV	Negative
661096	6	IVM-Treated	far2	1906543	9/5/2019	Culex tarsalis	20	9/6/2019	WEEV	Negative
661096	6	IVM-Treated	far2	1906543	9/5/2019	Culex tarsalis	20	9/6/2019	WNV	Negative
663933	6	IVM-Treated	near2	1911020	9/12/2019	Culex pipiens	3	9/13/2019	SLEV	Negative
663933	6	IVM-Treated	near2	1911020	9/12/2019	Culex pipiens	3	9/13/2019	WEEV	Negative
663933	6	IVM-Treated	near2	1911020	9/12/2019	Culex pipiens	3	9/13/2019	WNV	Negative
663934	6	IVM-Treated	near2	1911020	9/12/2019	Culex tarsalis	50	9/13/2019	SLEV	Negative
663934	6	IVM-Treated	near2	1911020	9/12/2019	Culex tarsalis	50	9/13/2019	WEEV	Negative
663934	6	IVM-Treated	near2	1911020	9/12/2019	Culex tarsalis	50	9/13/2019	WNV	Negative
663935	6	IVM-Treated	near2	1911020	9/12/2019	Culex tarsalis	27	9/13/2019	SLEV	Negative
663935	6	IVM-Treated	near2	1911020	9/12/2019	Culex tarsalis	27	9/13/2019	WEEV	Negative
663935	6	IVM-Treated	near2	1911020	9/12/2019	Culex tarsalis	27	9/13/2019	WNV	Negative
663936	6	IVM-Treated	near2	1911020	9/12/2019	Culex tarsalis	27	9/13/2019	SLEV	Negative
663936	6	IVM-Treated	near2	1911020	9/12/2019	Culex tarsalis	27	9/13/2019	WEEV	Negative
663936	6	IVM-Treated	near2	1911020	9/12/2019	Culex tarsalis	27	9/13/2019	WNV	Negative
663937	6	IVM-Treated	near3	1911021	9/12/2019	Culex pipiens	8	9/13/2019	SLEV	Negative
663937	6	IVM-Treated	near3	1911021	9/12/2019	Culex pipiens	8	9/13/2019	WEEV	Negative
663937	6	IVM-Treated	near3	1911021	9/12/2019	Culex pipiens	8	9/13/2019	WNV	Negative
663938	6	IVM-Treated	near3	1911021	9/12/2019	Culex tarsalis	50	9/13/2019	SLEV	Negative
663938	6	IVM-Treated	near3	1911021	9/12/2019	Culex tarsalis	50	9/13/2019	WEEV	Negative
663938	6	IVM-Treated	near3	1911021	9/12/2019	Culex tarsalis	50	9/13/2019	WNV	Negative
663939	6	IVM-Treated	near3	1911021	9/12/2019	Culex tarsalis	50	9/13/2019	SLEV	Negative
663939	6	IVM-Treated	near3	1911021	9/12/2019	Culex tarsalis	50	9/13/2019	WEEV	Negative
663939	6	IVM-Treated	near3	1911021	9/12/2019	Culex tarsalis	50	9/13/2019	WNV	Negative
663940	6	IVM-Treated	near3	1911021	9/12/2019	Culex tarsalis	50	9/13/2019	SLEV	Negative
663940	6	IVM-Treated	near3	1911021	9/12/2019	Culex tarsalis	50	9/13/2019	WEEV	Negative
663940	6	IVM-Treated	near3	1911021	9/12/2019	Culex tarsalis	50	9/13/2019	WNV	Confirmed	32.2
663941	6	IVM-Treated	near3	1911021	9/12/2019	Culex tarsalis	50	9/13/2019	SLEV	Negative
663941	6	IVM-Treated	near3	1911021	9/12/2019	Culex tarsalis	50	9/13/2019	WEEV	Negative
663941	6	IVM-Treated	near3	1911021	9/12/2019	Culex tarsalis	50	9/13/2019	WNV	Negative
663942	6	IVM-Treated	near3	1911021	9/12/2019	Culex tarsalis	50	9/13/2019	SLEV	Negative
663942	6	IVM-Treated	near3	1911021	9/12/2019	Culex tarsalis	50	9/13/2019	WEEV	Negative
663942	6	IVM-Treated	near3	1911021	9/12/2019	Culex tarsalis	50	9/13/2019	WNV	Negative
663943	6	IVM-Treated	near3	1911021	9/12/2019	Culex tarsalis	50	9/13/2019	SLEV	Negative
663943	6	IVM-Treated	near3	1911021	9/12/2019	Culex tarsalis	50	9/13/2019	WEEV	Negative
663943	6	IVM-Treated	near3	1911021	9/12/2019	Culex tarsalis	50	9/13/2019	WNV	Negative
663944	6	IVM-Treated	near3	1911021	9/12/2019	Culex tarsalis	18	9/13/2019	SLEV	Negative
663944	6	IVM-Treated	near3	1911021	9/12/2019	Culex tarsalis	18	9/13/2019	WEEV	Negative
663944	6	IVM-Treated	near3	1911021	9/12/2019	Culex tarsalis	18	9/13/2019	WNV	Negative
663947	6	IVM-Treated	far1	1911023	9/12/2019	Culex pipiens	15	9/13/2019	SLEV	Negative
663947	6	IVM-Treated	far1	1911023	9/12/2019	Culex pipiens	15	9/13/2019	WEEV	Negative
663947	6	IVM-Treated	far1	1911023	9/12/2019	Culex pipiens	15	9/13/2019	WNV	Negative
663948	6	IVM-Treated	far1	1911023	9/12/2019	Culex tarsalis	50	9/13/2019	SLEV	Negative
663948	6	IVM-Treated	far1	1911023	9/12/2019	Culex tarsalis	50	9/13/2019	WEEV	Negative
663948	6	IVM-Treated	far1	1911023	9/12/2019	Culex tarsalis	50	9/13/2019	WNV	Negative
663949	6	IVM-Treated	far1	1911023	9/12/2019	Culex tarsalis	50	9/13/2019	SLEV	Negative
663949	6	IVM-Treated	far1	1911023	9/12/2019	Culex tarsalis	50	9/13/2019	WEEV	Negative
663949	6	IVM-Treated	far1	1911023	9/12/2019	Culex tarsalis	50	9/13/2019	WNV	Negative
663950	6	IVM-Treated	far1	1911023	9/12/2019	Culex tarsalis	50	9/13/2019	SLEV	Negative
663950	6	IVM-Treated	far1	1911023	9/12/2019	Culex tarsalis	50	9/13/2019	WEEV	Negative
663950	6	IVM-Treated	far1	1911023	9/12/2019	Culex tarsalis	50	9/13/2019	WNV	Negative
663951	6	IVM-Treated	far1	1911023	9/12/2019	Culex tarsalis	50	9/13/2019	SLEV	Negative
663951	6	IVM-Treated	far1	1911023	9/12/2019	Culex tarsalis	50	9/13/2019	WEEV	Negative
663951	6	IVM-Treated	far1	1911023	9/12/2019	Culex tarsalis	50	9/13/2019	WNV	Negative
663952	6	IVM-Treated	far1	1911023	9/12/2019	Culex tarsalis	50	9/13/2019	SLEV	Negative
663952	6	IVM-Treated	far1	1911023	9/12/2019	Culex tarsalis	50	9/13/2019	WEEV	Negative
663952	6	IVM-Treated	far1	1911023	9/12/2019	Culex tarsalis	50	9/13/2019	WNV	Negative
663953	6	IVM-Treated	far1	1911023	9/12/2019	Culex tarsalis	50	9/13/2019	SLEV	Negative
663953	6	IVM-Treated	far1	1911023	9/12/2019	Culex tarsalis	50	9/13/2019	WEEV	Negative
663953	6	IVM-Treated	far1	1911023	9/12/2019	Culex tarsalis	50	9/13/2019	WNV	Negative
663954	6	IVM-Treated	far1	1911023	9/12/2019	Culex tarsalis	50	9/17/2019	SLEV	Negative
663954	6	IVM-Treated	far1	1911023	9/12/2019	Culex tarsalis	50	9/17/2019	WEEV	Negative
663954	6	IVM-Treated	far1	1911023	9/12/2019	Culex tarsalis	50	9/17/2019	WNV	Negative
663955	6	IVM-Treated	far1	1911023	9/12/2019	Culex tarsalis	50	9/17/2019	SLEV	Negative
663955	6	IVM-Treated	far1	1911023	9/12/2019	Culex tarsalis	50	9/17/2019	WEEV	Negative
663955	6	IVM-Treated	far1	1911023	9/12/2019	Culex tarsalis	50	9/17/2019	WNV	Negative
663956	6	IVM-Treated	far1	1911023	9/12/2019	Culex tarsalis	5	9/17/2019	SLEV	Negative
663956	6	IVM-Treated	far1	1911023	9/12/2019	Culex tarsalis	5	9/17/2019	WEEV	Negative
663956	6	IVM-Treated	far1	1911023	9/12/2019	Culex tarsalis	5	9/17/2019	WNV	Negative
663959	6	IVM-Treated	far2	1911025	9/12/2019	Culex pipiens	4	9/17/2019	SLEV	Negative
663959	6	IVM-Treated	far2	1911025	9/12/2019	Culex pipiens	4	9/17/2019	WEEV	Negative
663959	6	IVM-Treated	far2	1911025	9/12/2019	Culex pipiens	4	9/17/2019	WNV	Negative
663960	6	IVM-Treated	far2	1911025	9/12/2019	Culex tarsalis	50	9/17/2019	SLEV	Negative
663960	6	IVM-Treated	far2	1911025	9/12/2019	Culex tarsalis	50	9/17/2019	WEEV	Negative
663960	6	IVM-Treated	far2	1911025	9/12/2019	Culex tarsalis	50	9/17/2019	WNV	Negative
663961	6	IVM-Treated	far2	1911025	9/12/2019	Culex tarsalis	50	9/17/2019	SLEV	Negative
663961	6	IVM-Treated	far2	1911025	9/12/2019	Culex tarsalis	50	9/17/2019	WEEV	Negative
663961	6	IVM-Treated	far2	1911025	9/12/2019	Culex tarsalis	50	9/17/2019	WNV	Negative
663962	6	IVM-Treated	far2	1911025	9/12/2019	Culex tarsalis	50	9/17/2019	SLEV	Negative
663962	6	IVM-Treated	far2	1911025	9/12/2019	Culex tarsalis	50	9/17/2019	WEEV	Negative
663962	6	IVM-Treated	far2	1911025	9/12/2019	Culex tarsalis	50	9/17/2019	WNV	Negative
663963	6	IVM-Treated	far2	1911025	9/12/2019	Culex tarsalis	50	9/17/2019	SLEV	Negative
663963	6	IVM-Treated	far2	1911025	9/12/2019	Culex tarsalis	50	9/17/2019	WEEV	Negative
663963	6	IVM-Treated	far2	1911025	9/12/2019	Culex tarsalis	50	9/17/2019	WNV	Negative
663964	6	IVM-Treated	far2	1911025	9/12/2019	Culex tarsalis	34	9/17/2019	SLEV	Negative
663964	6	IVM-Treated	far2	1911025	9/12/2019	Culex tarsalis	34	9/17/2019	WEEV	Negative
663964	6	IVM-Treated	far2	1911025	9/12/2019	Culex tarsalis	34	9/17/2019	WNV	Negative
663965	6	IVM-Treated	near1	1911026	9/12/2019	Culex pipiens	8	9/17/2019	SLEV	Negative
663965	6	IVM-Treated	near1	1911026	9/12/2019	Culex pipiens	8	9/17/2019	WEEV	Negative
663965	6	IVM-Treated	near1	1911026	9/12/2019	Culex pipiens	8	9/17/2019	WNV	Negative
663966	6	IVM-Treated	near1	1911026	9/12/2019	Culex tarsalis	50	9/17/2019	SLEV	Negative
663966	6	IVM-Treated	near1	1911026	9/12/2019	Culex tarsalis	50	9/17/2019	WEEV	Negative
663966	6	IVM-Treated	near1	1911026	9/12/2019	Culex tarsalis	50	9/17/2019	WNV	Negative
663967	6	IVM-Treated	near1	1911026	9/12/2019	Culex tarsalis	50	9/17/2019	SLEV	Negative
663967	6	IVM-Treated	near1	1911026	9/12/2019	Culex tarsalis	50	9/17/2019	WEEV	Negative
663967	6	IVM-Treated	near1	1911026	9/12/2019	Culex tarsalis	50	9/17/2019	WNV	Negative
663968	6	IVM-Treated	near1	1911026	9/12/2019	Culex tarsalis	50	9/17/2019	SLEV	Negative
663968	6	IVM-Treated	near1	1911026	9/12/2019	Culex tarsalis	50	9/17/2019	WEEV	Negative
663968	6	IVM-Treated	near1	1911026	9/12/2019	Culex tarsalis	50	9/17/2019	WNV	Negative
663969	6	IVM-Treated	near1	1911026	9/12/2019	Culex tarsalis	50	9/17/2019	SLEV	Negative
663969	6	IVM-Treated	near1	1911026	9/12/2019	Culex tarsalis	50	9/17/2019	WEEV	Negative
663969	6	IVM-Treated	near1	1911026	9/12/2019	Culex tarsalis	50	9/17/2019	WNV	Negative
663970	6	IVM-Treated	near1	1911026	9/12/2019	Culex tarsalis	50	9/17/2019	SLEV	Negative
663970	6	IVM-Treated	near1	1911026	9/12/2019	Culex tarsalis	50	9/17/2019	WEEV	Negative
663970	6	IVM-Treated	near1	1911026	9/12/2019	Culex tarsalis	50	9/17/2019	WNV	Negative
663971	6	IVM-Treated	near1	1911026	9/12/2019	Culex tarsalis	50	9/17/2019	SLEV	Negative
663971	6	IVM-Treated	near1	1911026	9/12/2019	Culex tarsalis	50	9/17/2019	WEEV	Negative
663971	6	IVM-Treated	near1	1911026	9/12/2019	Culex tarsalis	50	9/17/2019	WNV	Negative
663972	6	IVM-Treated	near1	1911026	9/12/2019	Culex tarsalis	50	9/17/2019	SLEV	Negative
663972	6	IVM-Treated	near1	1911026	9/12/2019	Culex tarsalis	50	9/17/2019	WEEV	Negative
663972	6	IVM-Treated	near1	1911026	9/12/2019	Culex tarsalis	50	9/17/2019	WNV	Negative
663973	6	IVM-Treated	near1	1911026	9/12/2019	Culex tarsalis	16	9/17/2019	SLEV	Negative
663973	6	IVM-Treated	near1	1911026	9/12/2019	Culex tarsalis	16	9/17/2019	WEEV	Negative
663973	6	IVM-Treated	near1	1911026	9/12/2019	Culex tarsalis	16	9/17/2019	WNV	Negative
663976	6	IVM-Treated	far3	1911028	9/12/2019	Culex pipiens	7	9/17/2019	SLEV	Negative
663976	6	IVM-Treated	far3	1911028	9/12/2019	Culex pipiens	7	9/17/2019	WEEV	Negative
663976	6	IVM-Treated	far3	1911028	9/12/2019	Culex pipiens	7	9/17/2019	WNV	Negative
663977	6	IVM-Treated	far3	1911028	9/12/2019	Culex tarsalis	50	9/17/2019	SLEV	Negative
663977	6	IVM-Treated	far3	1911028	9/12/2019	Culex tarsalis	50	9/17/2019	WEEV	Negative
663977	6	IVM-Treated	far3	1911028	9/12/2019	Culex tarsalis	50	9/17/2019	WNV	Negative
663978	6	IVM-Treated	far3	1911028	9/12/2019	Culex tarsalis	50	9/17/2019	SLEV	Negative
663978	6	IVM-Treated	far3	1911028	9/12/2019	Culex tarsalis	50	9/17/2019	WEEV	Negative
663978	6	IVM-Treated	far3	1911028	9/12/2019	Culex tarsalis	50	9/17/2019	WNV	Negative
663979	6	IVM-Treated	far3	1911028	9/12/2019	Culex tarsalis	50	9/17/2019	SLEV	Negative
663979	6	IVM-Treated	far3	1911028	9/12/2019	Culex tarsalis	50	9/17/2019	WEEV	Negative
663979	6	IVM-Treated	far3	1911028	9/12/2019	Culex tarsalis	50	9/17/2019	WNV	Negative
663980	6	IVM-Treated	far3	1911028	9/12/2019	Culex tarsalis	50	9/17/2019	SLEV	Negative
663980	6	IVM-Treated	far3	1911028	9/12/2019	Culex tarsalis	50	9/17/2019	WEEV	Negative
663980	6	IVM-Treated	far3	1911028	9/12/2019	Culex tarsalis	50	9/17/2019	WNV	Negative
663981	6	IVM-Treated	far3	1911028	9/12/2019	Culex tarsalis	50	9/17/2019	SLEV	Negative
663981	6	IVM-Treated	far3	1911028	9/12/2019	Culex tarsalis	50	9/17/2019	WEEV	Negative
663981	6	IVM-Treated	far3	1911028	9/12/2019	Culex tarsalis	50	9/17/2019	WNV	Confirmed	21.1
663982	6	IVM-Treated	far3	1911028	9/12/2019	Culex tarsalis	50	9/17/2019	SLEV	Negative
663982	6	IVM-Treated	far3	1911028	9/12/2019	Culex tarsalis	50	9/17/2019	WEEV	Negative
663982	6	IVM-Treated	far3	1911028	9/12/2019	Culex tarsalis	50	9/17/2019	WNV	Negative
663983	6	IVM-Treated	far3	1911028	9/12/2019	Culex tarsalis	50	9/17/2019	SLEV	Negative
663983	6	IVM-Treated	far3	1911028	9/12/2019	Culex tarsalis	50	9/17/2019	WEEV	Negative
663983	6	IVM-Treated	far3	1911028	9/12/2019	Culex tarsalis	50	9/17/2019	WNV	Negative
663984	6	IVM-Treated	far3	1911028	9/12/2019	Culex tarsalis	50	9/17/2019	SLEV	Negative
663984	6	IVM-Treated	far3	1911028	9/12/2019	Culex tarsalis	50	9/17/2019	WEEV	Negative
663984	6	IVM-Treated	far3	1911028	9/12/2019	Culex tarsalis	50	9/17/2019	WNV	Negative
663985	6	IVM-Treated	far3	1911028	9/12/2019	Culex tarsalis	50	9/17/2019	SLEV	Negative
663985	6	IVM-Treated	far3	1911028	9/12/2019	Culex tarsalis	50	9/17/2019	WEEV	Negative
663985	6	IVM-Treated	far3	1911028	9/12/2019	Culex tarsalis	50	9/17/2019	WNV	Negative
663986	6	IVM-Treated	far3	1911028	9/12/2019	Culex tarsalis	50	9/17/2019	SLEV	Negative
663986	6	IVM-Treated	far3	1911028	9/12/2019	Culex tarsalis	50	9/17/2019	WEEV	Negative
663986	6	IVM-Treated	far3	1911028	9/12/2019	Culex tarsalis	50	9/17/2019	WNV	Negative
663987	6	IVM-Treated	far3	1911028	9/12/2019	Culex tarsalis	50	9/17/2019	SLEV	Negative
663987	6	IVM-Treated	far3	1911028	9/12/2019	Culex tarsalis	50	9/17/2019	WEEV	Negative
663987	6	IVM-Treated	far3	1911028	9/12/2019	Culex tarsalis	50	9/17/2019	WNV	Negative
663988	6	IVM-Treated	far3	1911028	9/12/2019	Culex tarsalis	50	9/17/2019	SLEV	Negative
663988	6	IVM-Treated	far3	1911028	9/12/2019	Culex tarsalis	50	9/17/2019	WEEV	Negative
663988	6	IVM-Treated	far3	1911028	9/12/2019	Culex tarsalis	50	9/17/2019	WNV	Negative
663989	6	IVM-Treated	far3	1911028	9/12/2019	Culex tarsalis	50	9/17/2019	SLEV	Negative
663989	6	IVM-Treated	far3	1911028	9/12/2019	Culex tarsalis	50	9/17/2019	WEEV	Negative
663989	6	IVM-Treated	far3	1911028	9/12/2019	Culex tarsalis	50	9/17/2019	WNV	Negative
663990	6	IVM-Treated	far3	1911028	9/12/2019	Culex tarsalis	28	9/17/2019	SLEV	Negative
663990	6	IVM-Treated	far3	1911028	9/12/2019	Culex tarsalis	28	9/17/2019	WEEV	Negative
663990	6	IVM-Treated	far3	1911028	9/12/2019	Culex tarsalis	28	9/17/2019	WNV	Negative
665395	6	IVM-Treated	near2	1913811	9/17/2019	Culex pipiens	1	9/20/2019	SLEV	Negative
665395	6	IVM-Treated	near2	1913811	9/17/2019	Culex pipiens	1	9/20/2019	WEEV	Negative
665395	6	IVM-Treated	near2	1913811	9/17/2019	Culex pipiens	1	9/20/2019	WNV	Negative
665396	6	IVM-Treated	near2	1913811	9/17/2019	Culex tarsalis	30	9/20/2019	SLEV	Negative
665396	6	IVM-Treated	near2	1913811	9/17/2019	Culex tarsalis	30	9/20/2019	WEEV	Negative
665396	6	IVM-Treated	near2	1913811	9/17/2019	Culex tarsalis	30	9/20/2019	WNV	Negative
665397	6	IVM-Treated	near2	1913811	9/17/2019	Culex tarsalis	30	9/20/2019	SLEV	Negative
665397	6	IVM-Treated	near2	1913811	9/17/2019	Culex tarsalis	30	9/20/2019	WEEV	Negative
665397	6	IVM-Treated	near2	1913811	9/17/2019	Culex tarsalis	30	9/20/2019	WNV	Negative
626387	8	Untreated	near1	1861717	7/2/2019	Culex tarsalis	38	7/9/2019	SLEV	Negative
626387	8	Untreated	near1	1861717	7/2/2019	Culex tarsalis	38	7/9/2019	WEEV	Negative
626387	8	Untreated	near1	1861717	7/2/2019	Culex tarsalis	38	7/9/2019	WNV	Negative
626388	8	Untreated	near1	1861717	7/2/2019	Culex tarsalis	37	7/9/2019	SLEV	Negative
626388	8	Untreated	near1	1861717	7/2/2019	Culex tarsalis	37	7/9/2019	WEEV	Negative
626388	8	Untreated	near1	1861717	7/2/2019	Culex tarsalis	37	7/9/2019	WNV	Negative
626389	8	Untreated	near1	1861717	7/2/2019	Culex pipiens	26	7/9/2019	SLEV	Negative
626389	8	Untreated	near1	1861717	7/2/2019	Culex pipiens	26	7/9/2019	WEEV	Negative
626389	8	Untreated	near1	1861717	7/2/2019	Culex pipiens	26	7/9/2019	WNV	Negative
626390	8	Untreated	near1	1861717	7/2/2019	Culex pipiens	26	7/9/2019	SLEV	Negative
626390	8	Untreated	near1	1861717	7/2/2019	Culex pipiens	26	7/9/2019	WEEV	Negative
626390	8	Untreated	near1	1861717	7/2/2019	Culex pipiens	26	7/9/2019	WNV	Negative
626395	8	Untreated	far1	1861720	7/2/2019	Culex tarsalis	2	7/9/2019	SLEV	Negative
626395	8	Untreated	far1	1861720	7/2/2019	Culex tarsalis	2	7/9/2019	WEEV	Negative
626395	8	Untreated	far1	1861720	7/2/2019	Culex tarsalis	2	7/9/2019	WNV	Negative
626396	8	Untreated	far1	1861720	7/2/2019	Culex pipiens	3	7/9/2019	SLEV	Negative
626396	8	Untreated	far1	1861720	7/2/2019	Culex pipiens	3	7/9/2019	WEEV	Negative
626396	8	Untreated	far1	1861720	7/2/2019	Culex pipiens	3	7/9/2019	WNV	Negative
626401	8	Untreated	far3	1861723	7/2/2019	Culex tarsalis	3	7/9/2019	SLEV	Negative
626401	8	Untreated	far3	1861723	7/2/2019	Culex tarsalis	3	7/9/2019	WEEV	Negative
626401	8	Untreated	far3	1861723	7/2/2019	Culex tarsalis	3	7/9/2019	WNV	Negative
626402	8	Untreated	far3	1861723	7/2/2019	Culex pipiens	2	7/9/2019	SLEV	Negative
626402	8	Untreated	far3	1861723	7/2/2019	Culex pipiens	2	7/9/2019	WEEV	Negative
626402	8	Untreated	far3	1861723	7/2/2019	Culex pipiens	2	7/9/2019	WNV	Negative
626415	8	Untreated	near3	1861731	7/2/2019	Culex tarsalis	36	7/9/2019	SLEV	Negative
626415	8	Untreated	near3	1861731	7/2/2019	Culex tarsalis	36	7/9/2019	WEEV	Negative
626415	8	Untreated	near3	1861731	7/2/2019	Culex tarsalis	36	7/9/2019	WNV	Negative
626416	8	Untreated	near3	1861731	7/2/2019	Culex pipiens	18	7/9/2019	SLEV	Negative
626416	8	Untreated	near3	1861731	7/2/2019	Culex pipiens	18	7/9/2019	WEEV	Negative
626416	8	Untreated	near3	1861731	7/2/2019	Culex pipiens	18	7/9/2019	WNV	Negative
626419	8	Untreated	near2	1861733	7/2/2019	Culex tarsalis	48	7/9/2019	SLEV	Negative
626419	8	Untreated	near2	1861733	7/2/2019	Culex tarsalis	48	7/9/2019	WEEV	Negative
626419	8	Untreated	near2	1861733	7/2/2019	Culex tarsalis	48	7/9/2019	WNV	Negative
626420	8	Untreated	near2	1861733	7/2/2019	Culex pipiens	16	7/9/2019	SLEV	Negative
626420	8	Untreated	near2	1861733	7/2/2019	Culex pipiens	16	7/9/2019	WEEV	Negative
626420	8	Untreated	near2	1861733	7/2/2019	Culex pipiens	16	7/9/2019	WNV	Negative
626427	8	Untreated	far2	1861737	7/2/2019	Culex tarsalis	3	7/9/2019	SLEV	Negative
626427	8	Untreated	far2	1861737	7/2/2019	Culex tarsalis	3	7/9/2019	WEEV	Negative
626427	8	Untreated	far2	1861737	7/2/2019	Culex tarsalis	3	7/9/2019	WNV	Negative
626428	8	Untreated	far2	1861737	7/2/2019	Culex pipiens	13	7/9/2019	SLEV	Negative
626428	8	Untreated	far2	1861737	7/2/2019	Culex pipiens	13	7/9/2019	WEEV	Negative
626428	8	Untreated	far2	1861737	7/2/2019	Culex pipiens	13	7/9/2019	WNV	Negative
627928	8	Untreated	far2	1864353	7/9/2019	Culex tarsalis	15	7/12/2019	SLEV	Negative
627928	8	Untreated	far2	1864353	7/9/2019	Culex tarsalis	15	7/12/2019	WEEV	Negative
627928	8	Untreated	far2	1864353	7/9/2019	Culex tarsalis	15	7/12/2019	WNV	Negative
627929	8	Untreated	far2	1864353	7/9/2019	Culex pipiens	14	7/12/2019	SLEV	Negative
627929	8	Untreated	far2	1864353	7/9/2019	Culex pipiens	14	7/12/2019	WEEV	Negative
627929	8	Untreated	far2	1864353	7/9/2019	Culex pipiens	14	7/12/2019	WNV	Negative
627931	8	Untreated	far3	1864355	7/9/2019	Culex pipiens	7	7/12/2019	SLEV	Negative
627931	8	Untreated	far3	1864355	7/9/2019	Culex pipiens	7	7/12/2019	WEEV	Negative
627931	8	Untreated	far3	1864355	7/9/2019	Culex pipiens	7	7/12/2019	WNV	Negative
627932	8	Untreated	far3	1864355	7/9/2019	Culex tarsalis	12	7/12/2019	SLEV	Negative
627932	8	Untreated	far3	1864355	7/9/2019	Culex tarsalis	12	7/12/2019	WEEV	Negative
627932	8	Untreated	far3	1864355	7/9/2019	Culex tarsalis	12	7/12/2019	WNV	Negative
627936	8	Untreated	near3	1864358	7/9/2019	Culex tarsalis	50	7/12/2019	SLEV	Negative
627936	8	Untreated	near3	1864358	7/9/2019	Culex tarsalis	50	7/12/2019	WEEV	Negative
627936	8	Untreated	near3	1864358	7/9/2019	Culex tarsalis	50	7/12/2019	WNV	Negative
627937	8	Untreated	near3	1864358	7/9/2019	Culex tarsalis	50	7/12/2019	SLEV	Negative
627937	8	Untreated	near3	1864358	7/9/2019	Culex tarsalis	50	7/12/2019	WEEV	Negative
627937	8	Untreated	near3	1864358	7/9/2019	Culex tarsalis	50	7/12/2019	WNV	Negative
627938	8	Untreated	near3	1864358	7/9/2019	Culex tarsalis	43	7/12/2019	SLEV	Negative
627938	8	Untreated	near3	1864358	7/9/2019	Culex tarsalis	43	7/12/2019	WEEV	Negative
627938	8	Untreated	near3	1864358	7/9/2019	Culex tarsalis	43	7/12/2019	WNV	Negative
627939	8	Untreated	near3	1864358	7/9/2019	Culex pipiens	44	7/12/2019	SLEV	Negative
627939	8	Untreated	near3	1864358	7/9/2019	Culex pipiens	44	7/12/2019	WEEV	Negative
627939	8	Untreated	near3	1864358	7/9/2019	Culex pipiens	44	7/12/2019	WNV	Negative
627940	8	Untreated	near3	1864358	7/9/2019	Culex pipiens	45	7/12/2019	SLEV	Negative
627940	8	Untreated	near3	1864358	7/9/2019	Culex pipiens	45	7/12/2019	WEEV	Negative
627940	8	Untreated	near3	1864358	7/9/2019	Culex pipiens	45	7/12/2019	WNV	Negative
627943	8	Untreated	near2	1864359	7/9/2019	Culex pipiens	16	7/12/2019	SLEV	Negative
627943	8	Untreated	near2	1864359	7/9/2019	Culex pipiens	16	7/12/2019	WEEV	Negative
627943	8	Untreated	near2	1864359	7/9/2019	Culex pipiens	16	7/12/2019	WNV	Negative
627944	8	Untreated	near2	1864359	7/9/2019	Culex pipiens	16	7/12/2019	SLEV	Negative
627944	8	Untreated	near2	1864359	7/9/2019	Culex pipiens	16	7/12/2019	WEEV	Negative
627944	8	Untreated	near2	1864359	7/9/2019	Culex pipiens	16	7/12/2019	WNV	Negative
627941	8	Untreated	near2	1864359	7/9/2019	Culex tarsalis	50	7/12/2019	SLEV	Negative
627941	8	Untreated	near2	1864359	7/9/2019	Culex tarsalis	50	7/12/2019	WEEV	Negative
627941	8	Untreated	near2	1864359	7/9/2019	Culex tarsalis	50	7/12/2019	WNV	Negative
627942	8	Untreated	near2	1864359	7/9/2019	Culex tarsalis	38	7/12/2019	SLEV	Negative
627942	8	Untreated	near2	1864359	7/9/2019	Culex tarsalis	38	7/12/2019	WEEV	Negative
627942	8	Untreated	near2	1864359	7/9/2019	Culex tarsalis	38	7/12/2019	WNV	Negative
627945	8	Untreated	far1	1864360	7/9/2019	Culex tarsalis	26	7/12/2019	SLEV	Negative
627945	8	Untreated	far1	1864360	7/9/2019	Culex tarsalis	26	7/12/2019	WEEV	Negative
627945	8	Untreated	far1	1864360	7/9/2019	Culex tarsalis	26	7/12/2019	WNV	Negative
627946	8	Untreated	far1	1864360	7/9/2019	Culex pipiens	10	7/12/2019	SLEV	Negative
627946	8	Untreated	far1	1864360	7/9/2019	Culex pipiens	10	7/12/2019	WEEV	Negative
627946	8	Untreated	far1	1864360	7/9/2019	Culex pipiens	10	7/12/2019	WNV	Negative
627947	8	Untreated	near1	1864361	7/9/2019	Culex pipiens	21	7/12/2019	SLEV	Negative
627947	8	Untreated	near1	1864361	7/9/2019	Culex pipiens	21	7/12/2019	WEEV	Negative
627947	8	Untreated	near1	1864361	7/9/2019	Culex pipiens	21	7/12/2019	WNV	Negative
627948	8	Untreated	near1	1864361	7/9/2019	Culex tarsalis	41	7/12/2019	SLEV	Negative
627948	8	Untreated	near1	1864361	7/9/2019	Culex tarsalis	41	7/12/2019	WEEV	Negative
627948	8	Untreated	near1	1864361	7/9/2019	Culex tarsalis	41	7/12/2019	WNV	Negative
627949	8	Untreated	near1	1864361	7/9/2019	Culex tarsalis	24	7/12/2019	SLEV	Negative
627949	8	Untreated	near1	1864361	7/9/2019	Culex tarsalis	24	7/12/2019	WEEV	Negative
627949	8	Untreated	near1	1864361	7/9/2019	Culex tarsalis	24	7/12/2019	WNV	Negative
633007	8	Untreated	far1	1869201	7/16/2019	Culex pipiens	12	7/18/2019	SLEV	Negative
633007	8	Untreated	far1	1869201	7/16/2019	Culex pipiens	12	7/18/2019	WEEV	Negative
633007	8	Untreated	far1	1869201	7/16/2019	Culex pipiens	12	7/18/2019	WNV	Negative
633008	8	Untreated	far1	1869201	7/16/2019	Culex tarsalis	45	7/18/2019	SLEV	Negative
633008	8	Untreated	far1	1869201	7/16/2019	Culex tarsalis	45	7/18/2019	WEEV	Negative
633008	8	Untreated	far1	1869201	7/16/2019	Culex tarsalis	45	7/18/2019	WNV	Negative
632959	8	Untreated	far2	1869183	7/16/2019	Culex pipiens	9	7/18/2019	SLEV	Negative
632959	8	Untreated	far2	1869183	7/16/2019	Culex pipiens	9	7/18/2019	WEEV	Negative
632959	8	Untreated	far2	1869183	7/16/2019	Culex pipiens	9	7/18/2019	WNV	Negative
632960	8	Untreated	far2	1869183	7/16/2019	Culex tarsalis	37	7/18/2019	SLEV	Negative
632960	8	Untreated	far2	1869183	7/16/2019	Culex tarsalis	37	7/18/2019	WEEV	Negative
632960	8	Untreated	far2	1869183	7/16/2019	Culex tarsalis	37	7/18/2019	WNV	Negative
632965	8	Untreated	near1	1869185	7/16/2019	Culex pipiens	50	7/18/2019	SLEV	Negative
632965	8	Untreated	near1	1869185	7/16/2019	Culex pipiens	50	7/18/2019	WEEV	Negative
632965	8	Untreated	near1	1869185	7/16/2019	Culex pipiens	50	7/18/2019	WNV	Negative
632966	8	Untreated	near1	1869185	7/16/2019	Culex tarsalis	50	7/18/2019	SLEV	Negative
632966	8	Untreated	near1	1869185	7/16/2019	Culex tarsalis	50	7/18/2019	WEEV	Negative
632966	8	Untreated	near1	1869185	7/16/2019	Culex tarsalis	50	7/18/2019	WNV	Negative
632967	8	Untreated	near1	1869185	7/16/2019	Culex tarsalis	50	7/18/2019	SLEV	Negative
632967	8	Untreated	near1	1869185	7/16/2019	Culex tarsalis	50	7/18/2019	WEEV	Negative
632967	8	Untreated	near1	1869185	7/16/2019	Culex tarsalis	50	7/18/2019	WNV	Negative
632968	8	Untreated	near1	1869185	7/16/2019	Culex tarsalis	35	7/18/2019	SLEV	Negative
632968	8	Untreated	near1	1869185	7/16/2019	Culex tarsalis	35	7/18/2019	WEEV	Negative
632968	8	Untreated	near1	1869185	7/16/2019	Culex tarsalis	35	7/18/2019	WNV	Negative
632975	8	Untreated	near2	1869188	7/16/2019	Culex pipiens	28	7/18/2019	SLEV	Negative
632975	8	Untreated	near2	1869188	7/16/2019	Culex pipiens	28	7/18/2019	WEEV	Negative
632975	8	Untreated	near2	1869188	7/16/2019	Culex pipiens	28	7/18/2019	WNV	Negative
632976	8	Untreated	near2	1869188	7/16/2019	Culex tarsalis	50	7/18/2019	SLEV	Negative
632976	8	Untreated	near2	1869188	7/16/2019	Culex tarsalis	50	7/18/2019	WEEV	Negative
632976	8	Untreated	near2	1869188	7/16/2019	Culex tarsalis	50	7/18/2019	WNV	Negative
632977	8	Untreated	near2	1869188	7/16/2019	Culex tarsalis	43	7/18/2019	SLEV	Negative
632977	8	Untreated	near2	1869188	7/16/2019	Culex tarsalis	43	7/18/2019	WEEV	Negative
632977	8	Untreated	near2	1869188	7/16/2019	Culex tarsalis	43	7/18/2019	WNV	Negative
632978	8	Untreated	near3	1869189	7/16/2019	Culex tarsalis	50	7/18/2019	SLEV	Negative
632978	8	Untreated	near3	1869189	7/16/2019	Culex tarsalis	50	7/18/2019	WEEV	Negative
632978	8	Untreated	near3	1869189	7/16/2019	Culex tarsalis	50	7/18/2019	WNV	Negative
632979	8	Untreated	near3	1869189	7/16/2019	Culex tarsalis	50	7/18/2019	SLEV	Negative
632979	8	Untreated	near3	1869189	7/16/2019	Culex tarsalis	50	7/18/2019	WEEV	Negative
632979	8	Untreated	near3	1869189	7/16/2019	Culex tarsalis	50	7/18/2019	WNV	Negative
632980	8	Untreated	near3	1869189	7/16/2019	Culex tarsalis	48	7/18/2019	SLEV	Negative
632980	8	Untreated	near3	1869189	7/16/2019	Culex tarsalis	48	7/18/2019	WEEV	Negative
632980	8	Untreated	near3	1869189	7/16/2019	Culex tarsalis	48	7/18/2019	WNV	Negative
632981	8	Untreated	near3	1869189	7/16/2019	Culex pipiens	43	7/18/2019	SLEV	Negative
632981	8	Untreated	near3	1869189	7/16/2019	Culex pipiens	43	7/18/2019	WEEV	Negative
632981	8	Untreated	near3	1869189	7/16/2019	Culex pipiens	43	7/18/2019	WNV	Negative
633016	8	Untreated	far3	1869205	7/16/2019	Culex pipiens	18	7/18/2019	SLEV	Negative
633016	8	Untreated	far3	1869205	7/16/2019	Culex pipiens	18	7/18/2019	WEEV	Negative
[truncated: 2,841 more rows]
