# Supplementary material for: Effects of ivermectin treatment of backyard chickens on mosquito dynamics and West Nile virus transmission
Source: PLoS Negl Trop Dis. 2022 Mar 25;16(3):e0010260. doi: 10.1371/journal.pntd.0010260 (PMC9012369; doi:10.1371/journal.pntd.0010260)
Supplement: S8 Dataset — Weights obtained with spring scales. Chickens randomly selected for necropsy were not present to be weighed at the second timepoint. (CSV) [file pntd.0010260.s011.csv]

flock_id	date	chicken_id	treatment	weight
1	9/6/2019	3334	IVM-Treated	1.89
1	9/6/2019	3332	IVM-Treated	1.76
1	9/6/2019	3344	IVM-Treated	1.92
1	9/6/2019	3347	IVM-Treated	1.91
1	9/6/2019	3339	IVM-Treated	1.99
1	9/6/2019	3329	IVM-Treated	1.9
2	9/6/2019	3333	IVM-Treated	1.79
2	9/6/2019	3375	IVM-Treated	1.83
2	9/6/2019	3341	IVM-Treated	1.83
2	9/6/2019	3324	IVM-Treated	1.8
2	9/6/2019	3348	IVM-Treated	2.03
2	9/6/2019	3335	IVM-Treated	2.21
3	9/6/2019	3338	Untreated	1.87
3	9/6/2019	3331	Untreated	2.34
3	9/6/2019	3337	Untreated	1.82
3	9/6/2019	3342	Untreated	1.85
3	9/6/2019	3336	Untreated	2.14
3	9/6/2019	3346	Untreated	1.88
4	9/6/2019	3353	Untreated	1.85
4	9/6/2019	3319	Untreated	2.1
4	9/6/2019	3357	Untreated	1.76
4	9/6/2019	3323	Untreated	2.19
4	9/6/2019	3322	Untreated	2.04
4	9/6/2019	3359	Untreated	2.1
5	9/6/2019	3343	IVM-Treated	2.01
5	9/6/2019	3345	IVM-Treated	1.89
5	9/6/2019	3328	IVM-Treated	1.58
5	9/6/2019	3330	IVM-Treated	2.18
5	9/6/2019	3327	IVM-Treated	1.88
5	9/6/2019	3352	IVM-Treated	2
6	9/6/2019	3307	Untreated	1.85
6	9/6/2019	3308	Untreated	2.19
6	9/6/2019	3309	Untreated	1.91
6	9/6/2019	3310	Untreated	1.88
6	9/6/2019	3311	Untreated	1.69
6	9/6/2019	3312	Untreated	2.08
7	9/6/2019	3301	Untreated	1.54
7	9/6/2019	3302	Untreated	1.92
7	9/6/2019	3303	Untreated	1.81
7	9/6/2019	3304	Untreated	1.77
7	9/6/2019	3305	Untreated	1.65
7	9/6/2019	3306	Untreated	2.31
8	9/6/2019	3372	IVM-Treated	1.95
8	9/6/2019	3316	IVM-Treated	1.94
8	9/6/2019	3314	IVM-Treated	1.77
8	9/6/2019	3317	IVM-Treated	2.06
8	9/6/2019	3358	IVM-Treated	1.96
8	9/6/2019	3354	IVM-Treated	2.18
1	9/16/2019	3334	IVM-Treated	2.01
1	9/16/2019	3332	IVM-Treated	1.93
1	9/16/2019	3344	IVM-Treated	1.97
1	9/16/2019	3347	IVM-Treated	2.03
1	9/16/2019	3339	IVM-Treated	1.97
1	9/16/2019	3329	IVM-Treated	1.98
2	9/16/2019	3324	IVM-Treated	1.88
2	9/16/2019	3348	IVM-Treated	2.09
2	9/16/2019	3335	IVM-Treated	2.28
3	9/16/2019	3338	Untreated	1.97
3	9/16/2019	3337	Untreated	1.96
3	9/16/2019	3346	Untreated	2.05
4	9/16/2019	3353	Untreated	1.93
4	9/16/2019	3319	Untreated	2.16
4	9/16/2019	3357	Untreated	1.81
4	9/16/2019	3323	Untreated	2.24
4	9/16/2019	3322	Untreated	2.13
4	9/16/2019	3359	Untreated	2.16
5	9/16/2019	3345	IVM-Treated	2.06
5	9/16/2019	3330	IVM-Treated	2.11
5	9/16/2019	3327	IVM-Treated	2.01
6	9/16/2019	3308	Untreated	2.3
6	9/16/2019	3310	Untreated	1.88
6	9/16/2019	3311	Untreated	1.81
7	9/16/2019	3301	Untreated	1.56
7	9/16/2019	3302	Untreated	2.02
7	9/16/2019	3303	Untreated	1.9
7	9/16/2019	3304	Untreated	1.76
7	9/16/2019	3305	Untreated	1.65
7	9/16/2019	3306	Untreated	2.25
8	9/16/2019	3372	IVM-Treated	1.81
8	9/16/2019	3316	IVM-Treated	1.91
8	9/16/2019	3314	IVM-Treated	1.66
8	9/16/2019	3317	IVM-Treated	2.01
8	9/16/2019	3358	IVM-Treated	1.94
8	9/16/2019	3354	IVM-Treated	2.12
