# Supplementary material for: Effects of ivermectin treatment of backyard chickens on mosquito dynamics and West Nile virus transmission
Source: PLoS Negl Trop Dis. 2022 Mar 25;16(3):e0010260. doi: 10.1371/journal.pntd.0010260 (PMC9012369; doi:10.1371/journal.pntd.0010260)
Supplement: S1 File — Description of variables with indicated datasets in which each variable is present. (CSV) [file pntd.0010260.s012.csv]

Variable	Dataset	Description
IVM_conc	S1, S3, S4	Ivermectin serum concentration (ng/mL) in artifical bloodmeal (S1) or serum sample from chicken (S3,S4).
day_postbm	S1, S4	Day post-bloodmeal (artifical membrane (S1) or on chicken (S4)).
num_alive	S1, S4	Number of mosquitoes alive.
collected_by	S2	Researcher who collected blood sample.
whole_blood	S2	Whole blood sample (Y) or filter paper (N) submitted for testing to detect West Nile virus antibodies.
comments	S2	Notes on blood draws made at necropsy or date chickens transferred to flocks from reserve to replace seropositive chickens (start of risk period for transferred chickens, no blood sample obtained on day of transfer; see Methods).
WNV_status	S2	Detection of West Nile virus antibodies (enzyme immunoassay and confirmed with western blot); Negative, Positive, or NA (no blood sample collected on day na�ve chickens replaced seropositives in untreated coops; see Methods).
bleed_id	S2	Unique identification of blood sample collection (NA for chicken transfer date; see Methods).
chicken_id	S2, S3, S8	Unique identification number of backyard chicken.
sample_date	S2, S3	Date blood sample obtained from chicken (for detection of West Nile virus antibodies (S2) or ivermectin quantification (S3)).
treatment	S2, S3, S5-S8	Treatment status of chicken; IVM-Treated/Untreated.
flock_id	S2, S3-S8	Unique identification of backyard chicken flocks in Davis, CA (1-8); see Fig1 for location in Davis.
sample_id	S3	Unique identification of serum sample in testing for ivermectin concentration.
sample_condition	S3	Notes on condition of serum sample used in testing for ivermectin concentration.
Notes	S3	Notes on chickens used for wild mosquito bioassay or necropsied.
slide_id	S5	Unique slide number for parity grading; variable number of ovaries per slide.
ovary_id	S5	Numbered ovary dissection on slide.
grade	S5	Parity grading of ovarian dissection; P: parous, N: nulliparous, I: intermediate, R: reticulation present, M: ovary mangled/ruptured, Ob: ovary obscurred, Ot: not ovary, B: tracheoles in ovary broken
parous	S5	Parous ovary; TRUE/FALSE
nulliparous	S5	Nulliparous ovary; TRUE/FALSE
intermediate	S5	Intermediate ovary; TRUE/FALSE
egg	S5	Egg present on slide; TRUE/FALSE
only_egg	S5	Only egg present on slide; TRUE/FALSE
unknown	S5	Parity grading of ovary unknown because obscurred, broken, or mangled; TRUE/FALSE.
other	S5	Dissection did not contain ovary (ie. fat, intestine, etc); TRUE/FALSE
collection_id	S5-S7	Unique mosquito collection identification code.
trap_location	S5-S7	Location of mosquito trap relative to flock location; near1-3, far1-3.
collection_date	S5-S7	Date mosquito trap picked up (set previous night).
identified_by	S6	Researcher who identified mosquitoes in collection.
trap_type	S6	Type of trap used for mosquito collection; CO2: CO2-baited trap.
num_trap	S6	Number of traps used in collection.
trap_nights	S6	Number of consecutive nights trap deployed to collect mosquitoes.
trap_problem	S6	Indicator if trap ran without problems (problem indicated in "comments"); Y/N.
species	S7	Mosquito species in pool (all female).
num_count	S7	Number of female mosquitoes in pool.
test_date	S7	Date pool tested with multiplex RT-PCR.
test_target	S7	Flavivirus target of RP-PCR; SLEV: St. Louis encephalitis virus, WEEV: western equine encephalomyelitis virus, WNV: West Nile virus.
test_status	S7	Test result for detection of specified flavivirus target.
test_value	S7	Ct score for positive tests.
date	S8	Date chicken weighed.
weight	S8	Weight of chicken (kg).
